# Supplementary material for: Transcriptome Analysis of Landrace Pig Subcutaneous Preadipocytes during Adipogenic Differentiation
Source: Genes (Basel). 2019 Jul 19;10(7):552. doi: 10.3390/genes10070552 (PMC6678843; doi:10.3390/genes10070552)
Supplement: Supplementary file 1 [file genes-10-00552-s001.zip]

Archive with 15 entries (14 files):
- Table S2 all genes.xlsx
- __MACOSX/
- __MACOSX/._Table S2 all genes.xlsx
- Table S7-trendDEGs-KEGG.xlsx
- __MACOSX/._Table S7-trendDEGs-KEGG.xlsx
- Table S5 τ╗äΘù┤DEGs KEGG.xlsx
- __MACOSX/._Table S5 τ╗äΘù┤DEGs KEGG.xlsx
- Table S3 All DEGs in groups.xlsx
- __MACOSX/._Table S3 All DEGs in groups.xlsx
- Table S4-τ╗äΘù┤DEGs-Go.xlsx
- __MACOSX/._Table S4-τ╗äΘù┤DEGs-Go.xlsx
- Table S6 trendDGEs-GO.xlsx
- __MACOSX/._Table S6 trendDGEs-GO.xlsx
- Table S1-primers+validdation.xlsx
- __MACOSX/._Table S1-primers+validdation.xlsx
