# Supplementary material for: Transcriptome Analysis of Landrace Pig Subcutaneous Preadipocytes during Adipogenic Differentiation
Source: Genes (Basel). 2019 Jul 19;10(7):552. doi: 10.3390/genes10070552 (PMC6678843; doi:10.3390/genes10070552)
Supplement: Supplementary file 1 [file genes-10-00552-s001.zip › Table S2 all genes.xlsx]

## Sheet: Table S2 Table-all genes expres
id	G10d_fpkm	G20d_fpkm	G30d_fpkm	G12d_fpkm	G22d_fpkm	G32d_fpkm	G14d_fpkm	G24d_fpkm	G34d_fpkm	G18d_fpkm	G28d_fpkm	G38d_fpkm	G10d_count	G20d_count	G30d_count	G12d_count	G22d_count	G32d_count	G14d_count	G24d_count	G34d_count	G18d_count	G28d_count	G38d_count	Symbol	Description	KEGG_A_class	KEGG_B_class	Pathway	K_ID	GO Component	GO Function	GO Process
ENSSSCG00000000002	0.55	3.67	0.71	0.85	0.43	1.77	0.39	0.6	0.55	0	0.18	0.56	19	104	17	24	12	39	10	16	27	0	7	15	GTSE1	G2 and S-phase expressed 1 [Source:HGNC Symbol;Acc:HGNC:13698]	Cellular Processes	Cell growth and death	ko04115//p53 signaling pathway	K10129	GO:0005737//cytoplasm;GO:0044464//cell part;GO:0005856//cytoskeleton;GO:0043229//intracellular organelle;GO:0043228//non-membrane-bounded organelle;GO:0005575//cellular_component;GO:0044424//intracellular part;GO:0043232//intracellular non-membrane-bounded organelle;GO:0005622//intracellular;GO:0043226//organelle;GO:0005623//cell	-	-
ENSSSCG00000000003	5.82	7.05	5.29	8.5	7.07	7.68	7.69	8.02	6.57	8.11	7.74	7.19	393	405	259	440	363	371	426	419	625	436	550	355	-	-	-	-	-	-	-	-	-
ENSSSCG00000000005	5.19	4.35	4.42	6.23	4	4.72	4.31	3.08	3.44	5.58	4.93	6.41	63	45	39	58	37	41	43	29	59	54	63	57	-	-	-	-	-	-	-	-	-
ENSSSCG00000000006	0.76	0.83	1.18	0.46	1.46	0.92	2.52	1.44	1.15	1.97	1.58	0.83	15	14	17	7	22	13	41	22	32	31	33	12	PPARA	peroxisome proliferator-activated receptor alpha [Source:RefSeq peptide;Acc:NP_001037991]	Organismal Systems;Environmental Information Processing	Endocrine system;Signal transduction	ko04024//cAMP signaling pathway;ko04922//Glucagon signaling pathway;ko03320//PPAR signaling pathway;ko04920//Adipocytokine signaling pathway	K07294	GO:0005654//nucleoplasm;GO:0070013//intracellular organelle lumen;GO:0044428//nuclear part;GO:0043233//organelle lumen;GO:0043229//intracellular organelle;GO:0005575//cellular_component;GO:0044422//organelle part;GO:0043226//organelle;GO:0044464//cell part;GO:0005634//nucleus;GO:0005622//intracellular;GO:0044424//intracellular part;GO:0044446//intracellular organelle part;GO:0043231//intracellula…	GO:1901363//heterocyclic compound binding;GO:0008134//transcription factor binding;GO:0019899//enzyme binding;GO:0003676//nucleic acid binding;GO:0097159//organic cyclic compound binding;GO:0003674//molecular_function;GO:0003677//DNA binding;GO:0005515//protein binding;GO:0008289//lipid binding;GO:0043167//ion binding;GO:0000988//transcription factor activity, protein binding;GO:0004871//signal t…	GO:0044699//single-organism process;GO:0051716//cellular response to stimulus;GO:0009653//anatomical structure morphogenesis;GO:0044700//single organism signaling;GO:0050789//regulation of biological process;GO:0044763//single-organism cellular process;GO:0007155//cell adhesion;GO:0044237//cellular metabolic process;GO:0050794//regulation of cellular process;GO:0006629//lipid metabolic process;GO…
ENSSSCG00000000007	7.02	7.2	4.98	12.14	7.54	6.91	10.01	8.34	10.28	9.63	10.27	8.65	155	132	83	212	129	107	176	140	324	176	243	140	TRMU	tRNA 5-methylaminomethyl-2-thiouridylate methyltransferase [Source:HGNC Symbol;Acc:HGNC:25481]	-	-	-	-	GO:0043229//intracellular organelle;GO:0031974//membrane-enclosed lumen;GO:0070013//intracellular organelle lumen;GO:0005575//cellular_component;GO:0043227//membrane-bounded organelle;GO:0044422//organelle part;GO:0043231//intracellular membrane-bounded organelle;GO:0044424//intracellular part;GO:0005737//cytoplasm;GO:0043226//organelle;GO:0005634//nucleus;GO:0044444//cytoplasmic part;GO:0043233/…	GO:0003674//molecular_function	GO:0016043//cellular component organization;GO:0016070//RNA metabolic process;GO:0006996//organelle organization;GO:0006139//nucleobase-containing compound metabolic process;GO:1901360//organic cyclic compound metabolic process;GO:0008150//biological_process;GO:0006399//tRNA metabolic process;GO:0007005//mitochondrion organization;GO:0046483//heterocycle metabolic process;GO:0034641//cellular nit…
ENSSSCG00000000010	0.81	0.2	0.8	0.71	0.56	0.64	0.5	0.38	0.33	0.22	0.46	0.38	45	10	32	28	23	25	22	16	24	9	27	15	FBLN1	fibulin 1 [Source:HGNC Symbol;Acc:HGNC:3600]	-	-	-	-	GO:0005615//extracellular space;GO:0032991//macromolecular complex;GO:0031012//extracellular matrix;GO:0005576//extracellular region;GO:0044421//extracellular region part;GO:0043234//protein complex;GO:0005575//cellular_component;GO:0005578//proteinaceous extracellular matrix	GO:0003674//molecular_function;GO:0043167//ion binding;GO:0098772//molecular function regulator;GO:0005198//structural molecule activity;GO:0030234//enzyme regulator activity;GO:0005488//binding	GO:0032989//cellular component morphogenesis;GO:0007155//cell adhesion;GO:0048869//cellular developmental process;GO:0043062//extracellular structure organization;GO:0030198//extracellular matrix organization;GO:0044267//cellular protein metabolic process;GO:0023052//signaling;GO:0044699//single-organism process;GO:0006928//movement of cell or subcellular component;GO:0051674//localization of cel…
ENSSSCG00000000014	13.59	7.81	13.88	12.55	9.19	6.79	10.28	7.65	12.42	12.97	12.54	12.17	467	228	346	330	240	167	290	203	602	355	453	306	FAM118A	family with sequence similarity 118 member A [Source:HGNC Symbol;Acc:HGNC:1313]	-	-	-	-	-	GO:0003674//molecular_function	-
ENSSSCG00000000018	39.03	52.55	43.51	37.45	49.56	47.69	44.17	52.04	41.48	35.97	37.59	42.55	2460	2709	1950	1814	2324	2167	2186	2489	3545	1852	2574	1990	-	-	-	-	-	-	-	-	-
ENSSSCG00000000019	23.65	25.03	22.43	23.93	18.99	22.1	20.62	20.71	22.52	19.71	21.02	23.24	1820	1641	1252	1412	1111	1217	1301	1234	2444	1208	1702	1309	NUP50	nucleoporin 50 [Source:HGNC Symbol;Acc:HGNC:8065]	Genetic Information Processing	Translation	ko03013//RNA transport	K14295	GO:0043227//membrane-bounded organelle;GO:0031981//nuclear lumen;GO:0070013//intracellular organelle lumen;GO:0005623//cell;GO:0032991//macromolecular complex;GO:0043229//intracellular organelle;GO:0005654//nucleoplasm;GO:0012505//endomembrane system;GO:0031967//organelle envelope;GO:0031974//membrane-enclosed lumen;GO:0044422//organelle part;GO:0005634//nucleus;GO:0043233//organelle lumen;GO:004…	GO:0019899//enzyme binding;GO:0005515//protein binding;GO:0003674//molecular_function;GO:0005488//binding	GO:0008150//biological_process;GO:0051169//nuclear transport;GO:0051234//establishment of localization;GO:0051641//cellular localization;GO:0006810//transport;GO:0046907//intracellular transport;GO:0051649//establishment of localization in cell;GO:0006913//nucleocytoplasmic transport;GO:0016482//cytoplasmic transport;GO:0051179//localization
ENSSSCG00000000020	0.2	0.35	0.27	0.13	0.45	0.21	0.18	0.64	0.24	0.74	0.14	0.13	4	6	4	2	7	3	3	10	7	12	3	2	PHF21B	PHD finger protein 21B [Source:HGNC Symbol;Acc:HGNC:25161]	-	-	-	-	GO:0005575//cellular_component;GO:0044464//cell part;GO:0005634//nucleus;GO:0043226//organelle;GO:0043229//intracellular organelle;GO:0043231//intracellular membrane-bounded organelle;GO:0005622//intracellular;GO:0005623//cell;GO:0044424//intracellular part;GO:0043227//membrane-bounded organelle	GO:0003676//nucleic acid binding;GO:0000988//transcription factor activity, protein binding;GO:0043167//ion binding;GO:0003674//molecular_function;GO:0042393//histone binding;GO:0097159//organic cyclic compound binding;GO:0005515//protein binding;GO:0005488//binding;GO:0003677//DNA binding;GO:1901363//heterocyclic compound binding	GO:0006807//nitrogen compound metabolic process;GO:0009058//biosynthetic process;GO:0008152//metabolic process;GO:0009987//cellular process;GO:0034641//cellular nitrogen compound metabolic process;GO:0044237//cellular metabolic process;GO:0008150//biological_process
ENSSSCG00000000021	11.49	8.6	10.36	13.4	6.98	9.22	14.02	10.37	16.03	11.42	12.26	12.42	275	172	180	246	127	157	273	192	538	214	305	217	-	rho GTPase-activating protein 8 [Source:RefSeq peptide;Acc:NP_001191312]	-	-	-	-	GO:0044424//intracellular part;GO:0044464//cell part;GO:0005575//cellular_component;GO:0005622//intracellular;GO:0005623//cell;GO:0005737//cytoplasm	-	GO:0065007//biological regulation;GO:0044763//single-organism cellular process;GO:0044700//single organism signaling;GO:0023052//signaling;GO:0044699//single-organism process;GO:0050789//regulation of biological process;GO:0007165//signal transduction;GO:0009987//cellular process;GO:0008150//biological_process;GO:0050794//regulation of cellular process;GO:0007154//cell communication;GO:0051716//c…
ENSSSCG00000000022	5.22	2.89	5.43	4.5	5.83	2.75	8.28	6.75	6.36	5.07	6.37	4.98	53	25	40	35	45	20	69	53	91	41	68	37	-	-	-	-	-	-	-	-	-
ENSSSCG00000000024	0.27	1.58	0.65	0.79	0.8	1.13	0.16	1.13	0.24	0.59	0.83	0.18	4	20	7	9	9	12	2	13	5	7	13	2	PARVB	parvin beta [Source:HGNC Symbol;Acc:HGNC:14653]	Cellular Processes	Cellular commiunity	ko04510//Focal adhesion	K06275	GO:0005623//cell;GO:0005575//cellular_component	GO:0005488//binding;GO:0008092//cytoskeletal protein binding;GO:0003674//molecular_function;GO:0005515//protein binding	GO:0009987//cellular process;GO:0071840//cellular component organization or biogenesis;GO:0009653//anatomical structure morphogenesis;GO:0044763//single-organism cellular process;GO:0044085//cellular component biogenesis;GO:0032502//developmental process;GO:0044767//single-organism developmental process;GO:0032989//cellular component morphogenesis;GO:0048856//anatomical structure development;GO:0…
ENSSSCG00000000025	0	0	0	0	0	0	0	0	0	0	0	0	0	0	0	0	0	0	0	0	0	0	0	0	PARVG	gamma-parvin [Source:RefSeq peptide;Acc:NP_001231550]	Cellular Processes	Cellular commiunity	ko04510//Focal adhesion	K06275	-	GO:0005488//binding;GO:0003674//molecular_function;GO:0008092//cytoskeletal protein binding;GO:0005515//protein binding	GO:0016043//cellular component organization;GO:0006996//organelle organization;GO:0008150//biological_process;GO:0007010//cytoskeleton organization;GO:0009987//cellular process;GO:0007155//cell adhesion;GO:0071840//cellular component organization or biogenesis;GO:0022610//biological adhesion
ENSSSCG00000000026	0.11	0.2	0.33	0.11	0.26	0.12	0.03	0.17	0.15	0.14	0.14	0.09	5	8	11	4	9	4	1	6	10	5	7	3	SULT4A1	sulfotransferase family 4A member 1 [Source:HGNC Symbol;Acc:HGNC:14903]	-	-	-	-	-	GO:0003674//molecular_function	GO:0044237//cellular metabolic process;GO:0006790//sulfur compound metabolic process;GO:0008152//metabolic process;GO:0008150//biological_process;GO:0009987//cellular process
ENSSSCG00000000028	0	0	0	0	0	0	0	0	0	0	0	0	0	0	0	0	0	0	0	0	0	0	0	0	-	-	-	-	-	-	-	GO:0005488//binding;GO:0003674//molecular_function;GO:0043167//ion binding	-
ENSSSCG00000000029	0	0	0	0	0.15	0	0	0	0.09	0.06	0.05	0.03	0	0	0	0	5	0	0	0	5	2	2	1	SCUBE1	signal peptide, CUB domain and EGF like domain containing 1 [Source:HGNC Symbol;Acc:HGNC:13441]	-	-	-	-	GO:0005615//extracellular space;GO:0044464//cell part;GO:0016020//membrane;GO:0044421//extracellular region part;GO:0005623//cell;GO:0071944//cell periphery;GO:0005575//cellular_component;GO:0005886//plasma membrane;GO:0005576//extracellular region	GO:0043167//ion binding;GO:0003674//molecular_function;GO:0005488//binding	GO:0044767//single-organism developmental process;GO:0023052//signaling;GO:0030154//cell differentiation;GO:0050789//regulation of biological process;GO:0048869//cellular developmental process;GO:0071822//protein complex subunit organization;GO:0016043//cellular component organization;GO:0043933//macromolecular complex subunit organization;GO:0022607//cellular component assembly;GO:0007165//signa…
ENSSSCG00000000031	6.11	5.48	5.4	6.43	6.23	4.02	8.06	6.9	8.5	7.44	6.46	5.16	158	117	100	130	129	78	164	135	314	154	174	102	MCAT	malonyl-CoA-acyl carrier protein transacylase [Source:HGNC Symbol;Acc:HGNC:29622]	Metabolism	Lipid metabolism	ko00061//Fatty acid biosynthesis	K00645	GO:0043226//organelle;GO:0044464//cell part;GO:0043231//intracellular membrane-bounded organelle;GO:0044444//cytoplasmic part;GO:0043227//membrane-bounded organelle;GO:0005575//cellular_component;GO:0005739//mitochondrion;GO:0043229//intracellular organelle;GO:0044424//intracellular part;GO:0005737//cytoplasm;GO:0005623//cell;GO:0005622//intracellular	GO:0003674//molecular_function;GO:0003824//catalytic activity;GO:0016746//transferase activity, transferring acyl groups;GO:0016740//transferase activity	GO:0008152//metabolic process;GO:0044710//single-organism metabolic process;GO:0006629//lipid metabolic process;GO:0044281//small molecule metabolic process;GO:0008150//biological_process;GO:0009058//biosynthetic process;GO:0044699//single-organism process;GO:0044238//primary metabolic process;GO:0071704//organic substance metabolic process
ENSSSCG00000000033	210.94	163.59	178.7	267.8	168.13	171.54	209.97	194.96	215.19	230.24	195.4	195.42	2476	1634	1521	2411	1500	1441	2023	1772	3560	2150	2412	1678	TSPO	translocator protein [Source:RefSeq peptide;Acc:NP_998918]	Environmental Information Processing	Signaling molecules and interaction	ko04080//Neuroactive ligand-receptor interaction	K05770	GO:0044444//cytoplasmic part;GO:0044424//intracellular part;GO:0005623//cell;GO:0005622//intracellular;GO:0005737//cytoplasm;GO:0044464//cell part;GO:0043227//membrane-bounded organelle;GO:0005575//cellular_component;GO:0043226//organelle;GO:0043229//intracellular organelle;GO:0005739//mitochondrion;GO:0043231//intracellular membrane-bounded organelle	GO:0003674//molecular_function	GO:0006464//cellular protein modification process;GO:0044710//single-organism metabolic process;GO:0044699//single-organism process;GO:0019538//protein metabolic process;GO:0034641//cellular nitrogen compound metabolic process;GO:0044238//primary metabolic process;GO:0043412//macromolecule modification;GO:0006914//autophagy;GO:0043170//macromolecule metabolic process;GO:0008152//metabolic process…
ENSSSCG00000000034	133.87	135.48	104.09	104.19	84.38	81.69	89.9	83.12	96.66	103.99	92.27	84.23	6061	5225	3421	3618	2906	2647	3343	2914	6173	3750	4398	2792	TTLL12	tubulin tyrosine ligase like 12 [Source:HGNC Symbol;Acc:HGNC:28974]	-	-	-	-	-	GO:0043167//ion binding;GO:0003674//molecular_function;GO:0005488//binding	GO:0036211//protein modification process;GO:0044237//cellular metabolic process;GO:0044260//cellular macromolecule metabolic process;GO:0008150//biological_process;GO:0044238//primary metabolic process;GO:0006464//cellular protein modification process;GO:0071704//organic substance metabolic process;GO:0019538//protein metabolic process;GO:0043170//macromolecule metabolic process;GO:0009987//cellu…
ENSSSCG00000000035	18.08	12.88	16.15	18.79	14.4	14.4	13.85	15.43	14.17	14.64	13.19	14.32	408	249	264	331	248	234	258	269	453.99	272	318	238	TTLL1	tubulin tyrosine ligase like 1 [Source:HGNC Symbol;Acc:HGNC:1312]	-	-	-	-	-	GO:0005488//binding;GO:0003674//molecular_function;GO:0043167//ion binding	GO:0051179//localization;GO:0048870//cell motility;GO:0043170//macromolecule metabolic process;GO:0044238//primary metabolic process;GO:0007010//cytoskeleton organization;GO:0000003//reproduction;GO:0030154//cell differentiation;GO:0044237//cellular metabolic process;GO:0071704//organic substance metabolic process;GO:0044267//cellular protein metabolic process;GO:0040011//locomotion;GO:0044767//s…
ENSSSCG00000000036	55.12	60.76	46.22	52.18	82.86	55.59	53.78	64.13	71.76	67.92	60.25	54.64	2564	2403	1561	1863	2931	1851	2054	2308	4707.01	2517	2951	1859	PACSIN2	protein kinase C and casein kinase substrate in neurons 2 [Source:HGNC Symbol;Acc:HGNC:8571]	-	-	-	-	GO:0012505//endomembrane system;GO:0005634//nucleus;GO:0044446//intracellular organelle part;GO:0005886//plasma membrane;GO:0043231//intracellular membrane-bounded organelle;GO:0016020//membrane;GO:0031982//vesicle;GO:0071944//cell periphery;GO:0070013//intracellular organelle lumen;GO:0005575//cellular_component;GO:0043229//intracellular organelle;GO:0044464//cell part;GO:0031410//cytoplasmic ve…	GO:0043167//ion binding;GO:0005515//protein binding;GO:0008289//lipid binding;GO:0008092//cytoskeletal protein binding;GO:0003674//molecular_function;GO:0005488//binding	GO:0007009//plasma membrane organization;GO:0032502//developmental process;GO:0044763//single-organism cellular process;GO:0048856//anatomical structure development;GO:0044767//single-organism developmental process;GO:0016043//cellular component organization;GO:0051234//establishment of localization;GO:0044699//single-organism process;GO:0048869//cellular developmental process;GO:0044802//single-…
ENSSSCG00000000037	28.32	28.54	31.66	27.39	29.34	23.25	30.85	27.67	24.54	29.59	27.84	28.33	1079	899	839	803	819	597	899	767	1309	843	1121	793	ARFGAP3	ADP ribosylation factor GTPase activating protein 3 [Source:HGNC Symbol;Acc:HGNC:661]	Cellular Processes	Transport and catabolism	ko04144//Endocytosis	K12493	GO:0005829//cytosol;GO:0012505//endomembrane system;GO:0044464//cell part;GO:0005737//cytoplasm;GO:0005794//Golgi apparatus;GO:0044444//cytoplasmic part;GO:0043231//intracellular membrane-bounded organelle;GO:0044424//intracellular part;GO:0005622//intracellular;GO:0005575//cellular_component;GO:0043229//intracellular organelle;GO:0043226//organelle;GO:0005623//cell;GO:0043227//membrane-bounded o…	GO:0098772//molecular function regulator;GO:0005488//binding;GO:0003674//molecular_function;GO:0043167//ion binding;GO:0030234//enzyme regulator activity	GO:0051179//localization;GO:0008150//biological_process;GO:0006810//transport;GO:0051234//establishment of localization
ENSSSCG00000000038	49.9	67.35	50.23	42.62	67.26	67.54	47.94	78.35	37.27	33.45	39.04	43.15	635	730	464	416	651	615	501	772	669	339	523	402	CYB5R3	cytochrome b5 reductase 3 [Source:HGNC Symbol;Acc:HGNC:2873]	Metabolism	Carbohydrate metabolism	ko00520//Amino sugar and nucleotide sugar metabolism	K00326	GO:0005783//endoplasmic reticulum;GO:0044424//intracellular part;GO:0005739//mitochondrion;GO:0043232//intracellular non-membrane-bounded organelle;GO:0005811//lipid particle;GO:0044464//cell part;GO:0043229//intracellular organelle;GO:0005623//cell;GO:0043231//intracellular membrane-bounded organelle;GO:0005622//intracellular;GO:0043228//non-membrane-bounded organelle;GO:0043227//membrane-bounde…	GO:0003824//catalytic activity;GO:0003674//molecular_function;GO:0016491//oxidoreductase activity	GO:0008150//biological_process
ENSSSCG00000000039	50.76	49.73	47.65	54.43	39.98	43.32	45.79	42.69	46.18	43.7	47.12	49.14	2536	2110	1728	2081	1519	1545	1875	1651	3260	1741	2481	1795	POLDIP3	DNA polymerase delta interacting protein 3 [Source:HGNC Symbol;Acc:HGNC:23782]	-	-	-	-	GO:0005634//nucleus;GO:0070013//intracellular organelle lumen;GO:0005737//cytoplasm;GO:0031974//membrane-enclosed lumen;GO:0005623//cell;GO:0043231//intracellular membrane-bounded organelle;GO:0043227//membrane-bounded organelle;GO:0043233//organelle lumen;GO:0044424//intracellular part;GO:0005575//cellular_component;GO:0043229//intracellular organelle;GO:0044422//organelle part;GO:0005654//nucle…	GO:1901363//heterocyclic compound binding;GO:0003723//RNA binding;GO:0005488//binding;GO:0097159//organic cyclic compound binding;GO:0003676//nucleic acid binding;GO:0003674//molecular_function	GO:0016482//cytoplasmic transport;GO:0051169//nuclear transport;GO:0051641//cellular localization;GO:0008150//biological_process;GO:0051234//establishment of localization;GO:0051649//establishment of localization in cell;GO:0046907//intracellular transport;GO:0051179//localization;GO:0006810//transport;GO:0006913//nucleocytoplasmic transport
ENSSSCG00000000040	0.11	0.13	0.25	0.2	0.4	0.48	0.33	0.43	0.2	0.54	0.27	0.27	7	5	9	8	18	14	16	11	9	28	18	8	2019-09-03	septin 3 [Source:HGNC Symbol;Acc:HGNC:10750]	-	-	-	-	GO:0044424//intracellular part;GO:0005856//cytoskeleton;GO:0005622//intracellular;GO:0044464//cell part;GO:0043228//non-membrane-bounded organelle;GO:0043232//intracellular non-membrane-bounded organelle;GO:0043229//intracellular organelle;GO:0005623//cell;GO:0005737//cytoplasm;GO:0005575//cellular_component;GO:0043226//organelle	GO:0043167//ion binding;GO:0005488//binding;GO:0003674//molecular_function	GO:0016043//cellular component organization;GO:0071840//cellular component organization or biogenesis;GO:0008150//biological_process;GO:0044699//single-organism process;GO:0044763//single-organism cellular process;GO:0044085//cellular component biogenesis;GO:0022607//cellular component assembly;GO:0009987//cellular process;GO:0000003//reproduction;GO:0007049//cell cycle
ENSSSCG00000000045	20.33	24.67	19.01	33.73	21.71	22.91	20.67	24.24	23.21	26.53	22.71	25.79	352	364	239	448	286	284	294	325	567	366	414	327	NDUFA6	NADH dehydrogenase [Source:RefSeq peptide;Acc:NP_001172107]	Metabolism;Organismal Systems	Nervous system;Energy metabolism	ko04723//Retrograde endocannabinoid signaling;ko00190//Oxidative phosphorylation	K03950	GO:0005739//mitochondrion;GO:0043234//protein complex;GO:0005622//intracellular;GO:0043231//intracellular membrane-bounded organelle;GO:0043229//intracellular organelle;GO:0043227//membrane-bounded organelle;GO:0043226//organelle;GO:0005575//cellular_component;GO:0005623//cell;GO:0044424//intracellular part;GO:0032991//macromolecular complex;GO:0044444//cytoplasmic part;GO:0005737//cytoplasm;GO:0…	-	GO:0008150//biological_process;GO:0006950//response to stress;GO:0050896//response to stimulus
ENSSSCG00000000046	0.27	0.4	0.58	0.35	0.15	0.69	0.6	0.79	0.27	0.24	0.51	0.16	7	9	11	7	3	13	13	16	10	5	14	3	CYP2D25	vitamin D(3) 25-hydroxylase [Source:RefSeq peptide;Acc:NP_999559]	Organismal Systems;Metabolism	Lipid metabolism;Nervous system	ko04726//Serotonergic synapse;ko00140//Steroid hormone biosynthesis	K07414	GO:0005575//cellular_component	GO:0016491//oxidoreductase activity;GO:0003674//molecular_function;GO:0043167//ion binding;GO:0005488//binding;GO:0003824//catalytic activity	GO:0008150//biological_process
ENSSSCG00000000050	31.2	37.64	34.17	33.65	36.43	39.12	31.23	39.84	23.55	32.77	29.89	31.15	791.18	843.48	607.48	647.29	680.92	764.18	672.13	767.39	837.56	645.77	827.15	562.45	NAGA	alpha-N-acetylgalactosaminidase precursor [Source:RefSeq peptide;Acc:NP_001116694]	Cellular Processes;Metabolism	Transport and catabolism;Glycan biosynthesis and metabolism	ko04142//Lysosome;ko00603//Glycosphingolipid biosynthesis - globo series	K01204	GO:0005575//cellular_component;GO:0005737//cytoplasm;GO:0005622//intracellular;GO:0044464//cell part;GO:0044424//intracellular part;GO:0005623//cell	GO:0016798//hydrolase activity, acting on glycosyl bonds;GO:0016787//hydrolase activity;GO:0003674//molecular_function;GO:0003824//catalytic activity	GO:0044237//cellular metabolic process;GO:0034641//cellular nitrogen compound metabolic process;GO:0044238//primary metabolic process;GO:0005975//carbohydrate metabolic process;GO:0009056//catabolic process;GO:0009987//cellular process;GO:0071704//organic substance metabolic process;GO:0044699//single-organism process;GO:0008152//metabolic process;GO:0006629//lipid metabolic process;GO:0008150//b…
ENSSSCG00000000057	0	0	0	0	0	0	0	0	0	0	0	0	0	0	0	0	0	0	0	0	0	0	0	0	-	-	-	-	-	-	-	-	-
ENSSSCG00000000058	76.54	89.09	72.33	88.1	81.56	78.73	78.48	81.95	81.89	80.42	81.84	80.42	1580	1567.95	1083	1393	1279.98	1165	1332	1311	2386	1323	1782	1216	SNU13	NHP2-like protein 1 [Source:RefSeq peptide;Acc:NP_001177155]	Genetic Information Processing	Transcription;Translation	ko03040//Spliceosome;ko03008//Ribosome biogenesis in eukaryotes	K12845	GO:0031974//membrane-enclosed lumen;GO:0043228//non-membrane-bounded organelle;GO:0044446//intracellular organelle part;GO:0031981//nuclear lumen;GO:0043226//organelle;GO:0070013//intracellular organelle lumen;GO:0005730//nucleolus;GO:0043231//intracellular membrane-bounded organelle;GO:0043229//intracellular organelle;GO:0044464//cell part;GO:0044424//intracellular part;GO:0005575//cellular_comp…	GO:0003723//RNA binding;GO:0097159//organic cyclic compound binding;GO:0005488//binding;GO:0003674//molecular_function;GO:0003676//nucleic acid binding;GO:1901363//heterocyclic compound binding	GO:0071840//cellular component organization or biogenesis;GO:0046483//heterocycle metabolic process;GO:0008152//metabolic process;GO:0010467//gene expression;GO:0034641//cellular nitrogen compound metabolic process;GO:0044260//cellular macromolecule metabolic process;GO:0042254//ribosome biogenesis;GO:0006397//mRNA processing;GO:0044237//cellular metabolic process;GO:0071704//organic substance me…
ENSSSCG00000000059	9.35	9.55	8.75	13.46	11.76	8.74	11.47	9.39	12.52	13.48	13.13	11.01	652	569.05	443	720	625.02	436	657	507	1232	749	964	562	XRCC6	X-ray repair cross-complementing protein 6 [Source:RefSeq peptide;Acc:NP_001177114]	Genetic Information Processing	Replication and repair	ko03450//Non-homologous end-joining	K10884	GO:0032991//macromolecular complex;GO:0044422//organelle part;GO:0005694//chromosome;GO:0005623//cell;GO:0031981//nuclear lumen;GO:0043227//membrane-bounded organelle;GO:0005730//nucleolus;GO:0043233//organelle lumen;GO:0005622//intracellular;GO:0044464//cell part;GO:0044424//intracellular part;GO:0043234//protein complex;GO:0043228//non-membrane-bounded organelle;GO:0043231//intracellular membra…	GO:0097159//organic cyclic compound binding;GO:0003677//DNA binding;GO:0003824//catalytic activity;GO:0016887//ATPase activity;GO:1901363//heterocyclic compound binding;GO:0016818//hydrolase activity, acting on acid anhydrides, in phosphorus-containing anhydrides;GO:0016462//pyrophosphatase activity;GO:0003674//molecular_function;GO:0016787//hydrolase activity;GO:0016829//lyase activity;GO:000548…	GO:1901360//organic cyclic compound metabolic process;GO:0036211//protein modification process;GO:0002376//immune system process;GO:0044085//cellular component biogenesis;GO:0044237//cellular metabolic process;GO:0006139//nucleobase-containing compound metabolic process;GO:0051276//chromosome organization;GO:0008150//biological_process;GO:0009058//biosynthetic process;GO:0042592//homeostatic proc…
ENSSSCG00000000061	7.27	4.08	7.98	10.45	5.78	7.83	9.02	5.08	7.91	9.07	7.96	8.16	157	75	125	173	95	121	160	85	241	156	181	129	PMM1	phosphomannomutase 1 [Source:RefSeq peptide;Acc:NP_001171824]	Metabolism	Carbohydrate metabolism	ko00520//Amino sugar and nucleotide sugar metabolism;ko00051//Fructose and mannose metabolism	K17497	GO:0005829//cytosol;GO:0044424//intracellular part;GO:0005575//cellular_component;GO:0044444//cytoplasmic part;GO:0044464//cell part;GO:0005623//cell;GO:0005737//cytoplasm;GO:0005622//intracellular	GO:0016853//isomerase activity;GO:0003674//molecular_function;GO:0003824//catalytic activity	GO:0034613//cellular protein localization;GO:0034641//cellular nitrogen compound metabolic process;GO:0043412//macromolecule modification;GO:0051234//establishment of localization;GO:0008152//metabolic process;GO:1902578//single-organism localization;GO:0006886//intracellular protein transport;GO:0044699//single-organism process;GO:0015031//protein transport;GO:0044765//single-organism transport;…
ENSSSCG00000000062	5.32	2.57	4.7	3.95	5.17	1.98	3.61	2.29	4.29	9.34	5.54	4.93	165	68	106	94	122	44	92	55	188	231	181	112	CSDC2	cold shock domain-containing protein C2 [Source:RefSeq peptide;Acc:NP_001230349]	-	-	-	-	GO:0005575//cellular_component;GO:0005622//intracellular;GO:0005737//cytoplasm;GO:0044424//intracellular part;GO:0044464//cell part;GO:0005623//cell	GO:0003677//DNA binding;GO:0003674//molecular_function;GO:0005488//binding;GO:0097159//organic cyclic compound binding;GO:0044822//poly(A) RNA binding;GO:0003676//nucleic acid binding;GO:0003729//mRNA binding;GO:0003723//RNA binding;GO:1901363//heterocyclic compound binding	GO:0034655//nucleobase-containing compound catabolic process;GO:1901360//organic cyclic compound metabolic process;GO:0034641//cellular nitrogen compound metabolic process;GO:0044248//cellular catabolic process;GO:0071704//organic substance metabolic process;GO:0009056//catabolic process;GO:0008150//biological_process;GO:0006139//nucleobase-containing compound metabolic process;GO:0009058//biosyn…
ENSSSCG00000000063	4.1	4.28	2.61	3.25	2.59	2.52	3.68	2.96	3.57	4.48	3.22	3.2	146	132	67	92	74	66	104	79	178	123	116	88	POLR3H	RNA polymerase III subunit H [Source:HGNC Symbol;Acc:HGNC:30349]	Genetic Information Processing;Organismal Systems;Metabolism	Immune system;Transcription;Nucleotide metabolism	ko00230//Purine metabolism;ko00240//Pyrimidine metabolism;ko04623//Cytosolic DNA-sensing pathway;ko03020//RNA polymerase	K03022	GO:0005575//cellular_component;GO:0043226//organelle;GO:0005654//nucleoplasm;GO:0043228//non-membrane-bounded organelle;GO:0031974//membrane-enclosed lumen;GO:0005622//intracellular;GO:0044424//intracellular part;GO:0031981//nuclear lumen;GO:0005856//cytoskeleton;GO:0044422//organelle part;GO:0005815//microtubule organizing center;GO:0043229//intracellular organelle;GO:0043231//intracellular memb…	GO:0016740//transferase activity;GO:0016772//transferase activity, transferring phosphorus-containing groups;GO:0003677//DNA binding;GO:0097159//organic cyclic compound binding;GO:0003824//catalytic activity;GO:0003674//molecular_function;GO:0016779//nucleotidyltransferase activity;GO:0003676//nucleic acid binding;GO:1901363//heterocyclic compound binding;GO:0005488//binding	GO:0044237//cellular metabolic process;GO:0009058//biosynthetic process;GO:0009987//cellular process;GO:0034641//cellular nitrogen compound metabolic process;GO:0008150//biological_process;GO:0008152//metabolic process;GO:0006807//nitrogen compound metabolic process
ENSSSCG00000000064	86.89	84.62	78.93	99.92	75.54	82.93	93.12	93.26	84.31	88.36	87.9	88.68	3262	2706	2151	2877	2157	2228	2871	2711	4464	2642	3474	2437	ACO2	aconitate hydratase, mitochondrial precursor [Source:RefSeq peptide;Acc:NP_999119]	Metabolism	Carbohydrate metabolism	ko00020//Citrate cycle (TCA cycle);ko00630//Glyoxylate and dicarboxylate metabolism	K01681	GO:0043231//intracellular membrane-bounded organelle;GO:0044464//cell part;GO:0005575//cellular_component;GO:0044444//cytoplasmic part;GO:0043229//intracellular organelle;GO:0005739//mitochondrion;GO:0005623//cell;GO:0043226//organelle;GO:0005737//cytoplasm;GO:0005622//intracellular;GO:0044424//intracellular part;GO:0043227//membrane-bounded organelle	GO:0003674//molecular_function;GO:0016829//lyase activity;GO:0005488//binding;GO:0043167//ion binding;GO:0003824//catalytic activity	GO:0044710//single-organism metabolic process;GO:0044281//small molecule metabolic process;GO:0008152//metabolic process;GO:0044237//cellular metabolic process;GO:0008150//biological_process;GO:0044699//single-organism process;GO:0006091//generation of precursor metabolites and energy;GO:0009987//cellular process
ENSSSCG00000000066	6.86	5.01	6.24	6.74	5.48	5.96	7.3	6.48	6.77	7.64	7.26	5.85	705	438	465	531	428	438	616	515	981	625	785	440	L3MBTL2	L3MBTL2, polycomb repressive complex 1 subunit [Source:HGNC Symbol;Acc:HGNC:18594]	-	-	-	-	GO:0043226//organelle;GO:0005622//intracellular;GO:0005623//cell;GO:0044424//intracellular part;GO:0005634//nucleus;GO:0043229//intracellular organelle;GO:0005575//cellular_component;GO:0043227//membrane-bounded organelle;GO:0043231//intracellular membrane-bounded organelle;GO:0044464//cell part	GO:0005488//binding;GO:0003674//molecular_function;GO:0005515//protein binding;GO:0042393//histone binding;GO:0043167//ion binding	GO:0009058//biosynthetic process;GO:0009987//cellular process;GO:0044237//cellular metabolic process;GO:0034641//cellular nitrogen compound metabolic process;GO:0008152//metabolic process;GO:0008150//biological_process;GO:0006807//nitrogen compound metabolic process
ENSSSCG00000000067	0.35	0.26	0.31	0.79	0.51	0.36	0.51	0.5	0.18	0.6	0.4	0.74	11	7	7	19	12	8	13	12	8	15	13	17	CHADL	chondroadherin like [Source:HGNC Symbol;Acc:HGNC:25165]	-	-	-	-	GO:0005576//extracellular region;GO:0005575//cellular_component	GO:0003674//molecular_function	GO:0071840//cellular component organization or biogenesis;GO:0048856//anatomical structure development;GO:0009987//cellular process;GO:0044763//single-organism cellular process;GO:0048869//cellular developmental process;GO:0044767//single-organism developmental process;GO:0030154//cell differentiation;GO:0016043//cellular component organization;GO:0008150//biological_process;GO:0044699//single-or…
ENSSSCG00000000068	19.85	17.59	22.44	10.14	19.87	17.7	21.41	19.12	20.7	18.49	19.28	18.56	2022	1526	1659	792	1539	1290	1791	1508	2973	1500	2067	1384	EP300	E1A binding protein p300 [Source:HGNC Symbol;Acc:HGNC:3373]	Environmental Information Processing;Cellular Processes;Organismal Systems	Cell growth and death;Endocrine system;Cellular commiunity;Signal transduction;Nervous system	ko04024//cAMP signaling pathway;ko04630//Jak-STAT signaling pathway;ko04310//Wnt signaling pathway;ko04068//FoxO signaling pathway;ko04110//Cell cycle;ko04919//Thyroid hormone signaling pathway;ko04916//Melanogenesis;ko04066//HIF-1 signaling pathway;ko04922//Glucagon signaling pathway;ko04350//TGF-beta signaling pathway;ko04520//Adherens junction;ko04720//Long-term potentiation;ko04330//Notch sig…	K04498	GO:0031974//membrane-enclosed lumen;GO:0005575//cellular_component;GO:0044428//nuclear part;GO:0043233//organelle lumen;GO:0043234//protein complex;GO:0031981//nuclear lumen;GO:0005622//intracellular;GO:0032991//macromolecular complex;GO:0044464//cell part;GO:0005829//cytosol;GO:0044446//intracellular organelle part;GO:0044424//intracellular part;GO:0005654//nucleoplasm;GO:0005623//cell;GO:000563…	GO:0005488//binding;GO:0016746//transferase activity, transferring acyl groups;GO:0001071//nucleic acid binding transcription factor activity;GO:0043167//ion binding;GO:0097159//organic cyclic compound binding;GO:0003824//catalytic activity;GO:1901363//heterocyclic compound binding;GO:0003677//DNA binding;GO:0003676//nucleic acid binding;GO:0000988//transcription factor activity, protein binding;…	GO:0019538//protein metabolic process;GO:0044763//single-organism cellular process;GO:0071840//cellular component organization or biogenesis;GO:0009790//embryo development;GO:0008152//metabolic process;GO:0000902//cell morphogenesis;GO:0002376//immune system process;GO:0051704//multi-organism process;GO:0050789//regulation of biological process;GO:0044707//single-multicellular organism process;GO…
ENSSSCG00000000071	100.22	105.26	92.58	103.53	90.6	107.57	101.88	99.26	90.85	101.25	106.16	102.71	3868	3392	2556	3168	2530	2988	3222	2971	5022	3018	4284	2917	-	-	-	-	-	-	-	GO:0003674//molecular_function	-
ENSSSCG00000000072	52.49	37.61	38	69.69	41.16	37.78	51.39	40.01	49.46	52.96	54.01	48.6	1789	1098	960	1700	1101	943	1476	1102	2389	1507	1942	1214	SLC25A17	solute carrier family 25 member 17 [Source:HGNC Symbol;Acc:HGNC:10987]	Cellular Processes	Transport and catabolism	ko04146//Peroxisome	K13354	GO:0043227//membrane-bounded organelle;GO:0043226//organelle;GO:0042579//microbody;GO:0005622//intracellular;GO:0005737//cytoplasm;GO:0005777//peroxisome;GO:0005575//cellular_component;GO:0043229//intracellular organelle;GO:0005623//cell;GO:0005739//mitochondrion;GO:0044424//intracellular part;GO:0043231//intracellular membrane-bounded organelle;GO:0044464//cell part;GO:0044444//cytoplasmic part	GO:0003674//molecular_function;GO:0005215//transporter activity;GO:0022857//transmembrane transporter activity	GO:0044281//small molecule metabolic process;GO:0009987//cellular process;GO:0051234//establishment of localization;GO:0055085//transmembrane transport;GO:0071704//organic substance metabolic process;GO:0008150//biological_process;GO:0044710//single-organism metabolic process;GO:0009056//catabolic process;GO:0044765//single-organism transport;GO:1902578//single-organism localization;GO:0044763//s…
ENSSSCG00000000073	0	0	0	0	0	0	0	0	0	0	0	0	0	0	0	0	0	0	0	0	0	0	0	0	-	-	-	-	-	-	GO:0030529//intracellular ribonucleoprotein complex;GO:0005575//cellular_component;GO:0005622//intracellular;GO:0043226//organelle;GO:0044444//cytoplasmic part;GO:0032991//macromolecular complex;GO:0005737//cytoplasm;GO:0043232//intracellular non-membrane-bounded organelle;GO:0044464//cell part;GO:1990904//ribonucleoprotein complex;GO:0044424//intracellular part;GO:0043229//intracellular organell…	GO:0005198//structural molecule activity;GO:0003674//molecular_function;GO:0003735//structural constituent of ribosome	GO:0044237//cellular metabolic process;GO:0019538//protein metabolic process;GO:0044260//cellular macromolecule metabolic process;GO:0006807//nitrogen compound metabolic process;GO:0009059//macromolecule biosynthetic process;GO:0006518//peptide metabolic process;GO:0043603//cellular amide metabolic process;GO:0044267//cellular protein metabolic process;GO:0071704//organic substance metabolic proc…
ENSSSCG00000000074	0.41	0.54	0.81	0.8	0.69	0.19	0.3	0.77	0.45	0.16	0.6	0.73	10	12	14	17	17	3	12	15	21	6	15	18	MCHR1	melanin-concentrating hormone receptor 1 [Source:RefSeq peptide;Acc:NP_001008684]	Environmental Information Processing	Signaling molecules and interaction	ko04080//Neuroactive ligand-receptor interaction	K04320	GO:0071944//cell periphery;GO:0016020//membrane;GO:0043226//organelle;GO:0044464//cell part;GO:0005886//plasma membrane;GO:0005623//cell;GO:0005929//cilium;GO:0005575//cellular_component;GO:0042995//cell projection	GO:0004871//signal transducer activity;GO:0003674//molecular_function	GO:0009987//cellular process;GO:0044700//single organism signaling;GO:0044763//single-organism cellular process;GO:0007165//signal transduction;GO:0050794//regulation of cellular process;GO:0051716//cellular response to stimulus;GO:0007154//cell communication;GO:0023052//signaling;GO:0044699//single-organism process;GO:0065007//biological regulation;GO:0050789//regulation of biological process;GO…
ENSSSCG00000000075	28.74	14.9	25.46	19.69	16.62	15.38	20.25	17	24.4	22.78	21.64	21.79	1906	848	1227	1010	851	739	1120	886	2309	1222	1529	1066	MKL1	megakaryoblastic leukemia (translocation) 1 [Source:HGNC Symbol;Acc:HGNC:14334]	-	-	-	-	GO:0005654//nucleoplasm;GO:0044422//organelle part;GO:0044446//intracellular organelle part;GO:0043227//membrane-bounded organelle;GO:0031981//nuclear lumen;GO:0005634//nucleus;GO:0005829//cytosol;GO:0005737//cytoplasm;GO:0043226//organelle;GO:0044444//cytoplasmic part;GO:0005575//cellular_component;GO:0005623//cell;GO:0043231//intracellular membrane-bounded organelle;GO:0044428//nuclear part;GO:…	GO:1901363//heterocyclic compound binding;GO:0008092//cytoskeletal protein binding;GO:0005515//protein binding;GO:0000988//transcription factor activity, protein binding;GO:0003676//nucleic acid binding;GO:0005488//binding;GO:0003700//transcription factor activity, sequence-specific DNA binding;GO:0003674//molecular_function;GO:0001071//nucleic acid binding transcription factor activity;GO:000367…	GO:0034641//cellular nitrogen compound metabolic process;GO:0009058//biosynthetic process;GO:0007154//cell communication;GO:0032502//developmental process;GO:0040011//locomotion;GO:0050789//regulation of biological process;GO:0009987//cellular process;GO:0044699//single-organism process;GO:0051716//cellular response to stimulus;GO:0065007//biological regulation;GO:0006928//movement of cell or sub…
ENSSSCG00000000076	18.9	23.23	16.16	18.26	28.18	20.35	17.31	19.17	22.43	23.17	19.99	17.4	767	803	476	568	870	591	577	602	1284	749	854	517	SGSM3	small G protein signaling modulator 3 [Source:HGNC Symbol;Acc:HGNC:25228]	-	-	-	-	GO:0005737//cytoplasm;GO:0044424//intracellular part;GO:0005575//cellular_component;GO:0044444//cytoplasmic part;GO:0005623//cell;GO:0005829//cytosol;GO:0005622//intracellular;GO:0044464//cell part	GO:0098772//molecular function regulator;GO:0005515//protein binding;GO:0005488//binding;GO:0003674//molecular_function;GO:0019899//enzyme binding;GO:0030234//enzyme regulator activity	GO:0050789//regulation of biological process;GO:0009987//cellular process;GO:0007165//signal transduction;GO:0051179//localization;GO:0051716//cellular response to stimulus;GO:0016043//cellular component organization;GO:0007154//cell communication;GO:0065007//biological regulation;GO:0023052//signaling;GO:0006810//transport;GO:0008152//metabolic process;GO:0061024//membrane organization;GO:001619…
ENSSSCG00000000077	21.26	15.1	14.56	23.34	15.24	15.63	17.16	15.45	18.91	20.63	18.29	17.85	519	314	258	437	283	273	344	292	651	401	470	319	ADSL	adenylosuccinate lyase [Source:RefSeq peptide;Acc:NP_001124205]	Metabolism	Nucleotide metabolism;Amino acid metabolism	ko00230//Purine metabolism;ko00250//Alanine, aspartate and glutamate metabolism	K01756	GO:0005829//cytosol;GO:0043227//membrane-bounded organelle;GO:0005575//cellular_component;GO:0043226//organelle;GO:0005739//mitochondrion;GO:0044464//cell part;GO:0043231//intracellular membrane-bounded organelle;GO:0005737//cytoplasm;GO:0044424//intracellular part;GO:0043229//intracellular organelle;GO:0005623//cell;GO:0005622//intracellular;GO:0044444//cytoplasmic part	GO:0016829//lyase activity;GO:0003674//molecular_function;GO:0003824//catalytic activity	GO:0044237//cellular metabolic process;GO:0008152//metabolic process;GO:0065003//macromolecular complex assembly;GO:0043933//macromolecular complex subunit organization;GO:0044699//single-organism process;GO:0034641//cellular nitrogen compound metabolic process;GO:0006807//nitrogen compound metabolic process;GO:0009987//cellular process;GO:0070271//protein complex biogenesis;GO:0044710//single-or…
ENSSSCG00000000078	6.73	6.08	7.18	6.28	8.73	6.52	8.32	7.12	9.6	9.56	8.48	7.06	560	452	463	410	563	425	611	489	1159	632	763	452	TNRC6B	trinucleotide repeat containing 6B [Source:HGNC Symbol;Acc:HGNC:29190]	-	-	-	-	-	GO:0003674//molecular_function	GO:0046700//heterocycle catabolic process;GO:0034641//cellular nitrogen compound metabolic process;GO:0019538//protein metabolic process;GO:0044270//cellular nitrogen compound catabolic process;GO:0009987//cellular process;GO:0043170//macromolecule metabolic process;GO:0071704//organic substance metabolic process;GO:0043043//peptide biosynthetic process;GO:0006518//peptide metabolic process;GO:00…
ENSSSCG00000000079	12.95	6.21	11.04	11.58	3.52	5.19	12.5	5.13	11.84	12.06	11.66	11.64	1099	449	680	754	227	315	871	337	1417	815	1042	723	-	-	-	-	-	-	-	-	-
ENSSSCG00000000080	0	0.02	0	0.01	0	0	0	0	0	0	0	0	0	2	0	1	0	0	0	0	0	0	0	0	GRAP2	GRB2-related adaptor protein 2 [Source:HGNC Symbol;Acc:HGNC:4563]	Organismal Systems	Immune system	ko04660//T cell receptor signaling pathway	K07366	GO:0012505//endomembrane system;GO:0043231//intracellular membrane-bounded organelle;GO:0005768//endosome;GO:0005634//nucleus;GO:0044464//cell part;GO:0043229//intracellular organelle;GO:0031982//vesicle;GO:0043227//membrane-bounded organelle;GO:0031410//cytoplasmic vesicle;GO:0044444//cytoplasmic part;GO:0044424//intracellular part;GO:0005623//cell;GO:0043226//organelle;GO:0005575//cellular_comp…	GO:0016772//transferase activity, transferring phosphorus-containing groups;GO:0003674//molecular_function;GO:0003824//catalytic activity;GO:0016740//transferase activity;GO:0016301//kinase activity	GO:0036211//protein modification process;GO:0044238//primary metabolic process;GO:0030154//cell differentiation;GO:0007154//cell communication;GO:0008150//biological_process;GO:0009987//cellular process;GO:0043170//macromolecule metabolic process;GO:0023052//signaling;GO:0044699//single-organism process;GO:0065007//biological regulation;GO:0032502//developmental process;GO:0044763//single-organis…
ENSSSCG00000000081	0	0	0	0	0	0	0	0	0	0	0	0	0	0	0	0	0	0	0	0	0	0	0	0	-	-	-	-	-	-	-	-	-
ENSSSCG00000000082	0	0	0	0	0.04	0.03	0.01	0.01	0	0	0	0	0	0	0	0	3	2	1	1	0	0	0	0	CACNA1I	calcium voltage-gated channel subunit alpha1 I [Source:HGNC Symbol;Acc:HGNC:1396]	Environmental Information Processing;Organismal Systems	Endocrine system;Environmental adaptation;Signal transduction	ko04010//MAPK signaling pathway;ko04020//Calcium signaling pathway;ko04925//Aldosterone synthesis and secretion;ko04713//Circadian entrainment	K04856	GO:0016020//membrane;GO:0071944//cell periphery;GO:0044464//cell part;GO:0005623//cell;GO:0005886//plasma membrane;GO:0005575//cellular_component	GO:0005215//transporter activity;GO:0022857//transmembrane transporter activity;GO:0003674//molecular_function	GO:0006810//transport;GO:0048870//cell motility;GO:0008150//biological_process;GO:0051674//localization of cell;GO:0051234//establishment of localization;GO:0003008//system process;GO:1902578//single-organism localization;GO:0040011//locomotion;GO:0016192//vesicle-mediated transport;GO:0006928//movement of cell or subcellular component;GO:0044763//single-organism cellular process;GO:0051179//loca…
ENSSSCG00000000083	24.2	28.41	20.33	31.55	25.27	24.46	18.6	21.39	21.35	29.2	23.64	27.08	282	282	172	282	224	204	178	193	351	271	290	231	RPS19BP1	ribosomal protein S19 binding protein 1 [Source:HGNC Symbol;Acc:HGNC:28749]	-	-	-	-	GO:0044428//nuclear part;GO:0005623//cell;GO:0005654//nucleoplasm;GO:0005622//intracellular;GO:0044424//intracellular part;GO:0044444//cytoplasmic part;GO:0031981//nuclear lumen;GO:0043229//intracellular organelle;GO:0005730//nucleolus;GO:0044422//organelle part;GO:0005575//cellular_component;GO:0031974//membrane-enclosed lumen;GO:0043232//intracellular non-membrane-bounded organelle;GO:0043226//…	GO:0019899//enzyme binding;GO:0003674//molecular_function;GO:0005488//binding;GO:0005515//protein binding	-
ENSSSCG00000000084	324.06	257.61	263.84	411.76	237.48	276.09	295.51	277.67	359.64	315.04	341.81	372.53	7919	5364	4682	7724	4443	4830	5934	5258	12406	6142	8804	6664	ATF4	cyclic AMP-dependent transcription factor ATF-4 [Source:RefSeq peptide;Acc:NP_001116550]	Environmental Information Processing;Genetic Information Processing;Cellular Processes;Organismal Systems	Circulatory system;Cell growth and death;Endocrine system;Signal transduction;Aging;Transport and catabolism;Nervous system;Folding, sorting and degradation	ko04151//PI3K-Akt signaling pathway;ko04010//MAPK signaling pathway;ko04022//cGMP - PKG signaling pathway;ko04141//Protein processing in endoplasmic reticulum;ko04261//Adrenergic signaling in cardiomyocytes;ko04210//Apoptosis;ko04915//Estrogen signaling pathway;ko04728//Dopaminergic synapse;ko04722//Neurotrophin signaling pathway;ko04725//Cholinergic synapse;ko04668//TNF signaling pathway;ko04922…	K04374	GO:0044446//intracellular organelle part;GO:0005815//microtubule organizing center;GO:0044430//cytoskeletal part;GO:0015630//microtubule cytoskeleton;GO:0043226//organelle;GO:0043229//intracellular organelle;GO:0005856//cytoskeleton;GO:0043228//non-membrane-bounded organelle;GO:0005622//intracellular;GO:0005575//cellular_component;GO:0043232//intracellular non-membrane-bounded organelle;GO:004323…	GO:0001071//nucleic acid binding transcription factor activity;GO:1901363//heterocyclic compound binding;GO:0003677//DNA binding;GO:0003676//nucleic acid binding;GO:0003674//molecular_function;GO:0097159//organic cyclic compound binding;GO:0003700//transcription factor activity, sequence-specific DNA binding;GO:0008134//transcription factor binding;GO:0019899//enzyme binding;GO:0005488//binding;G…	GO:0050789//regulation of biological process;GO:0044238//primary metabolic process;GO:0007154//cell communication;GO:0050896//response to stimulus;GO:0008150//biological_process;GO:0044281//small molecule metabolic process;GO:0065007//biological regulation;GO:0006807//nitrogen compound metabolic process;GO:0044763//single-organism cellular process;GO:0016265//death;GO:0051716//cellular response t…
ENSSSCG00000000087	6.31	6.15	5.28	5.97	5.64	4.21	5.56	4.96	5.88	7.56	6.51	6.34	573	476	348	416	390	274	415	349	753	547	623	422	TAB1	TGF-beta-activated kinase 1 and MAP3K7-binding protein 1 [Source:RefSeq peptide;Acc:NP_001230996]	Environmental Information Processing;Organismal Systems	Signal transduction;Development;Immune system	ko04010//MAPK signaling pathway;ko04621//NOD-like receptor signaling pathway;ko04380//Osteoclast differentiation;ko04668//TNF signaling pathway;ko04620//Toll-like receptor signaling pathway;ko04064//NF-kappa B signaling pathway	K04403	GO:0005737//cytoplasm;GO:0043231//intracellular membrane-bounded organelle;GO:0031974//membrane-enclosed lumen;GO:0044428//nuclear part;GO:0005623//cell;GO:0005634//nucleus;GO:0005575//cellular_component;GO:0044444//cytoplasmic part;GO:0044422//organelle part;GO:0005654//nucleoplasm;GO:0043227//membrane-bounded organelle;GO:0070013//intracellular organelle lumen;GO:0005622//intracellular;GO:00319…	GO:0003824//catalytic activity;GO:0016788//hydrolase activity, acting on ester bonds;GO:0042578//phosphoric ester hydrolase activity;GO:0016791//phosphatase activity;GO:0098772//molecular function regulator;GO:0003674//molecular_function;GO:0016787//hydrolase activity;GO:0030234//enzyme regulator activity	GO:0065007//biological regulation;GO:0009987//cellular process;GO:0050794//regulation of cellular process;GO:0048856//anatomical structure development;GO:0044707//single-multicellular organism process;GO:0009790//embryo development;GO:0032501//multicellular organismal process;GO:0044260//cellular macromolecule metabolic process;GO:0044267//cellular protein metabolic process;GO:0019538//protein me…
ENSSSCG00000000089	0	0	0	0	0.13	0	0	0	0	0	0.09	0	0	0	0	0	1.07	0	0	0	0	0	1.06	0	-	-	-	-	-	-	-	-	-
ENSSSCG00000000090	0.65	0.23	0.8	0.59	1.36	0.63	0.39	0.67	1.6	1.86	0.98	0.97	10	3	9	7	16	7	5	8	35	23	16	11	CBX7	chromobox 7 [Source:HGNC Symbol;Acc:HGNC:1557]	-	-	-	-	GO:0032991//macromolecular complex;GO:0031981//nuclear lumen;GO:0043232//intracellular non-membrane-bounded organelle;GO:0044424//intracellular part;GO:0005654//nucleoplasm;GO:0043228//non-membrane-bounded organelle;GO:0005623//cell;GO:0043226//organelle;GO:0070013//intracellular organelle lumen;GO:0044422//organelle part;GO:0043234//protein complex;GO:0043227//membrane-bounded organelle;GO:00056…	-	GO:0009987//cellular process;GO:0008152//metabolic process;GO:0044237//cellular metabolic process;GO:0034641//cellular nitrogen compound metabolic process;GO:0008150//biological_process;GO:0009058//biosynthetic process;GO:0006807//nitrogen compound metabolic process
ENSSSCG00000000091	10.78	5.6	9.54	19.02	5.63	6.46	18.04	9.09	16.13	13.17	14.46	17.17	235	81	129	275	105	91	309	145	495	226	317	240	APOBEC3B	DNA dC->dU-editing enzyme APOBEC-3B [Source:RefSeq peptide;Acc:NP_001090915]	-	-	-	-	GO:0005575//cellular_component	GO:0003824//catalytic activity;GO:0003674//molecular_function;GO:0005488//binding;GO:0016810//hydrolase activity, acting on carbon-nitrogen (but not peptide) bonds;GO:0043167//ion binding;GO:0016787//hydrolase activity	-
ENSSSCG00000000092	1.49	0.98	1.64	1.81	1.82	1.22	1.34	2.01	1.22	1.92	1.87	1.59	114	64	91	106	106	67	84	119	132	117	151	89	NPTXR	neuronal pentraxin receptor [Source:HGNC Symbol;Acc:HGNC:7954]	-	-	-	-	GO:0044421//extracellular region part;GO:0005886//plasma membrane;GO:0005575//cellular_component;GO:0005623//cell;GO:0005615//extracellular space;GO:0071944//cell periphery;GO:0016020//membrane;GO:0044464//cell part;GO:0005576//extracellular region	GO:0019899//enzyme binding;GO:0005488//binding;GO:0005515//protein binding;GO:0003674//molecular_function;GO:0004871//signal transducer activity	GO:0044700//single organism signaling;GO:0008150//biological_process;GO:0050896//response to stimulus;GO:0044699//single-organism process;GO:0030154//cell differentiation;GO:0032502//developmental process;GO:0051716//cellular response to stimulus;GO:0048869//cellular developmental process;GO:0048856//anatomical structure development;GO:0023052//signaling;GO:0009987//cellular process;GO:0007165//s…
ENSSSCG00000000093	13.43	10.57	12.4	17.49	10.29	9.88	14.11	11.11	15.69	15.08	13.63	12.37	281	194	198	281	169	147	248	180	490	251	305	185	DNAL4	Dynein light chain 4, axonemal [Source:UniProtKB/Swiss-Prot;Acc:A4F4L4]	-	-	-	-	GO:0005737//cytoplasm;GO:0044424//intracellular part;GO:0043232//intracellular non-membrane-bounded organelle;GO:0044464//cell part;GO:0005929//cilium;GO:0005623//cell;GO:0042995//cell projection;GO:0043228//non-membrane-bounded organelle;GO:0043226//organelle;GO:0043229//intracellular organelle;GO:0032991//macromolecular complex;GO:0005622//intracellular;GO:0005575//cellular_component;GO:0005856…	GO:0008092//cytoskeletal protein binding;GO:0016462//pyrophosphatase activity;GO:0005488//binding;GO:0003674//molecular_function;GO:0016787//hydrolase activity;GO:0016818//hydrolase activity, acting on acid anhydrides, in phosphorus-containing anhydrides;GO:0005515//protein binding;GO:0016887//ATPase activity;GO:0003824//catalytic activity;GO:0016817//hydrolase activity, acting on acid anhydrides…	GO:0008150//biological_process
ENSSSCG00000000094	33.75	24.7	36.88	32.43	23.62	17.27	31.33	22.77	30.39	33.94	36.28	39.45	1942.21	1209.55	1540.42	1427.98	1035.35	712.16	1478.48	1015.91	2467.76	1557.46	2195.3	1660.98	SUN2	Sad1 and UNC84 domain containing 2 [Source:HGNC Symbol;Acc:HGNC:14210]	-	-	-	-	GO:0005575//cellular_component;GO:0043231//intracellular membrane-bounded organelle;GO:0031975//envelope;GO:0043233//organelle lumen;GO:0031974//membrane-enclosed lumen;GO:0043229//intracellular organelle;GO:0032991//macromolecular complex;GO:0044424//intracellular part;GO:0005634//nucleus;GO:0031967//organelle envelope;GO:0044446//intracellular organelle part;GO:0043232//intracellular non-membra…	GO:0003674//molecular_function	GO:0051234//establishment of localization;GO:0048856//anatomical structure development;GO:0071840//cellular component organization or biogenesis;GO:0044765//single-organism transport;GO:0048870//cell motility;GO:0044767//single-organism developmental process;GO:0048869//cellular developmental process;GO:0040011//locomotion;GO:0051649//establishment of localization in cell;GO:0016043//cellular com…
ENSSSCG00000000095	13	11.05	13.72	11.05	9.55	10.53	11.73	12.03	13.87	11.02	12.65	13.19	664.79	483.45	505.58	483.02	387.65	376.84	489.52	470.09	990.24	445.54	693.7	520.02	GTPBP1	GTP binding protein 1 [Source:HGNC Symbol;Acc:HGNC:4669]	-	-	-	-	-	GO:0003824//catalytic activity;GO:0016817//hydrolase activity, acting on acid anhydrides;GO:0005488//binding;GO:0016462//pyrophosphatase activity;GO:0003674//molecular_function;GO:0016818//hydrolase activity, acting on acid anhydrides, in phosphorus-containing anhydrides;GO:0016787//hydrolase activity;GO:0017111//nucleoside-triphosphatase activity;GO:0043167//ion binding;GO:0003924//GTPase activi…	-
ENSSSCG00000000097	58.26	62.72	48.54	66.75	39.15	50.95	46.96	48.67	47.78	51.75	50.31	49.91	1518	1392	918	1334	776	950	1005	982	1756	1074	1380	952	-	-	-	-	-	-	GO:0005739//mitochondrion;GO:0043227//membrane-bounded organelle;GO:0005623//cell;GO:0043229//intracellular organelle;GO:0043226//organelle;GO:0044424//intracellular part;GO:0044444//cytoplasmic part;GO:0005622//intracellular;GO:0044464//cell part;GO:0005575//cellular_component;GO:0032991//macromolecular complex;GO:0005737//cytoplasm;GO:0043231//intracellular membrane-bounded organelle;GO:0043234…	-	GO:0006886//intracellular protein transport;GO:0033036//macromolecule localization;GO:1902578//single-organism localization;GO:0044763//single-organism cellular process;GO:0034613//cellular protein localization;GO:0006605//protein targeting;GO:0051179//localization;GO:1902582//single-organism intracellular transport;GO:0071702//organic substance transport;GO:0061024//membrane organization;GO:0006…
ENSSSCG00000000103	0	0	0	0	0.12	0	0	0.04	0	0	0.03	0.09	0	0	0	0	3	0	0	1	0	0	1	2	DMC1	DNA meiotic recombinase 1 [Source:HGNC Symbol;Acc:HGNC:2927]	-	-	-	-	GO:0044464//cell part;GO:0005575//cellular_component;GO:0031974//membrane-enclosed lumen;GO:0043227//membrane-bounded organelle;GO:0044422//organelle part;GO:0043233//organelle lumen;GO:0005634//nucleus;GO:0044424//intracellular part;GO:0000228//nuclear chromosome;GO:0043231//intracellular membrane-bounded organelle;GO:0005694//chromosome;GO:0070013//intracellular organelle lumen;GO:0005654//nucl…	GO:0016817//hydrolase activity, acting on acid anhydrides;GO:0003674//molecular_function;GO:0017111//nucleoside-triphosphatase activity;GO:0004518//nuclease activity;GO:1901363//heterocyclic compound binding;GO:0003677//DNA binding;GO:0003824//catalytic activity;GO:0016462//pyrophosphatase activity;GO:0016887//ATPase activity;GO:0003676//nucleic acid binding;GO:0016818//hydrolase activity, acting…	GO:0044699//single-organism process;GO:0048869//cellular developmental process;GO:0016043//cellular component organization;GO:0006807//nitrogen compound metabolic process;GO:0034641//cellular nitrogen compound metabolic process;GO:0022607//cellular component assembly;GO:0043933//macromolecular complex subunit organization;GO:0009987//cellular process;GO:0043170//macromolecule metabolic process;GO…
ENSSSCG00000000104	36.86	39.93	40.69	31.73	51.37	38.72	38.62	32.54	25.87	46.56	44.87	39.46	2602	2381	2085	1718	2656	1943	2239	1720	2576	2618	3335	2039	DDX17	DEAD-box helicase 17 [Source:HGNC Symbol;Acc:HGNC:2740]	-	-	-	-	GO:0044422//organelle part;GO:0005575//cellular_component;GO:0044428//nuclear part;GO:0043229//intracellular organelle;GO:0005730//nucleolus;GO:0043228//non-membrane-bounded organelle;GO:0070013//intracellular organelle lumen;GO:0005623//cell;GO:0044446//intracellular organelle part;GO:0043227//membrane-bounded organelle;GO:0043226//organelle;GO:0031974//membrane-enclosed lumen;GO:0005737//cytopl…	GO:0003824//catalytic activity;GO:0003674//molecular_function;GO:0004386//helicase activity;GO:0005488//binding;GO:0016787//hydrolase activity;GO:0016818//hydrolase activity, acting on acid anhydrides, in phosphorus-containing anhydrides;GO:0016817//hydrolase activity, acting on acid anhydrides;GO:0043167//ion binding;GO:0017111//nucleoside-triphosphatase activity;GO:0016887//ATPase activity;GO:0…	GO:0044260//cellular macromolecule metabolic process;GO:0090304//nucleic acid metabolic process;GO:0006725//cellular aromatic compound metabolic process;GO:0044237//cellular metabolic process;GO:0009987//cellular process;GO:0006807//nitrogen compound metabolic process;GO:0044238//primary metabolic process;GO:0034641//cellular nitrogen compound metabolic process;GO:0008150//biological_process;GO:0…
ENSSSCG00000000105	53.79	72.66	57.06	49.5	62.96	56.86	44.49	56.54	44.34	54.15	47.08	43.19	1322	1521	1018	933	1177	1000	898	1076	1537	1060	1218	777	KDELR3	ER lumen protein-retaining receptor 3 [Source:RefSeq peptide;Acc:NP_001231899]	-	-	-	-	GO:0043231//intracellular membrane-bounded organelle;GO:0005737//cytoplasm;GO:0005575//cellular_component;GO:0012505//endomembrane system;GO:0044444//cytoplasmic part;GO:0044424//intracellular part;GO:0005622//intracellular;GO:0043227//membrane-bounded organelle;GO:0043229//intracellular organelle;GO:0044464//cell part;GO:0005623//cell;GO:0043226//organelle;GO:0005783//endoplasmic reticulum	GO:0003674//molecular_function	GO:0008150//biological_process;GO:0051234//establishment of localization;GO:0006810//transport;GO:0051179//localization
ENSSSCG00000000106	0.37	0.5	0.58	0.55	1.25	1.4	0.39	1.36	1.05	1.46	1.66	0.36	7	8	8	8	18	19	6	20	28	22	33	5	KCNJ4	potassium voltage-gated channel subfamily J member 4 [Source:HGNC Symbol;Acc:HGNC:6265]	Organismal Systems	Nervous system;Endocrine system	ko04921//Oxytocin signaling pathway;ko04725//Cholinergic synapse	K04998	GO:0071944//cell periphery;GO:0005575//cellular_component;GO:0005886//plasma membrane;GO:0005623//cell;GO:0044464//cell part;GO:0016020//membrane	GO:0022857//transmembrane transporter activity;GO:0003674//molecular_function;GO:0005215//transporter activity	GO:0009987//cellular process;GO:0008150//biological_process;GO:1902578//single-organism localization;GO:0051179//localization;GO:0055085//transmembrane transport;GO:0044763//single-organism cellular process;GO:0051234//establishment of localization;GO:0006810//transport;GO:0044699//single-organism process;GO:0044765//single-organism transport
ENSSSCG00000000107	27.49	39.66	24.91	24.25	39.91	31.06	20.94	34.42	24.77	21.38	21.3	22.58	1441	1732	983	1037	1669.64	1186	908	1361	1893	932	1280	911	-	-	Organismal Systems;Environmental Information Processing	Signal transduction;Environmental adaptation	ko04390//Hippo signaling pathway;ko04310//Wnt signaling pathway;ko04068//FoxO signaling pathway;ko04340//Hedgehog signaling pathway;ko04710//Circadian rhythm;ko04392//Hippo signaling pathway - multiple species	K08960	GO:0043229//intracellular organelle;GO:0043231//intracellular membrane-bounded organelle;GO:0005623//cell;GO:0005622//intracellular;GO:0005737//cytoplasm;GO:0005634//nucleus;GO:0043227//membrane-bounded organelle;GO:0005575//cellular_component;GO:0043226//organelle;GO:0044424//intracellular part;GO:0044464//cell part	GO:0003824//catalytic activity;GO:0016301//kinase activity;GO:0016772//transferase activity, transferring phosphorus-containing groups;GO:0043167//ion binding;GO:0003674//molecular_function;GO:0005488//binding;GO:0016740//transferase activity	GO:0065007//biological regulation;GO:0019538//protein metabolic process;GO:0009056//catabolic process;GO:0000902//cell morphogenesis;GO:0071704//organic substance metabolic process;GO:0051716//cellular response to stimulus;GO:0044700//single organism signaling;GO:0032989//cellular component morphogenesis;GO:0036211//protein modification process;GO:0043170//macromolecule metabolic process;GO:00160…
ENSSSCG00000000108	15.57	25.79	18.52	15.79	44.27	29	16.83	33.13	18.04	20.51	16	14.55	897	1272	778	699	1939	1195	801	1475	1469	946	982	617	TMEM184B	transmembrane protein 184B [Source:HGNC Symbol;Acc:HGNC:1310]	-	-	-	-	GO:0005575//cellular_component	GO:0003674//molecular_function	GO:0051179//localization;GO:0051234//establishment of localization;GO:0006810//transport;GO:0008150//biological_process
ENSSSCG00000000110	8.48	4.36	7.26	9.97	5.9	5.85	8.39	5.22	8.05	11.82	10.65	10.44	370	161	227	333	194	173	300	176	489	414	487	333	PLA2G6	phospholipase A2 group VI [Source:HGNC Symbol;Acc:HGNC:9039]	Metabolism;Environmental Information Processing;Organismal Systems	Lipid metabolism;Signal transduction;Sensory system;Circulatory system	ko04014//Ras signaling pathway;ko04270//Vascular smooth muscle contraction;ko04750//Inflammatory mediator regulation of TRP channels;ko00564//Glycerophospholipid metabolism;ko00590//Arachidonic acid metabolism;ko00565//Ether lipid metabolism;ko00591//Linoleic acid metabolism;ko00592//alpha-Linolenic acid metabolism	K16343	GO:0005815//microtubule organizing center;GO:0005575//cellular_component;GO:0005622//intracellular;GO:0044422//organelle part;GO:0044444//cytoplasmic part;GO:0044446//intracellular organelle part;GO:0044430//cytoskeletal part;GO:0005576//extracellular region;GO:0005615//extracellular space;GO:0005623//cell;GO:0005737//cytoplasm;GO:0005829//cytosol;GO:0005856//cytoskeleton;GO:0043226//organelle;GO…	GO:0003674//molecular_function	GO:0044238//primary metabolic process;GO:0009056//catabolic process;GO:0044710//single-organism metabolic process;GO:0006629//lipid metabolic process;GO:0008150//biological_process;GO:0006950//response to stress;GO:0044699//single-organism process;GO:0071704//organic substance metabolic process;GO:0008152//metabolic process;GO:0050896//response to stimulus;GO:0002376//immune system process;GO:000…
ENSSSCG00000000111	0.37	0.48	0.42	0.18	0.8	0.38	0.49	0.04	0.19	0.34	0.32	0.14	11	12	9	4	18	8	12	1	8	8	10	3	BAIAP2L2	BAI1 associated protein 2 like 2 [Source:HGNC Symbol;Acc:HGNC:26203]	-	-	-	-	GO:0005622//intracellular;GO:0005829//cytosol;GO:0044444//cytoplasmic part;GO:0044424//intracellular part;GO:0044464//cell part;GO:0043232//intracellular non-membrane-bounded organelle;GO:0005623//cell;GO:0043234//protein complex;GO:0032991//macromolecular complex;GO:0005737//cytoplasm;GO:0005856//cytoskeleton;GO:0043228//non-membrane-bounded organelle;GO:0043229//intracellular organelle;GO:00432…	GO:0008289//lipid binding;GO:0005488//binding;GO:0043167//ion binding;GO:0003674//molecular_function	GO:0007165//signal transduction;GO:0044802//single-organism membrane organization;GO:0006996//organelle organization;GO:0050794//regulation of cellular process;GO:0007009//plasma membrane organization;GO:0007154//cell communication;GO:0050789//regulation of biological process;GO:0006461//protein complex assembly;GO:0016043//cellular component organization;GO:0071840//cellular component organizati…
ENSSSCG00000000113	0.1	0	0.07	0.45	0.32	0	0.06	0.24	0.21	0.18	0.27	0	2	0	1	7	5	0	1	4	6	3	6	0	SLC16A8	solute carrier family 16 member 8 [Source:HGNC Symbol;Acc:HGNC:16270]	-	-	-	-	GO:0005575//cellular_component;GO:0071944//cell periphery;GO:0044464//cell part;GO:0016020//membrane;GO:0005623//cell;GO:0005886//plasma membrane	GO:0003674//molecular_function;GO:0005215//transporter activity;GO:0022857//transmembrane transporter activity	GO:0051234//establishment of localization;GO:0044765//single-organism transport;GO:0044763//single-organism cellular process;GO:0006810//transport;GO:0051179//localization;GO:0009987//cellular process;GO:1902578//single-organism localization;GO:0055085//transmembrane transport;GO:0008150//biological_process;GO:0044699//single-organism process
ENSSSCG00000000114	19.91	17.01	16.24	23.92	13.23	18.59	22.75	19.44	21.54	21.77	18.69	23.94	510	372	293	483	245	337	458	368	744	438	490	433	PICK1	protein interacting with PRKCA 1 [Source:HGNC Symbol;Acc:HGNC:9394]	-	-	-	-	GO:0016020//membrane;GO:0043231//intracellular membrane-bounded organelle;GO:0044444//cytoplasmic part;GO:0005829//cytosol;GO:0005623//cell;GO:0005886//plasma membrane;GO:0044464//cell part;GO:0005622//intracellular;GO:0044424//intracellular part;GO:0071944//cell periphery;GO:0043226//organelle;GO:0005739//mitochondrion;GO:0043229//intracellular organelle;GO:0005737//cytoplasm;GO:0005575//cellula…	GO:0019899//enzyme binding;GO:0003674//molecular_function;GO:0005488//binding;GO:0005515//protein binding	GO:0007010//cytoskeleton organization;GO:0007154//cell communication;GO:0044763//single-organism cellular process;GO:0051234//establishment of localization;GO:0050794//regulation of cellular process;GO:0071822//protein complex subunit organization;GO:0044085//cellular component biogenesis;GO:0070271//protein complex biogenesis;GO:0050896//response to stimulus;GO:0009987//cellular process;GO:00230…
ENSSSCG00000000116	26.34	32.64	23.08	43.5	30.34	29.14	23.78	28.54	28.78	32.64	33.47	33.32	379	400	241	480	332	300	281	318	584	374	507	351	POLR2F	RNA polymerase II subunit F [Source:HGNC Symbol;Acc:HGNC:9193]	Metabolism;Genetic Information Processing;Organismal Systems	Transcription;Immune system;Nucleotide metabolism	ko00230//Purine metabolism;ko00240//Pyrimidine metabolism;ko04623//Cytosolic DNA-sensing pathway;ko03020//RNA polymerase	K03014	GO:0044422//organelle part;GO:0070013//intracellular organelle lumen;GO:0043228//non-membrane-bounded organelle;GO:0005623//cell;GO:0043227//membrane-bounded organelle;GO:0005654//nucleoplasm;GO:0044428//nuclear part;GO:0031981//nuclear lumen;GO:0043232//intracellular non-membrane-bounded organelle;GO:0044424//intracellular part;GO:0005575//cellular_component;GO:0043231//intracellular membrane-bo…	GO:0016740//transferase activity;GO:0003824//catalytic activity;GO:0003676//nucleic acid binding;GO:0005488//binding;GO:0016779//nucleotidyltransferase activity;GO:1901363//heterocyclic compound binding;GO:0003674//molecular_function;GO:0097159//organic cyclic compound binding;GO:0003677//DNA binding;GO:0016772//transferase activity, transferring phosphorus-containing groups	GO:0008150//biological_process;GO:0006807//nitrogen compound metabolic process;GO:0009987//cellular process;GO:0034641//cellular nitrogen compound metabolic process;GO:0009058//biosynthetic process;GO:0008152//metabolic process;GO:0044237//cellular metabolic process
ENSSSCG00000000117	5.18	2.89	3.67	4.76	2.46	2.93	2.07	2.12	2.45	3.52	3.2	4.53	183	87	94	129	66	74	60	58	122	99	119	117	-	-	-	-	-	-	-	-	-
ENSSSCG00000000118	38.77	30.72	41.89	26.82	17.91	23	27.23	22.93	25.81	22.67	26.06	27.42	1406	949	1103	746	494	597	811	644	1320	655	995	728	MICALL1	MICAL like 1 [Source:HGNC Symbol;Acc:HGNC:29804]	-	-	-	-	GO:0044424//intracellular part;GO:0043229//intracellular organelle;GO:0031982//vesicle;GO:0044464//cell part;GO:0005737//cytoplasm;GO:0012505//endomembrane system;GO:0005575//cellular_component;GO:0005768//endosome;GO:0005623//cell;GO:0043226//organelle;GO:0043231//intracellular membrane-bounded organelle;GO:0005622//intracellular;GO:0031410//cytoplasmic vesicle;GO:0043227//membrane-bounded organ…	GO:0003674//molecular_function;GO:0019899//enzyme binding;GO:0005515//protein binding;GO:0005488//binding;GO:0008289//lipid binding;GO:0043167//ion binding	GO:0006810//transport;GO:0044802//single-organism membrane organization;GO:0070727//cellular macromolecule localization;GO:0032502//developmental process;GO:0016192//vesicle-mediated transport;GO:0044699//single-organism process;GO:0051179//localization;GO:0030154//cell differentiation;GO:0016043//cellular component organization;GO:0009987//cellular process;GO:0071702//organic substance transport…
ENSSSCG00000000119	133.92	128.22	121.62	163.11	110.06	121.2	146.7	132.38	146.01	138.22	137.85	148.64	4226	3455	2779	3912	2627	2741	3792	3225	6446	3436	4547	3390	EIF3L	eukaryotic translation initiation factor 3 subunit L [Source:RefSeq peptide;Acc:NP_001231015]	-	-	-	-	GO:0005730//nucleolus;GO:0005622//intracellular;GO:0044464//cell part;GO:0044422//organelle part;GO:0005634//nucleus;GO:0044424//intracellular part;GO:0031981//nuclear lumen;GO:0043229//intracellular organelle;GO:0032991//macromolecular complex;GO:0043228//non-membrane-bounded organelle;GO:0070013//intracellular organelle lumen;GO:0031974//membrane-enclosed lumen;GO:0043232//intracellular non-mem…	GO:0003676//nucleic acid binding;GO:0003674//molecular_function;GO:0005488//binding;GO:0003723//RNA binding;GO:0097159//organic cyclic compound binding;GO:0008135//translation factor activity, RNA binding;GO:1901363//heterocyclic compound binding	GO:0043170//macromolecule metabolic process;GO:0006412//translation;GO:0008152//metabolic process;GO:0044237//cellular metabolic process;GO:0022613//ribonucleoprotein complex biogenesis;GO:0065003//macromolecular complex assembly;GO:0006807//nitrogen compound metabolic process;GO:0044238//primary metabolic process;GO:0044085//cellular component biogenesis;GO:0034622//cellular macromolecular compl…
ENSSSCG00000000120	5.6	5.07	5.17	6.44	6.12	4.5	6.06	6.9	6.79	7.14	7.42	7.62	261	201	175	230	217	150	232	249	446	265	364	260	ANKRD54	ankyrin repeat domain 54 [Source:HGNC Symbol;Acc:HGNC:25185]	-	-	-	-	GO:0005737//cytoplasm;GO:0005634//nucleus;GO:0005575//cellular_component;GO:0044424//intracellular part;GO:0043231//intracellular membrane-bounded organelle;GO:0043226//organelle;GO:0005622//intracellular;GO:0043227//membrane-bounded organelle;GO:0043229//intracellular organelle;GO:0044464//cell part;GO:0005623//cell	GO:0030234//enzyme regulator activity;GO:0098772//molecular function regulator;GO:0003674//molecular_function	GO:0065007//biological regulation;GO:0043412//macromolecule modification;GO:0050789//regulation of biological process;GO:0002376//immune system process;GO:0051641//cellular localization;GO:0043170//macromolecule metabolic process;GO:0048856//anatomical structure development;GO:0050794//regulation of cellular process;GO:0044237//cellular metabolic process;GO:0044763//single-organism cellular proce…
ENSSSCG00000000121	0	0.07	0	0	0.16	0	0.08	0.16	0.04	0	0	0	0	1	0	0	2	0	1	2	1	0	0	0	GALR3	galanin receptor 3 [Source:HGNC Symbol;Acc:HGNC:4134]	Environmental Information Processing	Signaling molecules and interaction	ko04080//Neuroactive ligand-receptor interaction	K04232	GO:0043226//organelle;GO:0005929//cilium;GO:0044464//cell part;GO:0005886//plasma membrane;GO:0071944//cell periphery;GO:0042995//cell projection;GO:0016020//membrane;GO:0005623//cell;GO:0005575//cellular_component	GO:0004871//signal transducer activity;GO:0003674//molecular_function	GO:0034641//cellular nitrogen compound metabolic process;GO:0008150//biological_process;GO:0051716//cellular response to stimulus;GO:0050896//response to stimulus;GO:0044699//single-organism process;GO:0050789//regulation of biological process;GO:0065007//biological regulation;GO:0044700//single organism signaling;GO:0023052//signaling;GO:0007154//cell communication;GO:0044763//single-organism ce…
ENSSSCG00000000130	0	0	0	0	0	0	0	0	0	0	0	0	0	0	0	0	0	0	0	0	0	0	0	0	CYTH4	cytohesin-4 [Source:RefSeq peptide;Acc:NP_001137593]	Environmental Information Processing;Cellular Processes	Signal transduction;Transport and catabolism	ko04144//Endocytosis;ko04072//Phospholipase D signaling pathway	K18441	GO:0005886//plasma membrane;GO:0005575//cellular_component;GO:0016020//membrane;GO:0005623//cell;GO:0044464//cell part;GO:0071944//cell periphery	GO:0019899//enzyme binding;GO:0005488//binding;GO:0005515//protein binding;GO:0003674//molecular_function	GO:0008150//biological_process;GO:0007165//signal transduction;GO:0044763//single-organism cellular process;GO:0050896//response to stimulus;GO:0009987//cellular process;GO:0044700//single organism signaling;GO:0065007//biological regulation;GO:0044699//single-organism process;GO:0007154//cell communication;GO:0051716//cellular response to stimulus;GO:0023052//signaling;GO:0050794//regulation of …
ENSSSCG00000000131	0	0	0	0	0	0	0	0	0	0	0	0	0	0	0	0	0	0	0	0	0	0	0	0	ELFN2	extracellular leucine rich repeat and fibronectin type III domain containing 2 [Source:HGNC Symbol;Acc:HGNC:29396]	-	-	-	-	GO:0005575//cellular_component	-	GO:0008150//biological_process
ENSSSCG00000000132	0	0	0	0	0	0	0	0	0	0	0	0	0	0	0	0	0	0	0	0	0	0	0	0	-	-	-	-	-	-	-	-	-
ENSSSCG00000000133	11.79	10.21	7.63	16.11	10.21	13.72	12.37	12.69	9.58	15.41	12.7	13	248	184	125	252	175	208	227	209	277	247	265	198	TST	thiosulfate sulfurtransferase [Source:HGNC Symbol;Acc:HGNC:12388]	Metabolism;Genetic Information Processing	Energy metabolism;Folding, sorting and degradation;Amino acid metabolism	ko00270//Cysteine and methionine metabolism;ko00920//Sulfur metabolism;ko04122//Sulfur relay system	K01011	GO:0043231//intracellular membrane-bounded organelle;GO:0005575//cellular_component;GO:0043229//intracellular organelle;GO:0005739//mitochondrion;GO:0005622//intracellular;GO:0044464//cell part;GO:0043227//membrane-bounded organelle;GO:0044444//cytoplasmic part;GO:0005623//cell;GO:0005737//cytoplasm;GO:0044424//intracellular part;GO:0043226//organelle	GO:0003723//RNA binding;GO:0097159//organic cyclic compound binding;GO:0003676//nucleic acid binding;GO:0003674//molecular_function;GO:1901363//heterocyclic compound binding;GO:0005488//binding;GO:0019843//rRNA binding	GO:0006810//transport;GO:0008150//biological_process;GO:1902578//single-organism localization;GO:0044767//single-organism developmental process;GO:0030154//cell differentiation;GO:0048856//anatomical structure development;GO:0051179//localization;GO:0009987//cellular process;GO:0044699//single-organism process;GO:0048869//cellular developmental process;GO:0055085//transmembrane transport;GO:00447…
ENSSSCG00000000135	9.4	8.25	9.04	11.47	8.75	7.15	6.52	6.61	8.74	8.94	6.41	8.26	202	151	141	189	143	110	115	110	265	153	145	130	KCTD17	potassium channel tetramerization domain containing 17 [Source:HGNC Symbol;Acc:HGNC:25705]	-	-	-	-	GO:0044424//intracellular part;GO:0005737//cytoplasm;GO:0043229//intracellular organelle;GO:0043231//intracellular membrane-bounded organelle;GO:0005783//endoplasmic reticulum;GO:0012505//endomembrane system;GO:0043227//membrane-bounded organelle;GO:0044444//cytoplasmic part;GO:0044464//cell part;GO:0005575//cellular_component;GO:0005623//cell;GO:0043226//organelle;GO:0005622//intracellular	GO:0003674//molecular_function	GO:0022607//cellular component assembly;GO:0009987//cellular process;GO:0071822//protein complex subunit organization;GO:0043933//macromolecular complex subunit organization;GO:0042592//homeostatic process;GO:0016043//cellular component organization;GO:0006461//protein complex assembly;GO:0071840//cellular component organization or biogenesis;GO:0065008//regulation of biological quality;GO:004408…
ENSSSCG00000000136	0	0	0	0	0	0	0	0	0	0	0	0	0	0	0	0	0	0	0	0	0	0	0	0	CSF2RB	colony stimulating factor 2 receptor beta common subunit [Source:HGNC Symbol;Acc:HGNC:2436]	Cellular Processes;Environmental Information Processing	Cell growth and death;Signaling molecules and interaction;Signal transduction	ko04060//Cytokine-cytokine receptor interaction;ko04630//Jak-STAT signaling pathway;ko04210//Apoptosis	K04738	GO:0005575//cellular_component	GO:0003674//molecular_function;GO:0004871//signal transducer activity	GO:0065007//biological regulation;GO:0007165//signal transduction;GO:0009987//cellular process;GO:0050896//response to stimulus;GO:0050789//regulation of biological process;GO:0044763//single-organism cellular process;GO:0051716//cellular response to stimulus;GO:0050794//regulation of cellular process;GO:0008150//biological_process;GO:0044700//single organism signaling;GO:0007154//cell communicat…
ENSSSCG00000000137	0.2	0.12	0.34	0.52	0.72	0.07	0.12	0.19	0.18	0.38	0.19	0.27	4	2	5	8	11	1	2	3	5	6	4	4	NCF4	neutrophil cytosolic factor 4 [Source:HGNC Symbol;Acc:HGNC:7662]	Organismal Systems;Cellular Processes	Immune system;Development;Transport and catabolism	ko04145//Phagosome;ko04380//Osteoclast differentiation;ko04670//Leukocyte transendothelial migration	K08012	GO:0005575//cellular_component;GO:0005768//endosome;GO:0005886//plasma membrane;GO:0016020//membrane;GO:0043229//intracellular organelle;GO:0044424//intracellular part;GO:0043226//organelle;GO:0044444//cytoplasmic part;GO:0071944//cell periphery;GO:0031982//vesicle;GO:0005794//Golgi apparatus;GO:0012505//endomembrane system;GO:0005829//cytosol;GO:0005622//intracellular;GO:0044464//cell part;GO:00…	GO:0098772//molecular function regulator;GO:0019899//enzyme binding;GO:0005515//protein binding;GO:0008289//lipid binding;GO:0043167//ion binding;GO:0003674//molecular_function;GO:0005488//binding;GO:0030234//enzyme regulator activity	GO:0008150//biological_process;GO:0051179//localization;GO:0051234//establishment of localization;GO:0006810//transport;GO:0016192//vesicle-mediated transport
ENSSSCG00000000138	0	0	0	0	0	0	0	0	0	0	0	0	0	0	0	0	0	0	0	0	0	0	0	0	PVALB	parvalbumin alpha [Source:RefSeq peptide;Acc:NP_001177086]	-	-	-	-	GO:0005575//cellular_component;GO:0005622//intracellular;GO:0005737//cytoplasm;GO:0005623//cell;GO:0044464//cell part;GO:0044424//intracellular part	GO:0005488//binding;GO:0003674//molecular_function;GO:0043167//ion binding	-
ENSSSCG00000000139	2.61	2.34	2.06	3.9	3.11	1.91	2.88	0.8	2.82	2.03	2.01	1.87	21	16	12	24	19	11	19	5	32	13	17	11	IFT27	intraflagellar transport 27 [Source:HGNC Symbol;Acc:HGNC:18626]	-	-	-	-	GO:0044424//intracellular part;GO:0005575//cellular_component;GO:0005768//endosome;GO:0005815//microtubule organizing center;GO:0044430//cytoskeletal part;GO:0005623//cell;GO:0005856//cytoskeleton;GO:0043231//intracellular membrane-bounded organelle;GO:0015630//microtubule cytoskeleton;GO:0043234//protein complex;GO:0005794//Golgi apparatus;GO:0044444//cytoplasmic part;GO:0043229//intracellular o…	GO:0016817//hydrolase activity, acting on acid anhydrides;GO:0016462//pyrophosphatase activity;GO:0017111//nucleoside-triphosphatase activity;GO:0016787//hydrolase activity;GO:0003924//GTPase activity;GO:0003674//molecular_function;GO:0003824//catalytic activity;GO:0005488//binding;GO:0043167//ion binding;GO:0016818//hydrolase activity, acting on acid anhydrides, in phosphorus-containing anhydrid…	GO:0048869//cellular developmental process;GO:1902582//single-organism intracellular transport;GO:0051179//localization;GO:0044699//single-organism process;GO:0030154//cell differentiation;GO:0006810//transport;GO:0051716//cellular response to stimulus;GO:0051649//establishment of localization in cell;GO:0046907//intracellular transport;GO:0009987//cellular process;GO:1902578//single-organism loc…
ENSSSCG00000000141	27.49	27.36	26.46	35.42	23.13	24.7	29.63	27.78	29.3	25.89	28.42	32.02	2436	2065	1702	2407	1559	1566	2156	1906	3662	1827	2651	2077	EIF3D	eukaryotic translation initiation factor 3 subunit D [Source:RefSeq peptide;Acc:NP_001231652]	Genetic Information Processing	Translation	ko03013//RNA transport	K03251	GO:0032991//macromolecular complex;GO:0005623//cell;GO:0043234//protein complex;GO:0005575//cellular_component;GO:0005622//intracellular;GO:0044464//cell part;GO:0005737//cytoplasm;GO:0044424//intracellular part	GO:0003674//molecular_function;GO:0005488//binding;GO:0097159//organic cyclic compound binding;GO:0003723//RNA binding;GO:0044822//poly(A) RNA binding;GO:0008135//translation factor activity, RNA binding;GO:1901363//heterocyclic compound binding;GO:0003729//mRNA binding;GO:0003676//nucleic acid binding	GO:0009059//macromolecule biosynthetic process;GO:0022607//cellular component assembly;GO:1901576//organic substance biosynthetic process;GO:0010467//gene expression;GO:0022618//ribonucleoprotein complex assembly;GO:0043604//amide biosynthetic process;GO:0008150//biological_process;GO:0065003//macromolecular complex assembly;GO:0044271//cellular nitrogen compound biosynthetic process;GO:0044419//…
ENSSSCG00000000142	1.33	1.86	1.76	1.38	1.77	1.72	0.89	2.04	1.44	1.26	1.6	1.53	120	143	115	96	118	111	66	143	179	91	152	101	FOXRED2	FAD-dependent oxidoreductase domain-containing protein 2 precursor [Source:RefSeq peptide;Acc:NP_001231670]	-	-	-	-	GO:0044444//cytoplasmic part;GO:0012505//endomembrane system;GO:0044464//cell part;GO:0005737//cytoplasm;GO:0044424//intracellular part;GO:0043227//membrane-bounded organelle;GO:0005623//cell;GO:0043229//intracellular organelle;GO:0005622//intracellular;GO:0005575//cellular_component;GO:0043231//intracellular membrane-bounded organelle;GO:0043226//organelle;GO:0005783//endoplasmic reticulum	GO:0005488//binding;GO:0003674//molecular_function;GO:0043167//ion binding	GO:0009056//catabolic process;GO:0006950//response to stress;GO:0008150//biological_process;GO:0050896//response to stimulus;GO:0008152//metabolic process
ENSSSCG00000000144	49	51.21	51.39	60.68	42.96	45.24	45.28	45.92	42.8	43.58	46.03	51.17	994	887	754	938	666	656	752	716	1221	701	979	760	-	thioredoxin, mitochondrial [Source:RefSeq peptide;Acc:NP_001230634]	Organismal Systems	Immune system	ko04621//NOD-like receptor signaling pathway	K03671	GO:0005575//cellular_component;GO:0005623//cell	GO:0016491//oxidoreductase activity;GO:0003824//catalytic activity;GO:0003674//molecular_function	GO:0065007//biological regulation;GO:0065008//regulation of biological quality;GO:0044699//single-organism process;GO:0042592//homeostatic process;GO:0008152//metabolic process;GO:0044710//single-organism metabolic process;GO:0044281//small molecule metabolic process;GO:0008150//biological_process
ENSSSCG00000000145	624.59	550.74	808.79	351.07	584.07	593.1	513.18	569.54	398.14	468.44	475.56	484.54	51417	38831	46084	22217.8	31787	31871	33341.9	35142	46483.9	29878	41441	29362	MYH9	myosin heavy chain 9 [Source:HGNC Symbol;Acc:HGNC:7579]	Cellular Processes	Cellular commiunity	ko04530//Tight junction	K10352	GO:0032991//macromolecular complex;GO:0043234//protein complex;GO:0005829//cytosol;GO:0005886//plasma membrane;GO:0005575//cellular_component;GO:0044444//cytoplasmic part;GO:0043231//intracellular membrane-bounded organelle;GO:0016020//membrane;GO:0005634//nucleus;GO:0005856//cytoskeleton;GO:0071944//cell periphery;GO:0005623//cell;GO:0043229//intracellular organelle;GO:0005622//intracellular;GO:…	GO:0016818//hydrolase activity, acting on acid anhydrides, in phosphorus-containing anhydrides;GO:0003674//molecular_function;GO:0017111//nucleoside-triphosphatase activity;GO:0008092//cytoskeletal protein binding;GO:0005515//protein binding;GO:0005488//binding;GO:0043167//ion binding;GO:0016817//hydrolase activity, acting on acid anhydrides;GO:0016462//pyrophosphatase activity;GO:0016887//ATPase…	GO:0040011//locomotion;GO:0044767//single-organism developmental process;GO:0009987//cellular process;GO:0007155//cell adhesion;GO:0022610//biological adhesion;GO:0009790//embryo development;GO:0008152//metabolic process;GO:0044707//single-multicellular organism process;GO:0006928//movement of cell or subcellular component;GO:0008150//biological_process;GO:0006996//organelle organization;GO:00096…
ENSSSCG00000000146	1.28	0.15	3.6	0.29	1.16	0.11	0.35	0.28	2.11	0.48	0.59	0.64	118.72	12	240.25	20.89	78.75	7	26	20.18	259.58	36.34	58.31	43.78	MYH11	myosin heavy chain 11 [Source:HGNC Symbol;Acc:HGNC:7569]	Cellular Processes	Cellular commiunity	ko04530//Tight junction	K10352	GO:0043234//protein complex;GO:0043229//intracellular organelle;GO:0043228//non-membrane-bounded organelle;GO:0005575//cellular_component;GO:0032991//macromolecular complex;GO:0044424//intracellular part;GO:0044464//cell part;GO:0005623//cell;GO:0005856//cytoskeleton;GO:0043226//organelle;GO:0005622//intracellular;GO:0043232//intracellular non-membrane-bounded organelle	GO:0043167//ion binding;GO:0008092//cytoskeletal protein binding;GO:0003674//molecular_function;GO:0005198//structural molecule activity;GO:0005488//binding;GO:0005515//protein binding	GO:0044763//single-organism cellular process;GO:0022607//cellular component assembly;GO:0032502//developmental process;GO:0071840//cellular component organization or biogenesis;GO:0016043//cellular component organization;GO:0030154//cell differentiation;GO:0030198//extracellular matrix organization;GO:0009987//cellular process;GO:0048869//cellular developmental process;GO:0044767//single-organism…
ENSSSCG00000000148	1.53	1.93	2.3	1.62	1.86	2.29	1.57	2.54	6.59	1.52	2.6	4.5	108	111.01	110	84.01	92.02	109	93.13	127.01	616.05	87.01	191.02	220.01	-	-	-	-	-	-	GO:0005615//extracellular space;GO:0005576//extracellular region;GO:0005575//cellular_component;GO:0044421//extracellular region part	GO:0003674//molecular_function;GO:0008289//lipid binding;GO:0005488//binding	GO:0008150//biological_process;GO:0051179//localization;GO:0051234//establishment of localization;GO:0006810//transport
ENSSSCG00000000151	0	0	0	0	0.05	0	0	0	0	0	0	0	0	0	0	0	1	0	0	0	0	0	0	0	-	-	-	-	-	-	GO:0005576//extracellular region;GO:0005575//cellular_component	GO:0003674//molecular_function;GO:0008289//lipid binding;GO:0005488//binding	GO:0008150//biological_process;GO:0051179//localization;GO:0006810//transport;GO:0051234//establishment of localization
ENSSSCG00000000152	43.65	31.93	44.62	38.2	42.97	29.34	35.35	32.99	35.25	35.67	40.47	40.97	1613	982	1136	1011	1016	779	1148	915	1889	1019	1548	1105	RBFOX2	RNA binding protein fox-1 homolog 2 [Source:RefSeq peptide;Acc:NP_001231766]	-	-	-	-	GO:0031974//membrane-enclosed lumen;GO:0044444//cytoplasmic part;GO:0031981//nuclear lumen;GO:0044464//cell part;GO:0043231//intracellular membrane-bounded organelle;GO:0043226//organelle;GO:0005623//cell;GO:0044422//organelle part;GO:0044446//intracellular organelle part;GO:0070013//intracellular organelle lumen;GO:0044424//intracellular part;GO:0043227//membrane-bounded organelle;GO:0044428//nu…	GO:0008134//transcription factor binding;GO:1901363//heterocyclic compound binding;GO:0003729//mRNA binding;GO:0000988//transcription factor activity, protein binding;GO:0005515//protein binding;GO:0097159//organic cyclic compound binding;GO:0003676//nucleic acid binding;GO:0003723//RNA binding;GO:0003674//molecular_function;GO:0005488//binding;GO:0044822//poly(A) RNA binding	GO:0008150//biological_process;GO:0048856//anatomical structure development;GO:0071840//cellular component organization or biogenesis;GO:0006139//nucleobase-containing compound metabolic process;GO:0030154//cell differentiation;GO:0006807//nitrogen compound metabolic process;GO:0046483//heterocycle metabolic process;GO:0009987//cellular process;GO:0050794//regulation of cellular process;GO:004470…
ENSSSCG00000000156	13.3	15.02	13.21	19.11	19.4	18.45	13.75	21.82	21.03	17.31	17.07	17.84	372	352	272	408	420	365	319	475	819.96	387.95	518	359	FBXO7	F-box only protein 7 [Source:RefSeq peptide;Acc:NP_001165222]	-	-	-	-	GO:0005634//nucleus;GO:0043229//intracellular organelle;GO:0005737//cytoplasm;GO:0005575//cellular_component;GO:0005623//cell;GO:0043226//organelle;GO:0043227//membrane-bounded organelle;GO:0043231//intracellular membrane-bounded organelle;GO:0005622//intracellular;GO:0005739//mitochondrion;GO:0044444//cytoplasmic part;GO:0044424//intracellular part;GO:0005829//cytosol;GO:0044464//cell part	GO:0005515//protein binding;GO:0005488//binding;GO:0032182//ubiquitin-like protein binding;GO:0003674//molecular_function;GO:0019899//enzyme binding	GO:0008104//protein localization;GO:0071840//cellular component organization or biogenesis;GO:0044699//single-organism process;GO:0019538//protein metabolic process;GO:0030154//cell differentiation;GO:0002376//immune system process;GO:0070727//cellular macromolecule localization;GO:0006886//intracellular protein transport;GO:0009987//cellular process;GO:0044267//cellular protein metabolic process…
ENSSSCG00000000157	0.14	0.23	0.06	0.06	0.12	0.07	0.23	0.18	0.1	0.23	0.27	0.1	6	9	2	2	4	2	8	6	6	8	12	4	BPIFC	BPI fold containing family C [Source:HGNC Symbol;Acc:HGNC:16503]	-	-	-	-	GO:0005615//extracellular space;GO:0005575//cellular_component;GO:0005576//extracellular region;GO:0044421//extracellular region part	GO:0003674//molecular_function;GO:0005488//binding;GO:0008289//lipid binding	-
ENSSSCG00000000158	25.76	26.18	23.24	26.96	22.78	24.19	24.29	26.59	26.6	24.41	23.92	25.66	1414	1224	926	1135	951	950	1095	1130	2059	1067	1382	1031	RTCB	tRNA-splicing ligase RtcB homolog [Source:RefSeq peptide;Acc:NP_001116458]	-	-	-	-	GO:0012505//endomembrane system;GO:0044464//cell part;GO:0044422//organelle part;GO:0031981//nuclear lumen;GO:0044444//cytoplasmic part;GO:0005829//cytosol;GO:0005654//nucleoplasm;GO:0005622//intracellular;GO:0031974//membrane-enclosed lumen;GO:0031967//organelle envelope;GO:0005623//cell;GO:0044446//intracellular organelle part;GO:0005635//nuclear envelope;GO:0044428//nuclear part;GO:0031975//en…	GO:0016874//ligase activity;GO:0005515//protein binding;GO:0005488//binding;GO:0043167//ion binding;GO:0008092//cytoskeletal protein binding;GO:0003674//molecular_function;GO:0003824//catalytic activity	GO:0009987//cellular process;GO:0090304//nucleic acid metabolic process;GO:0048856//anatomical structure development;GO:0044238//primary metabolic process;GO:0034660//ncRNA metabolic process;GO:0044699//single-organism process;GO:0071704//organic substance metabolic process;GO:0006807//nitrogen compound metabolic process;GO:1901360//organic cyclic compound metabolic process;GO:0009790//embryo dev…
ENSSSCG00000000159	0	0	0	0	0	0	0	0	0	0	0	0	0	0	0	0	0	0	0	0	0	0	0	0	ASCL4	achaete-scute family bHLH transcription factor 4 [Source:HGNC Symbol;Acc:HGNC:24311]	-	-	-	-	GO:0043231//intracellular membrane-bounded organelle;GO:0043226//organelle;GO:0032991//macromolecular complex;GO:0005622//intracellular;GO:0005634//nucleus;GO:0043229//intracellular organelle;GO:0005575//cellular_component;GO:0043234//protein complex;GO:0005623//cell;GO:0044464//cell part;GO:0044424//intracellular part;GO:0043227//membrane-bounded organelle	GO:0003700//transcription factor activity, sequence-specific DNA binding;GO:0003676//nucleic acid binding;GO:0003677//DNA binding;GO:0003674//molecular_function;GO:0005488//binding;GO:0097159//organic cyclic compound binding;GO:1901363//heterocyclic compound binding;GO:0001071//nucleic acid binding transcription factor activity	GO:0034641//cellular nitrogen compound metabolic process;GO:0009987//cellular process;GO:0008152//metabolic process;GO:0006807//nitrogen compound metabolic process;GO:0008150//biological_process;GO:0009058//biosynthetic process;GO:0044237//cellular metabolic process
ENSSSCG00000000160	6.36	5.29	5.74	5.69	5.46	5.64	6.41	5.7	5.86	7.44	7.67	7.74	371	263	242	254	240	231	304	256	482	342	467	330	PRDM4	PR/SET domain 4 [Source:HGNC Symbol;Acc:HGNC:9348]	Organismal Systems	Nervous system	ko04722//Neurotrophin signaling pathway	K12463	GO:0031981//nuclear lumen;GO:0005634//nucleus;GO:0044424//intracellular part;GO:0043231//intracellular membrane-bounded organelle;GO:0044464//cell part;GO:0005737//cytoplasm;GO:0043233//organelle lumen;GO:0005623//cell;GO:0043226//organelle;GO:0043227//membrane-bounded organelle;GO:0005622//intracellular;GO:0070013//intracellular organelle lumen;GO:0043229//intracellular organelle;GO:0005654//nuc…	GO:0005515//protein binding;GO:0005488//binding;GO:0003674//molecular_function;GO:0019899//enzyme binding;GO:1901363//heterocyclic compound binding;GO:0097159//organic cyclic compound binding;GO:0003700//transcription factor activity, sequence-specific DNA binding;GO:0001071//nucleic acid binding transcription factor activity;GO:0003677//DNA binding;GO:0003676//nucleic acid binding	GO:0006807//nitrogen compound metabolic process;GO:0008152//metabolic process;GO:0044237//cellular metabolic process;GO:0034641//cellular nitrogen compound metabolic process;GO:0008150//biological_process;GO:0009058//biosynthetic process;GO:0009987//cellular process
ENSSSCG00000000161	26.33	27.27	21.48	26.43	18.87	23.86	21.89	24.76	24.65	21.08	23.1	23.19	552	487	327	425	301	358	377	402	729	352	510	356	PWP1	PWP1 homolog, endonuclein [Source:HGNC Symbol;Acc:HGNC:17015]	-	-	-	-	GO:0043227//membrane-bounded organelle;GO:0005730//nucleolus;GO:0031981//nuclear lumen;GO:0043226//organelle;GO:0012505//endomembrane system;GO:0005737//cytoplasm;GO:0043228//non-membrane-bounded organelle;GO:0043231//intracellular membrane-bounded organelle;GO:0005622//intracellular;GO:0044422//organelle part;GO:0044428//nuclear part;GO:0031974//membrane-enclosed lumen;GO:0005623//cell;GO:004322…	GO:0042393//histone binding;GO:0005515//protein binding;GO:0005488//binding;GO:0003674//molecular_function	GO:0006464//cellular protein modification process;GO:0051276//chromosome organization;GO:0009058//biosynthetic process;GO:0065007//biological regulation;GO:0048869//cellular developmental process;GO:0019538//protein metabolic process;GO:0030154//cell differentiation;GO:0044700//single organism signaling;GO:0008152//metabolic process;GO:0071840//cellular component organization or biogenesis;GO:000…
ENSSSCG00000000162	0.14	0.02	0.13	0.05	0.45	0.05	0.15	0.3	0.07	0.09	0.03	0.16	10	1	8	2	25	2	7	13	8	6	3	10	BTBD11	BTB domain containing 11 [Source:HGNC Symbol;Acc:HGNC:23844]	-	-	-	-	GO:0005575//cellular_component;GO:0005622//intracellular;GO:0044424//intracellular part;GO:0005737//cytoplasm;GO:0044464//cell part;GO:0005623//cell	GO:0003674//molecular_function;GO:0019899//enzyme binding;GO:0005515//protein binding;GO:0005488//binding	GO:0023052//signaling;GO:0007154//cell communication;GO:0009056//catabolic process;GO:0044699//single-organism process;GO:0050789//regulation of biological process;GO:0050896//response to stimulus;GO:0065007//biological regulation;GO:0007165//signal transduction;GO:0044763//single-organism cellular process;GO:0009987//cellular process;GO:0051716//cellular response to stimulus;GO:0008150//biologic…
ENSSSCG00000000164	8.16	6.41	8.61	8.24	8.85	6.93	9.35	7.95	9.26	8.51	8.95	8.29	357	239	274	276	291	212	333	268	573	290	407	262	CRY1	cryptochrome circadian regulator 1 [Source:HGNC Symbol;Acc:HGNC:2384]	Organismal Systems	Environmental adaptation	ko04710//Circadian rhythm	K02295	GO:0005622//intracellular;GO:0044424//intracellular part;GO:0005634//nucleus;GO:0005575//cellular_component;GO:0043231//intracellular membrane-bounded organelle;GO:0005623//cell;GO:0043229//intracellular organelle;GO:0043226//organelle;GO:0005739//mitochondrion;GO:0043227//membrane-bounded organelle;GO:0044444//cytoplasmic part;GO:0005737//cytoplasm;GO:0044464//cell part	GO:0000988//transcription factor activity, protein binding;GO:0008134//transcription factor binding;GO:0003676//nucleic acid binding;GO:1901363//heterocyclic compound binding;GO:0005515//protein binding;GO:0019899//enzyme binding;GO:0005488//binding;GO:0003674//molecular_function;GO:0003677//DNA binding;GO:0097159//organic cyclic compound binding	GO:0071704//organic substance metabolic process;GO:0006950//response to stress;GO:0044699//single-organism process;GO:0007154//cell communication;GO:0009987//cellular process;GO:0044710//single-organism metabolic process;GO:0007165//signal transduction;GO:0050896//response to stimulus;GO:0065007//biological regulation;GO:0043170//macromolecule metabolic process;GO:0036211//protein modification pr…
ENSSSCG00000000167	5.31	4.62	6.74	5.39	5.65	4.78	5.43	6.27	6.77	5.55	5.98	5.48	338	265	268	266	256	221	257	288	616	292	431	279	RIC8B	RIC8 guanine nucleotide exchange factor B [Source:HGNC Symbol;Acc:HGNC:25555]	-	-	-	-	GO:0005886//plasma membrane;GO:0044464//cell part;GO:0005829//cytosol;GO:0005622//intracellular;GO:0043226//organelle;GO:0044444//cytoplasmic part;GO:0043229//intracellular organelle;GO:0005815//microtubule organizing center;GO:0005623//cell;GO:0016020//membrane;GO:0015630//microtubule cytoskeleton;GO:0071944//cell periphery;GO:0044424//intracellular part;GO:0005575//cellular_component;GO:0044430…	GO:0098772//molecular function regulator;GO:0030234//enzyme regulator activity;GO:0005515//protein binding;GO:0003674//molecular_function;GO:0019899//enzyme binding;GO:0005488//binding	GO:0007165//signal transduction;GO:0050794//regulation of cellular process;GO:0050789//regulation of biological process;GO:0044700//single organism signaling;GO:0007154//cell communication;GO:0044699//single-organism process;GO:0023052//signaling;GO:0008150//biological_process;GO:0065007//biological regulation;GO:0044763//single-organism cellular process;GO:0050896//response to stimulus;GO:005171…
ENSSSCG00000000169	12.08	10.79	11.43	9.55	8.85	10.65	9.85	8.51	9.47	8.11	9.33	11.52	630	489	435	405	366	390	431	335	690	339	522	444	POLR3B	RNA polymerase III subunit B [Source:HGNC Symbol;Acc:HGNC:30348]	Metabolism;Genetic Information Processing;Organismal Systems	Immune system;Transcription;Nucleotide metabolism	ko00230//Purine metabolism;ko00240//Pyrimidine metabolism;ko04623//Cytosolic DNA-sensing pathway;ko03020//RNA polymerase	K03021	GO:0044428//nuclear part;GO:0044446//intracellular organelle part;GO:0043233//organelle lumen;GO:0044424//intracellular part;GO:0005622//intracellular;GO:0044464//cell part;GO:0043229//intracellular organelle;GO:0070013//intracellular organelle lumen;GO:0044422//organelle part;GO:0031974//membrane-enclosed lumen;GO:0005623//cell;GO:0031981//nuclear lumen;GO:0043226//organelle;GO:0005575//cellular…	GO:0003677//DNA binding;GO:0003700//transcription factor activity, sequence-specific DNA binding;GO:0003824//catalytic activity;GO:0016740//transferase activity;GO:0003676//nucleic acid binding;GO:0003674//molecular_function;GO:1901363//heterocyclic compound binding;GO:0001071//nucleic acid binding transcription factor activity;GO:0016779//nucleotidyltransferase activity;GO:0097159//organic cycli…	GO:0002376//immune system process;GO:0051716//cellular response to stimulus;GO:0009987//cellular process;GO:0007154//cell communication;GO:0048856//anatomical structure development;GO:0044085//cellular component biogenesis;GO:0044700//single organism signaling;GO:0050896//response to stimulus;GO:0034641//cellular nitrogen compound metabolic process;GO:0065007//biological regulation;GO:0006950//re…
ENSSSCG00000000171	36.24	55.87	44.81	29.75	51.79	45.28	40.72	44.43	53.17	40.23	39.17	44.48	907	1191	814	571	986	811	837	861	1877	802	1032	815	CKAP4	cytoskeleton-associated protein 4 [Source:RefSeq peptide;Acc:NP_001231560]	Genetic Information Processing	Folding, sorting and degradation	ko04141//Protein processing in endoplasmic reticulum	K13999	GO:0031981//nuclear lumen;GO:0043226//organelle;GO:0044446//intracellular organelle part;GO:0005783//endoplasmic reticulum;GO:0005829//cytosol;GO:0043227//membrane-bounded organelle;GO:0044464//cell part;GO:0005737//cytoplasm;GO:0070013//intracellular organelle lumen;GO:0043229//intracellular organelle;GO:0005623//cell;GO:0005811//lipid particle;GO:0043232//intracellular non-membrane-bounded orga…	-	-
ENSSSCG00000000174	0	0	0	0	0	0	0	0	0	0	0	0	0	0	0	0	0	0	0	0	0	0	0	0	-	-	-	-	-	-	-	-	-
ENSSSCG00000000175	14.23	13.05	15.37	12.88	24.1	14.35	19.31	17.9	20.1	21.83	19.02	15.78	690	539	541	479	889	498	769	672	1375	843	971	560	ADCY6	adenylate cyclase 6 [Source:HGNC Symbol;Acc:HGNC:237]	Cellular Processes;Organismal Systems;Metabolism;Environmental Information Processing	Aging;Environmental adaptation;Signal transduction;Sensory system;Nervous system;Endocrine system;Cell growth and death;Cellular commiunity;Immune system;Digestive system;Nucleotide metabolism;Excretory system;Circulatory system	ko04015//Rap1 signaling pathway;ko04024//cAMP signaling pathway;ko00230//Purine metabolism;ko04062//Chemokine signaling pathway;ko04022//cGMP - PKG signaling pathway;ko04921//Oxytocin signaling pathway;ko04072//Phospholipase D signaling pathway;ko04723//Retrograde endocannabinoid signaling;ko04261//Adrenergic signaling in cardiomyocytes;ko04371//Apelin signaling pathway;ko04915//Estrogen signalin…	K08046	GO:0005886//plasma membrane;GO:0032991//macromolecular complex;GO:0005737//cytoplasm;GO:0005623//cell;GO:0005575//cellular_component;GO:0044464//cell part;GO:0005829//cytosol;GO:0044424//intracellular part;GO:0016020//membrane;GO:0071944//cell periphery;GO:0043234//protein complex;GO:0005622//intracellular;GO:0044444//cytoplasmic part	GO:0005488//binding;GO:0019899//enzyme binding;GO:0005515//protein binding;GO:0003824//catalytic activity;GO:0003674//molecular_function;GO:0043167//ion binding;GO:0016829//lyase activity	GO:0044710//single-organism metabolic process;GO:0065007//biological regulation;GO:0044237//cellular metabolic process;GO:0050789//regulation of biological process;GO:0007165//signal transduction;GO:0044281//small molecule metabolic process;GO:0009987//cellular process;GO:0051716//cellular response to stimulus;GO:0007154//cell communication;GO:0006807//nitrogen compound metabolic process;GO:00325…
ENSSSCG00000000176	21.18	18.08	17.23	21.1	14.78	13.59	17.54	15.27	19.46	18.95	19.92	18.76	1657.76	1205.14	978.78	1266.41	880	761.15	1127.41	925.46	2147.74	1181.26	1641.66	1074.86	DDX23	DEAD-box helicase 23 [Source:HGNC Symbol;Acc:HGNC:17347]	Genetic Information Processing	Transcription	ko03040//Spliceosome	K12858	GO:0070013//intracellular organelle lumen;GO:0044446//intracellular organelle part;GO:0043232//intracellular non-membrane-bounded organelle;GO:0005575//cellular_component;GO:0071944//cell periphery;GO:0043229//intracellular organelle;GO:0005886//plasma membrane;GO:0031974//membrane-enclosed lumen;GO:0031981//nuclear lumen;GO:0044464//cell part;GO:0005730//nucleolus;GO:0005623//cell;GO:0016020//me…	GO:0003674//molecular_function;GO:0022857//transmembrane transporter activity;GO:0005215//transporter activity;GO:0043167//ion binding;GO:0005488//binding	GO:0055085//transmembrane transport;GO:0044763//single-organism cellular process;GO:0023052//signaling;GO:0044765//single-organism transport;GO:0006810//transport;GO:0051179//localization;GO:0044700//single organism signaling;GO:0007154//cell communication;GO:0009987//cellular process;GO:0051234//establishment of localization;GO:0044699//single-organism process;GO:0007267//cell-cell signaling;GO:…
ENSSSCG00000000179	1.84	0.97	1	2.66	1.13	0.96	2.09	0.98	2.07	2.77	2.1	1.94	56	25	22	62	26.03	21	52.18	23.03	89	67.08	67.19	43.09	CCDC65	coiled-coil domain containing 65 [Source:HGNC Symbol;Acc:HGNC:29937]	-	-	-	-	-	-	GO:0016043//cellular component organization;GO:0071840//cellular component organization or biogenesis;GO:0022607//cellular component assembly;GO:0008150//biological_process;GO:0009987//cellular process;GO:0044085//cellular component biogenesis
ENSSSCG00000000180	29.83	33.82	25.07	47.53	28.04	36.03	29.92	32.34	32.76	25.85	26.65	35.76	523	505	319	639	373.97	452	430.82	438.97	810	360.92	491.81	458.91	FKBP11	FK506 binding protein 11 [Source:HGNC Symbol;Acc:HGNC:18624]	-	-	-	-	GO:0044424//intracellular part;GO:0005575//cellular_component;GO:0005622//intracellular;GO:0005737//cytoplasm;GO:0005623//cell;GO:0044464//cell part	GO:0003674//molecular_function;GO:0003824//catalytic activity;GO:0016853//isomerase activity	GO:0044237//cellular metabolic process;GO:0044238//primary metabolic process;GO:0043412//macromolecule modification;GO:0008152//metabolic process;GO:0008150//biological_process;GO:0044267//cellular protein metabolic process;GO:0043170//macromolecule metabolic process;GO:0019538//protein metabolic process;GO:0009987//cellular process;GO:0071704//organic substance metabolic process;GO:0044260//cell…
ENSSSCG00000000182	2.79	6.5	2.97	2.59	2.04	4.48	2.14	2.93	2.13	1.71	1.93	2.29	186	361	144	128	104	211	115	149	194	89	134	110	WNT10B	protein Wnt-10b precursor [Source:RefSeq peptide;Acc:NP_001273945]	Cellular Processes;Organismal Systems;Environmental Information Processing	Signal transduction;Endocrine system;Cellular commiunity	ko04390//Hippo signaling pathway;ko04150//mTOR signaling pathway;ko04310//Wnt signaling pathway;ko04550//Signaling pathways regulating pluripotency of stem cells;ko04916//Melanogenesis	K01357	GO:0005615//extracellular space;GO:0044421//extracellular region part;GO:0005578//proteinaceous extracellular matrix;GO:0005576//extracellular region;GO:0031012//extracellular matrix;GO:0005575//cellular_component	GO:0003674//molecular_function	GO:0044237//cellular metabolic process;GO:0065007//biological regulation;GO:0043933//macromolecular complex subunit organization;GO:0071704//organic substance metabolic process;GO:0044085//cellular component biogenesis;GO:0007049//cell cycle;GO:0023052//signaling;GO:0009653//anatomical structure morphogenesis;GO:0009987//cellular process;GO:0008219//cell death;GO:0048646//anatomical structure for…
ENSSSCG00000000183	0	0	0.31	0.15	0.15	0.32	0	0	0	0.14	0	0	0	0	2	1	1	2	0	0	0	1	0	0	WNT1	Wnt family member 1 [Source:HGNC Symbol;Acc:HGNC:12774]	-	-	-	-	GO:0005622//intracellular;GO:0031012//extracellular matrix;GO:0044424//intracellular part;GO:0044421//extracellular region part;GO:0005615//extracellular space;GO:0005578//proteinaceous extracellular matrix;GO:0005737//cytoplasm;GO:0044464//cell part;GO:0005623//cell;GO:0005576//extracellular region;GO:0005575//cellular_component	GO:0003676//nucleic acid binding;GO:0097159//organic cyclic compound binding;GO:0003674//molecular_function;GO:0005488//binding;GO:0004871//signal transducer activity;GO:0003677//DNA binding;GO:1901363//heterocyclic compound binding	GO:0007155//cell adhesion;GO:0022610//biological adhesion;GO:0002376//immune system process;GO:0044699//single-organism process;GO:0009790//embryo development;GO:0009653//anatomical structure morphogenesis;GO:0030154//cell differentiation;GO:0007165//signal transduction;GO:0050896//response to stimulus;GO:0044085//cellular component biogenesis;GO:0032502//developmental process;GO:0044238//primary…
ENSSSCG00000000184	0.03	0.04	0.14	0	0.13	0.05	0	0	0.07	0.04	0.06	0	1	1	3	0	3	1	0	0	3	1	2	0	DDN	dendrin [Source:HGNC Symbol;Acc:HGNC:24458]	-	-	-	-	GO:0044424//intracellular part;GO:0043229//intracellular organelle;GO:0016020//membrane;GO:0005622//intracellular;GO:0043226//organelle;GO:0043231//intracellular membrane-bounded organelle;GO:0005623//cell;GO:0044464//cell part;GO:0005634//nucleus;GO:0005575//cellular_component;GO:0043227//membrane-bounded organelle;GO:0005737//cytoplasm;GO:0005886//plasma membrane;GO:0071944//cell periphery	GO:0003674//molecular_function;GO:0097159//organic cyclic compound binding;GO:0003677//DNA binding;GO:0003700//transcription factor activity, sequence-specific DNA binding;GO:0001071//nucleic acid binding transcription factor activity;GO:1901363//heterocyclic compound binding;GO:0003676//nucleic acid binding;GO:0005488//binding	GO:0006807//nitrogen compound metabolic process;GO:0009987//cellular process;GO:0009058//biosynthetic process;GO:0008150//biological_process;GO:0034641//cellular nitrogen compound metabolic process;GO:0008152//metabolic process;GO:0044237//cellular metabolic process
ENSSSCG00000000185	26.42	21.96	23.19	37.19	29.36	25.96	26.89	24.22	31.42	32.33	32.84	33.49	629	452	395	678	520	440	527	432	1043	611	825	589	-	5'-AMP-activated protein kinase subunit gamma-1 [Source:UniProtKB/Swiss-Prot;Acc:Q09138]	Cellular Processes;Organismal Systems;Environmental Information Processing	Endocrine system;Cellular commiunity;Environmental adaptation;Signal transduction;Aging	ko04530//Tight junction;ko04921//Oxytocin signaling pathway;ko04910//Insulin signaling pathway;ko04068//FoxO signaling pathway;ko04371//Apelin signaling pathway;ko04152//AMPK signaling pathway;ko04922//Glucagon signaling pathway;ko04211//Longevity regulating pathway - mammal;ko04920//Adipocytokine signaling pathway;ko04213//Longevity regulating pathway - multiple species;ko04710//Circadian rhythm	K07200	GO:0032991//macromolecular complex;GO:0005623//cell;GO:0005622//intracellular;GO:0043234//protein complex;GO:0005575//cellular_component;GO:0044464//cell part	GO:0003824//catalytic activity;GO:0016301//kinase activity;GO:0005488//binding;GO:0016740//transferase activity;GO:0016772//transferase activity, transferring phosphorus-containing groups;GO:0003674//molecular_function;GO:0043167//ion binding	GO:0019538//protein metabolic process;GO:0044237//cellular metabolic process;GO:0006629//lipid metabolic process;GO:0009058//biosynthetic process;GO:0008152//metabolic process;GO:0006464//cellular protein modification process;GO:0044281//small molecule metabolic process;GO:0043412//macromolecule modification;GO:0008150//biological_process;GO:0071704//organic substance metabolic process;GO:0043170…
ENSSSCG00000000186	0.53	0.96	0.29	0.37	0.61	0.79	0.56	0.55	1.03	1.07	0.68	0.39	15	23	6	8	13	16	13	12	41	24	20	8	RHEBL1	RHEB like 1 [Source:HGNC Symbol;Acc:HGNC:21166]	-	-	-	-	GO:0005623//cell;GO:0005575//cellular_component;GO:0044464//cell part;GO:0044424//intracellular part;GO:0005737//cytoplasm;GO:0005622//intracellular	GO:0016462//pyrophosphatase activity;GO:0003924//GTPase activity;GO:0016787//hydrolase activity;GO:0016818//hydrolase activity, acting on acid anhydrides, in phosphorus-containing anhydrides;GO:0003674//molecular_function;GO:0016817//hydrolase activity, acting on acid anhydrides;GO:0003824//catalytic activity;GO:0043167//ion binding;GO:0005488//binding;GO:0017111//nucleoside-triphosphatase activi…	GO:0009058//biosynthetic process;GO:0051716//cellular response to stimulus;GO:0044237//cellular metabolic process;GO:0044700//single organism signaling;GO:0050896//response to stimulus;GO:0044763//single-organism cellular process;GO:0008152//metabolic process;GO:0023052//signaling;GO:0050789//regulation of biological process;GO:0007165//signal transduction;GO:0006807//nitrogen compound metabolic …
ENSSSCG00000000188	0	0	0.11	0	0.15	0	0	0	0.03	0.05	0.04	0	0	0	2	0	3	0	0	0	1	1	1	0	DHH	desert hedgehog [Source:HGNC Symbol;Acc:HGNC:2865]	Environmental Information Processing	Signal transduction	ko04340//Hedgehog signaling pathway	K11990	GO:0071944//cell periphery;GO:0016020//membrane;GO:0005623//cell;GO:0005576//extracellular region;GO:0005615//extracellular space;GO:0005575//cellular_component;GO:0044464//cell part;GO:0005886//plasma membrane;GO:0044421//extracellular region part	GO:0008233//peptidase activity;GO:0005488//binding;GO:0003824//catalytic activity;GO:0003674//molecular_function;GO:0043167//ion binding;GO:0016787//hydrolase activity	GO:0065007//biological regulation;GO:0008152//metabolic process;GO:0008150//biological_process;GO:0007154//cell communication;GO:0044710//single-organism metabolic process;GO:0030154//cell differentiation;GO:0010467//gene expression;GO:0023052//signaling;GO:0050794//regulation of cellular process;GO:0006629//lipid metabolic process;GO:0050789//regulation of biological process;GO:0050896//response…
ENSSSCG00000000189	8.52	8.26	9.12	9.3	6.95	7.48	8.82	7.91	8.31	7.87	9.29	10.34	267	217	210	224	176	178	228	191	375	203	313	238	LMBR1L	limb development membrane protein 1 like [Source:HGNC Symbol;Acc:HGNC:18268]	-	-	-	-	GO:0005886//plasma membrane;GO:0071944//cell periphery;GO:0044464//cell part;GO:0005575//cellular_component;GO:0005623//cell;GO:0016020//membrane	GO:0003674//molecular_function	GO:0006810//transport;GO:0008150//biological_process;GO:0051179//localization;GO:0051234//establishment of localization;GO:0016192//vesicle-mediated transport
ENSSSCG00000000190	1525.96	1662.76	1489.7	1525.01	975.84	1398.6	1379.85	1256.28	1260.16	1025.95	1119.64	1281.56	40540.7	36585.8	28485.9	30780.5	19046.9	26001.2	30003.5	25384.1	46425	21230.6	30762.2	24600.5	TUBA1B	Tubulin alpha-1B chain Detyrosinated tubulin alpha-1B chain [Source:UniProtKB/Swiss-Prot;Acc:Q2XVP4]	Cellular Processes	Transport and catabolism;Cell growth and death;Cellular commiunity	ko04530//Tight junction;ko04145//Phagosome;ko04210//Apoptosis;ko04540//Gap junction	K07374	GO:0043226//organelle;GO:0043228//non-membrane-bounded organelle;GO:0031410//cytoplasmic vesicle;GO:0043227//membrane-bounded organelle;GO:0005856//cytoskeleton;GO:0005575//cellular_component;GO:0005768//endosome;GO:0005737//cytoplasm;GO:0044464//cell part;GO:0044444//cytoplasmic part;GO:0043232//intracellular non-membrane-bounded organelle;GO:0044424//intracellular part;GO:0031982//vesicle;GO:00…	GO:0016817//hydrolase activity, acting on acid anhydrides;GO:0005198//structural molecule activity;GO:0003674//molecular_function;GO:0016787//hydrolase activity;GO:0016818//hydrolase activity, acting on acid anhydrides, in phosphorus-containing anhydrides;GO:0043167//ion binding;GO:0017111//nucleoside-triphosphatase activity;GO:0003824//catalytic activity;GO:0016462//pyrophosphatase activity;GO:0…	GO:0009987//cellular process;GO:0006996//organelle organization;GO:0007010//cytoskeleton organization;GO:0016043//cellular component organization;GO:0008150//biological_process;GO:0071840//cellular component organization or biogenesis
ENSSSCG00000000191	3.35	3.66	5.25	0.66	4.75	3.78	5.04	3.91	3.78	3.68	2.89	2.65	709.43	659.25	807.05	107.57	765.52	572.97	876.62	640.44	1128.02	620.1	643.59	411.25	-	-	Metabolism	Amino acid metabolism	ko00310//Lysine degradation	K09187	GO:0005623//cell;GO:0005622//intracellular;GO:0044424//intracellular part;GO:0005654//nucleoplasm;GO:0043229//intracellular organelle;GO:0043226//organelle;GO:0044422//organelle part;GO:0044446//intracellular organelle part;GO:0044464//cell part;GO:0043231//intracellular membrane-bounded organelle;GO:0031981//nuclear lumen;GO:0031974//membrane-enclosed lumen;GO:0070013//intracellular organelle lu…	GO:0003677//DNA binding;GO:0016741//transferase activity, transferring one-carbon groups;GO:0005488//binding;GO:1901363//heterocyclic compound binding;GO:0043167//ion binding;GO:0003676//nucleic acid binding;GO:0008168//methyltransferase activity;GO:0003824//catalytic activity;GO:0016740//transferase activity;GO:0003674//molecular_function;GO:0097159//organic cyclic compound binding	GO:0071840//cellular component organization or biogenesis;GO:0044260//cellular macromolecule metabolic process;GO:0008150//biological_process;GO:0006464//cellular protein modification process;GO:0036211//protein modification process;GO:0043170//macromolecule metabolic process;GO:0008152//metabolic process;GO:0019538//protein metabolic process;GO:0044237//cellular metabolic process;GO:0016043//cel…
ENSSSCG00000000194	114.24	57.48	91.56	171.05	81.58	57.3	106.41	48.42	158.72	213.74	171.52	120.63	3160.31	1359.15	1845.09	3604.47	1719.11	1132.81	2418.46	1040.88	6199.97	4709.38	5012.81	2451.47	TUBA1C	tubulin alpha 1c [Source:HGNC Symbol;Acc:HGNC:20768]	Cellular Processes	Cell growth and death;Cellular commiunity;Transport and catabolism	ko04530//Tight junction;ko04145//Phagosome;ko04210//Apoptosis;ko04540//Gap junction	K07374	GO:0043229//intracellular organelle;GO:0043228//non-membrane-bounded organelle;GO:0044424//intracellular part;GO:0043232//intracellular non-membrane-bounded organelle;GO:0005856//cytoskeleton;GO:0005622//intracellular;GO:0005623//cell;GO:0043226//organelle;GO:0005737//cytoplasm;GO:0005575//cellular_component;GO:0044464//cell part	GO:0016462//pyrophosphatase activity;GO:0005488//binding;GO:0003924//GTPase activity;GO:0016787//hydrolase activity;GO:0016817//hydrolase activity, acting on acid anhydrides;GO:0003824//catalytic activity;GO:0016818//hydrolase activity, acting on acid anhydrides, in phosphorus-containing anhydrides;GO:0003674//molecular_function;GO:0043167//ion binding;GO:0017111//nucleoside-triphosphatase activi…	GO:0071840//cellular component organization or biogenesis;GO:0007010//cytoskeleton organization;GO:0016043//cellular component organization;GO:0009987//cellular process;GO:0008150//biological_process;GO:0006996//organelle organization
ENSSSCG00000000195	0.03	0	0	0	0	0.04	0	0.04	0	0.07	0.05	0.06	1	0	0	0	0	1	0	1	0	2	2	2	PRPH	peripherin [Source:HGNC Symbol;Acc:HGNC:9461]	-	-	-	-	GO:0005856//cytoskeleton;GO:0044424//intracellular part;GO:0044464//cell part;GO:0005623//cell;GO:0043232//intracellular non-membrane-bounded organelle;GO:0043226//organelle;GO:0005575//cellular_component;GO:0043229//intracellular organelle;GO:0005622//intracellular;GO:0043228//non-membrane-bounded organelle	GO:0003674//molecular_function;GO:0005198//structural molecule activity	-
ENSSSCG00000000197	0.97	1.03	0.16	0.87	1.47	0.9	0.69	0.72	0.85	1.35	1.43	0.58	30.39	27.55	3.57	20.94	35	20.27	17.77	17.47	37.75	33.79	47	13.23	C1QL4	complement C1q like 4 [Source:HGNC Symbol;Acc:HGNC:31416]	-	-	-	-	GO:0044421//extracellular region part;GO:0005576//extracellular region;GO:0005615//extracellular space;GO:0005575//cellular_component	GO:0003674//molecular_function	GO:0030154//cell differentiation;GO:0065007//biological regulation;GO:0044267//cellular protein metabolic process;GO:0023052//signaling;GO:0009987//cellular process;GO:0008283//cell proliferation;GO:0044237//cellular metabolic process;GO:0044699//single-organism process;GO:0008152//metabolic process;GO:0048869//cellular developmental process;GO:0071704//organic substance metabolic process;GO:0007…
ENSSSCG00000000198	0.08	0.38	0.06	0	0	0.8	0	0.68	0.06	0	0.08	0	2	8	1	0	0	14	0	13	2	0	2	0	DNAJC22	DnaJ heat shock protein family (Hsp40) member C22 [Source:HGNC Symbol;Acc:HGNC:25802]	-	-	-	-	GO:0005575//cellular_component	-	-
ENSSSCG00000000199	4	4.91	4.13	3.82	5.47	5.33	3.65	5.41	3.35	4.76	4.66	4.76	172	180	129	126	179	164	129	180	203	162	211	150	-	-	-	-	-	-	-	-	-
ENSSSCG00000000202	19.11	17.8	16.49	18.73	8.39	15.02	13.08	12.82	16.29	12.97	14.25	15.76	614.89	485.89	383.89	462.94	203.89	346.8	347.92	319.97	738.83	331.06	484.76	370.93	MCRS1	microspherule protein 1 [Source:HGNC Symbol;Acc:HGNC:6960]	-	-	-	-	GO:0043226//organelle;GO:0043227//membrane-bounded organelle;GO:0043234//protein complex;GO:0000228//nuclear chromosome;GO:0043232//intracellular non-membrane-bounded organelle;GO:0031974//membrane-enclosed lumen;GO:0044464//cell part;GO:0044422//organelle part;GO:0043229//intracellular organelle;GO:0044428//nuclear part;GO:0044424//intracellular part;GO:0005737//cytoplasm;GO:0005694//chromosome;…	GO:0016746//transferase activity, transferring acyl groups;GO:0005488//binding;GO:0003723//RNA binding;GO:0016740//transferase activity;GO:0097159//organic cyclic compound binding;GO:0003674//molecular_function;GO:0003676//nucleic acid binding;GO:0003824//catalytic activity;GO:1901363//heterocyclic compound binding	GO:0051276//chromosome organization;GO:0008152//metabolic process;GO:0043170//macromolecule metabolic process;GO:0044237//cellular metabolic process;GO:0006464//cellular protein modification process;GO:0019538//protein metabolic process;GO:0044238//primary metabolic process;GO:0071840//cellular component organization or biogenesis;GO:0008150//biological_process;GO:0071704//organic substance metab…
ENSSSCG00000000203	0.07	0.06	0.07	0.02	0.26	0.13	0.07	0.02	0.06	0.42	0.17	0.05	4.11	3.11	3.11	1.06	11.11	5.2	3.08	1.03	5.17	18.94	10.24	2.07	KCNH3	potassium voltage-gated channel subfamily H member 3 [Source:HGNC Symbol;Acc:HGNC:6252]	-	-	-	-	GO:0071944//cell periphery;GO:0005575//cellular_component;GO:0005623//cell;GO:0005622//intracellular;GO:0016020//membrane;GO:0005886//plasma membrane;GO:0044464//cell part	GO:0016740//transferase activity;GO:0005215//transporter activity;GO:0022857//transmembrane transporter activity;GO:0016772//transferase activity, transferring phosphorus-containing groups;GO:0004871//signal transducer activity;GO:0016301//kinase activity;GO:0003674//molecular_function;GO:0003824//catalytic activity	GO:0051179//localization;GO:0008150//biological_process;GO:0065007//biological regulation;GO:0009987//cellular process;GO:0007154//cell communication;GO:0043170//macromolecule metabolic process;GO:0044765//single-organism transport;GO:0044237//cellular metabolic process;GO:0044763//single-organism cellular process;GO:0051234//establishment of localization;GO:0006810//transport;GO:0044238//primary…
ENSSSCG00000000204	2.32	2.35	2.71	3.44	3.69	1.9	2.07	1.55	2.38	4.79	4.78	3.04	115.26	95.54	96.99	130.91	140.39	68.94	84.95	61.95	162.16	184.06	239.27	107.91	PRPF40B	pre-mRNA processing factor 40 homolog B [Source:HGNC Symbol;Acc:HGNC:25031]	Genetic Information Processing	Transcription	ko03040//Spliceosome	K12821	GO:0043229//intracellular organelle;GO:0044464//cell part;GO:0005622//intracellular;GO:0044424//intracellular part;GO:0043226//organelle;GO:0043231//intracellular membrane-bounded organelle;GO:0005634//nucleus;GO:0043227//membrane-bounded organelle;GO:0005575//cellular_component;GO:0005623//cell	GO:0005488//binding;GO:0003676//nucleic acid binding;GO:0003674//molecular_function;GO:0003723//RNA binding;GO:0097159//organic cyclic compound binding;GO:1901363//heterocyclic compound binding	GO:0006139//nucleobase-containing compound metabolic process;GO:0006725//cellular aromatic compound metabolic process;GO:1901360//organic cyclic compound metabolic process;GO:0010467//gene expression;GO:0006397//mRNA processing;GO:0008150//biological_process;GO:0034641//cellular nitrogen compound metabolic process;GO:0090304//nucleic acid metabolic process;GO:0009987//cellular process;GO:0006396/…
ENSSSCG00000000205	0.11	0.4	0.34	0.41	0.33	0.25	0.22	0.26	0.24	0.23	0.53	0.31	5	15	11	14	11	8	8	9	15	8	25	10	FAM186B	family with sequence similarity 186 member B [Source:HGNC Symbol;Acc:HGNC:25296]	-	-	-	-	GO:0005575//cellular_component	-	-
ENSSSCG00000000206	0	0	0	0	0.06	0.06	0	0.06	0	0.02	0.01	0	0	0	0	0	3	3	0	3	0	1	1	0	FAIM2	Fas apoptotic inhibitory molecule 2 [Source:HGNC Symbol;Acc:HGNC:17067]	-	-	-	-	GO:0005622//intracellular;GO:0044424//intracellular part;GO:0043231//intracellular membrane-bounded organelle;GO:0005794//Golgi apparatus;GO:0005737//cytoplasm;GO:0005783//endoplasmic reticulum;GO:0044444//cytoplasmic part;GO:0043227//membrane-bounded organelle;GO:0044464//cell part;GO:0043226//organelle;GO:0012505//endomembrane system;GO:0005575//cellular_component;GO:0005623//cell;GO:0043229//i…	-	GO:0048869//cellular developmental process;GO:0050896//response to stimulus;GO:0044699//single-organism process;GO:0006950//response to stress;GO:0044700//single organism signaling;GO:0044767//single-organism developmental process;GO:0009653//anatomical structure morphogenesis;GO:0050794//regulation of cellular process;GO:0023052//signaling;GO:0048856//anatomical structure development;GO:0030154/…
ENSSSCG00000000207	0	0	0	0	0	0	0	0	0	0.18	0	0	0	0	0	0	0	0	0	0	0	1	0	0	-	-	-	-	-	-	-	-	-
ENSSSCG00000000209	7.62	4.79	8.69	5.96	5.76	4.86	6.29	4.84	6.96	6.32	6.74	7.03	526.81	290.04	434.63	325	309	247.41	337	267	651.54	342.3	483.75	350.8	NCKAP5L	NCK associated protein 5 like [Source:HGNC Symbol;Acc:HGNC:29321]	-	-	-	-	GO:0044424//intracellular part;GO:0005623//cell;GO:0043228//non-membrane-bounded organelle;GO:0043232//intracellular non-membrane-bounded organelle;GO:0044430//cytoskeletal part;GO:0044464//cell part;GO:0005815//microtubule organizing center;GO:0015630//microtubule cytoskeleton;GO:0043226//organelle;GO:0044446//intracellular organelle part;GO:0044422//organelle part;GO:0005575//cellular_component…	-	GO:0006996//organelle organization;GO:0008150//biological_process;GO:0009987//cellular process;GO:0007010//cytoskeleton organization;GO:0016043//cellular component organization;GO:0071840//cellular component organization or biogenesis
ENSSSCG00000000211	0.03	0.34	0	0.03	0.41	0.25	0.03	0.2	0.04	0.13	0	0.07	1	11	0	1	12	7	1	6	2	4	0	2	AQP5	Aquaporin-5 [Source:UniProtKB/Swiss-Prot;Acc:A8W649]	Organismal Systems	Digestive system	ko04970//Salivary secretion	K09867	GO:0005623//cell;GO:0005737//cytoplasm;GO:0016020//membrane;GO:0043226//organelle;GO:0012505//endomembrane system;GO:0043229//intracellular organelle;GO:0005575//cellular_component;GO:0044444//cytoplasmic part;GO:0043231//intracellular membrane-bounded organelle;GO:0044424//intracellular part;GO:0071944//cell periphery;GO:0043227//membrane-bounded organelle;GO:0005886//plasma membrane;GO:0005622/…	GO:0022857//transmembrane transporter activity;GO:0005215//transporter activity;GO:0003674//molecular_function	GO:0055085//transmembrane transport;GO:0044763//single-organism cellular process;GO:0032502//developmental process;GO:0048856//anatomical structure development;GO:0044765//single-organism transport;GO:0008150//biological_process;GO:0051234//establishment of localization;GO:1902578//single-organism localization;GO:0051179//localization;GO:0044699//single-organism process;GO:0006810//transport;GO:0…
ENSSSCG00000000212	0	0	0	0	0	0	0	0	0	0	0	0	0	0	0	0	0	0	0	0	0	0	0	0	AQP6	aquaporin-6 [Source:RefSeq peptide;Acc:NP_001121939]	-	-	-	-	GO:0005623//cell;GO:0071944//cell periphery;GO:0005575//cellular_component;GO:0005886//plasma membrane;GO:0016020//membrane;GO:0044464//cell part	GO:0022857//transmembrane transporter activity;GO:0005215//transporter activity;GO:0003674//molecular_function	GO:0051234//establishment of localization;GO:0006810//transport;GO:0044763//single-organism cellular process;GO:0009987//cellular process;GO:0048856//anatomical structure development;GO:1902578//single-organism localization;GO:0051179//localization;GO:0044765//single-organism transport;GO:0008150//biological_process;GO:0044699//single-organism process;GO:0055085//transmembrane transport;GO:003250…
ENSSSCG00000000214	0.94	1.37	0.92	2.14	0.63	1	1.28	0.81	1.02	1.12	1.13	1.3	75	95	56	138	40	60	77	53	121	75	99.96	80	GPD1	glycerol-3-phosphate dehydrogenase [Source:RefSeq peptide;Acc:NP_001177169]	Metabolism	Lipid metabolism	ko00564//Glycerophospholipid metabolism	K00006	GO:0005623//cell;GO:0043226//organelle;GO:0005737//cytoplasm;GO:0044444//cytoplasmic part;GO:0005575//cellular_component;GO:0043229//intracellular organelle;GO:0044464//cell part;GO:0044424//intracellular part;GO:0005739//mitochondrion;GO:0005622//intracellular;GO:0043227//membrane-bounded organelle;GO:0043231//intracellular membrane-bounded organelle	GO:0003824//catalytic activity;GO:0003674//molecular_function;GO:0016491//oxidoreductase activity	GO:0044237//cellular metabolic process;GO:0034641//cellular nitrogen compound metabolic process;GO:0006807//nitrogen compound metabolic process;GO:0071704//organic substance metabolic process;GO:0044699//single-organism process;GO:0009058//biosynthetic process;GO:0008152//metabolic process;GO:0008150//biological_process;GO:0009987//cellular process;GO:0044281//small molecule metabolic process;GO:…
ENSSSCG00000000215	13.04	7.5	12.79	13.73	6.45	7.94	11.97	8.14	11.1	12.14	13.15	13.71	593	289	430	476	227	261	453	290	721	448	634.04	460	SMARCD1	SWI/SNF-related matrix-associated actin-dependent regulator of chromatin subfamily D member 1 [Source:RefSeq peptide;Acc:NP_001231542]	-	-	-	-	GO:0044422//organelle part;GO:0043227//membrane-bounded organelle;GO:0044428//nuclear part;GO:0043231//intracellular membrane-bounded organelle;GO:0043229//intracellular organelle;GO:0005634//nucleus;GO:0044446//intracellular organelle part;GO:0005575//cellular_component;GO:0043233//organelle lumen;GO:0031981//nuclear lumen;GO:0005654//nucleoplasm;GO:0005623//cell;GO:0043226//organelle;GO:0044424…	GO:0003674//molecular_function;GO:0005198//structural molecule activity	GO:0009987//cellular process;GO:0009058//biosynthetic process;GO:0016043//cellular component organization;GO:0071840//cellular component organization or biogenesis;GO:0006996//organelle organization;GO:0051276//chromosome organization;GO:0044237//cellular metabolic process;GO:0008152//metabolic process;GO:0008150//biological_process;GO:0006807//nitrogen compound metabolic process;GO:0034641//cell…
ENSSSCG00000000216	0.47	0.37	0.49	0.49	1.92	0.53	0.4	0.31	0.7	1.53	0.72	0.56	25	11	19	20	55	19	16	13	53	41	39	14	ASIC1	acid sensing ion channel subunit 1 [Source:HGNC Symbol;Acc:HGNC:100]	Organismal Systems	Sensory system	ko04750//Inflammatory mediator regulation of TRP channels	K04829	GO:0005886//plasma membrane;GO:0071944//cell periphery;GO:0044444//cytoplasmic part;GO:0016020//membrane;GO:0043226//organelle;GO:0043231//intracellular membrane-bounded organelle;GO:0043229//intracellular organelle;GO:0005575//cellular_component;GO:0005737//cytoplasm;GO:0005794//Golgi apparatus;GO:0043227//membrane-bounded organelle;GO:0012505//endomembrane system;GO:0005622//intracellular;GO:00…	GO:0003674//molecular_function;GO:0022857//transmembrane transporter activity;GO:0005215//transporter activity	GO:0050877//neurological system process;GO:0044763//single-organism cellular process;GO:0008150//biological_process;GO:0032501//multicellular organismal process;GO:0044699//single-organism process;GO:0003008//system process;GO:0051234//establishment of localization;GO:0044765//single-organism transport;GO:0007154//cell communication;GO:0055085//transmembrane transport;GO:1902578//single-organism …
ENSSSCG00000000217	6.77	9.82	4.7	6.84	5.87	7.2	5.83	4.95	5.73	4.79	5.75	6.19	301	375	155	229	200	223	212	172	360	164	265	202	-	-	-	-	-	-	GO:0044464//cell part;GO:0005575//cellular_component;GO:0005622//intracellular;GO:0005737//cytoplasm;GO:0044424//intracellular part;GO:0005623//cell	GO:0003674//molecular_function;GO:0005488//binding;GO:0043167//ion binding	GO:0009987//cellular process;GO:0044699//single-organism process;GO:0044700//single organism signaling;GO:0050789//regulation of biological process;GO:0050896//response to stimulus;GO:0050794//regulation of cellular process;GO:0008150//biological_process;GO:0023052//signaling;GO:0051716//cellular response to stimulus;GO:0065007//biological regulation;GO:0007165//signal transduction;GO:0044763//si…
ENSSSCG00000000220	0.68	0.31	0.95	0.23	0.38	0.31	0.53	0.34	0.55	0.66	0.84	0.71	48.43	18.53	49	12.41	20.67	15.53	30.66	18.59	54.76	37.2	62.69	36.91	-	-	-	-	-	-	-	-	-
ENSSSCG00000000223	0	0	0	0	0	0	0	0	0	0	0	0	0	0	0	0	0	0	0	0	0	0	0	0	BIN2	bridging integrator 2 [Source:HGNC Symbol;Acc:HGNC:1053]	-	-	-	-	GO:0005737//cytoplasm;GO:0005575//cellular_component;GO:0005623//cell;GO:0005622//intracellular;GO:0044424//intracellular part;GO:0044464//cell part	-	-
ENSSSCG00000000228	0.36	0.33	0.38	0.29	0.43	0.48	0.35	0.39	0.45	0.44	0.32	0.23	37	29	28	23	33	35	29	31	64	36	34	17	SCN8A	sodium voltage-gated channel alpha subunit 8 [Source:HGNC Symbol;Acc:HGNC:10596]	-	-	-	-	GO:0071944//cell periphery;GO:0016020//membrane;GO:0044464//cell part;GO:0005575//cellular_component;GO:0005886//plasma membrane;GO:0005623//cell	GO:0005215//transporter activity;GO:0003674//molecular_function;GO:0022857//transmembrane transporter activity	GO:0055085//transmembrane transport;GO:0050877//neurological system process;GO:0032501//multicellular organismal process;GO:0051234//establishment of localization;GO:0051179//localization;GO:1902578//single-organism localization;GO:0009987//cellular process;GO:0008150//biological_process;GO:0006810//transport;GO:0044763//single-organism cellular process;GO:0044699//single-organism process;GO:0044…
ENSSSCG00000000231	0	0	0	0	0	0	0	0	0.06	0	0	0	0	0	0	0	0	0	0	0	1	0	0	0	ANKRD33	ankyrin repeat domain 33 [Source:HGNC Symbol;Acc:HGNC:13788]	-	-	-	-	GO:0005623//cell;GO:0043226//organelle;GO:0043227//membrane-bounded organelle;GO:0005622//intracellular;GO:0005737//cytoplasm;GO:0044444//cytoplasmic part;GO:0043229//intracellular organelle;GO:0005575//cellular_component;GO:0044424//intracellular part;GO:0043231//intracellular membrane-bounded organelle;GO:0005829//cytosol;GO:0044464//cell part;GO:0005634//nucleus	-	GO:0008152//metabolic process;GO:0009058//biosynthetic process;GO:0032502//developmental process;GO:0034641//cellular nitrogen compound metabolic process;GO:0009987//cellular process;GO:0044699//single-organism process;GO:0044237//cellular metabolic process;GO:0048856//anatomical structure development;GO:0044767//single-organism developmental process;GO:0030154//cell differentiation;GO:0044763//s…
ENSSSCG00000000232	0.07	0.18	0.27	0.28	0.45	0.09	0.22	0.35	0.23	0.25	0.39	0.07	4	6	11	12	21	4	12	16	20	13	24	3	ACVRL1	activin A receptor like type 1 [Source:HGNC Symbol;Acc:HGNC:175]	Environmental Information Processing	Signaling molecules and interaction	ko04060//Cytokine-cytokine receptor interaction	K13594	GO:0044464//cell part;GO:0071944//cell periphery;GO:0016020//membrane;GO:0005623//cell;GO:0005575//cellular_component;GO:0005886//plasma membrane	GO:0004871//signal transducer activity;GO:0016301//kinase activity;GO:0016772//transferase activity, transferring phosphorus-containing groups;GO:0005515//protein binding;GO:0003674//molecular_function;GO:0016740//transferase activity;GO:0043167//ion binding;GO:0003824//catalytic activity;GO:0005488//binding;GO:0019899//enzyme binding	GO:0044699//single-organism process;GO:0043412//macromolecule modification;GO:0006259//DNA metabolic process;GO:0050896//response to stimulus;GO:0048870//cell motility;GO:0051179//localization;GO:0007155//cell adhesion;GO:0044238//primary metabolic process;GO:0044767//single-organism developmental process;GO:0051674//localization of cell;GO:0007154//cell communication;GO:0071704//organic substanc…
ENSSSCG00000000233	5.57	5.71	4.72	5.3	5.24	5.2	6.4	5.92	5.49	5.03	6.38	6.56	356	311	219	260	255	238	336	293	495	256	429	307	ACVR1B	activin receptor type-1B precursor [Source:RefSeq peptide;Acc:NP_001182251]	Cellular Processes;Environmental Information Processing	Cellular commiunity;Signaling molecules and interaction;Signal transduction	ko04060//Cytokine-cytokine receptor interaction;ko04550//Signaling pathways regulating pluripotency of stem cells;ko04350//TGF-beta signaling pathway	K13567	GO:0005575//cellular_component;GO:0071944//cell periphery;GO:0044464//cell part;GO:0044444//cytoplasmic part;GO:0044424//intracellular part;GO:0005622//intracellular;GO:0005886//plasma membrane;GO:0005623//cell;GO:0016020//membrane;GO:0005829//cytosol;GO:0005737//cytoplasm	GO:0005488//binding;GO:0043167//ion binding;GO:0016772//transferase activity, transferring phosphorus-containing groups;GO:0003674//molecular_function;GO:0016740//transferase activity;GO:0003824//catalytic activity;GO:0004871//signal transducer activity;GO:0016301//kinase activity	GO:0065008//regulation of biological quality;GO:0065007//biological regulation;GO:0019538//protein metabolic process;GO:0044763//single-organism cellular process;GO:0044699//single-organism process;GO:0009987//cellular process;GO:0040011//locomotion;GO:0009058//biosynthetic process;GO:0008152//metabolic process;GO:0007165//signal transduction;GO:0048869//cellular developmental process;GO:0043170/…
ENSSSCG00000000234	1	1.23	1.18	0.58	2.02	1.07	0.62	1.19	0.94	1.26	0.99	1.17	47	49	40	21	72	36	24	43	62	47	49	40	GRASP	general receptor for phosphoinositides 1 associated scaffold protein [Source:HGNC Symbol;Acc:HGNC:18707]	-	-	-	-	GO:0005575//cellular_component;GO:0016020//membrane;GO:0044464//cell part;GO:0005886//plasma membrane;GO:0005623//cell;GO:0071944//cell periphery	-	GO:0050896//response to stimulus;GO:0007154//cell communication;GO:0050794//regulation of cellular process;GO:0008150//biological_process;GO:0009987//cellular process;GO:0023052//signaling;GO:0044700//single organism signaling;GO:0050789//regulation of biological process;GO:0044699//single-organism process;GO:0007165//signal transduction;GO:0051716//cellular response to stimulus;GO:0065007//biolo…
ENSSSCG00000000235	0.23	0	0.06	0	0	0	0.06	0	0.07	0.06	0.09	0.13	5	0	1	0	0	0	1	0	2	1	2	2	KRT82	keratin 82 [Source:HGNC Symbol;Acc:HGNC:6459]	-	-	-	-	GO:0043232//intracellular non-membrane-bounded organelle;GO:0043226//organelle;GO:0005622//intracellular;GO:0044464//cell part;GO:0005575//cellular_component;GO:0043229//intracellular organelle;GO:0005623//cell;GO:0043228//non-membrane-bounded organelle;GO:0005856//cytoskeleton;GO:0044424//intracellular part	GO:0003674//molecular_function;GO:0005198//structural molecule activity	-
ENSSSCG00000000236	0	0.1	0	0	0	0	0.05	0.06	0.03	0	0	0.06	0	2	0	0	0	0	1	1	1	0	0	1	KRT75	keratin 75 [Source:HGNC Symbol;Acc:HGNC:24431]	-	-	-	-	GO:0044424//intracellular part;GO:0005622//intracellular;GO:0043232//intracellular non-membrane-bounded organelle;GO:0005856//cytoskeleton;GO:0043226//organelle;GO:0044464//cell part;GO:0005575//cellular_component;GO:0043228//non-membrane-bounded organelle;GO:0005623//cell;GO:0043229//intracellular organelle	GO:0005198//structural molecule activity;GO:0003674//molecular_function	GO:0044767//single-organism developmental process;GO:0048856//anatomical structure development;GO:0002376//immune system process;GO:0044763//single-organism cellular process;GO:0008150//biological_process;GO:0009987//cellular process;GO:0032502//developmental process;GO:0044699//single-organism process;GO:0030154//cell differentiation;GO:0048869//cellular developmental process
ENSSSCG00000000238	0	0	0	0	0	0	0	0	0	0	0	0	0	0	0	0	0	0	0	0	0	0	0	0	-	-	-	-	-	-	GO:0005622//intracellular;GO:0043232//intracellular non-membrane-bounded organelle;GO:0044464//cell part;GO:0005575//cellular_component;GO:0005856//cytoskeleton;GO:0044424//intracellular part;GO:0043226//organelle;GO:0005623//cell;GO:0043228//non-membrane-bounded organelle;GO:0043229//intracellular organelle	GO:0003674//molecular_function;GO:0005198//structural molecule activity	-
ENSSSCG00000000239	0.2	0.06	0.13	0.14	0	0	0.05	0	0	0.05	0	0	5	1	2	2	0	0	1	0	0	1	0	0	-	-	-	-	-	-	GO:0043229//intracellular organelle;GO:0005622//intracellular;GO:0043232//intracellular non-membrane-bounded organelle;GO:0044464//cell part;GO:0005575//cellular_component;GO:0044424//intracellular part;GO:0005856//cytoskeleton;GO:0005623//cell;GO:0043226//organelle;GO:0043228//non-membrane-bounded organelle	GO:0003674//molecular_function;GO:0005198//structural molecule activity	-
ENSSSCG00000000240	0	0	0	0	0	0	0	0	0	0	0	0	0	0	0	0	0	0	0	0	0	0	0	0	KRT85	keratin 85 [Source:HGNC Symbol;Acc:HGNC:6462]	-	-	-	-	GO:0005623//cell;GO:0005622//intracellular;GO:0005575//cellular_component;GO:0005856//cytoskeleton;GO:0043228//non-membrane-bounded organelle;GO:0043232//intracellular non-membrane-bounded organelle;GO:0043229//intracellular organelle;GO:0044464//cell part;GO:0044424//intracellular part;GO:0043226//organelle	GO:0003674//molecular_function;GO:0005198//structural molecule activity	-
ENSSSCG00000000241	0	0	0	0	0	0	0	0	0	0	0	0	0	0	0	0	0	0	0	0	0	0	0	0	KRT84	keratin 84 [Source:HGNC Symbol;Acc:HGNC:6461]	-	-	-	-	GO:0005575//cellular_component;GO:0043228//non-membrane-bounded organelle;GO:0043232//intracellular non-membrane-bounded organelle;GO:0043226//organelle;GO:0005623//cell;GO:0005622//intracellular;GO:0044464//cell part;GO:0005856//cytoskeleton;GO:0044424//intracellular part;GO:0043229//intracellular organelle	GO:0005198//structural molecule activity;GO:0003674//molecular_function	GO:0044699//single-organism process;GO:0009987//cellular process;GO:0044767//single-organism developmental process;GO:0048856//anatomical structure development;GO:0044763//single-organism cellular process;GO:0008150//biological_process;GO:0030154//cell differentiation;GO:0048869//cellular developmental process;GO:0032502//developmental process
ENSSSCG00000000245	94.71	9.67	58.28	145.91	4.39	12.39	164.02	9.53	133.82	69.04	84.23	105.4	1267.9	110.22	566.36	1498.18	44.67	118.71	1803.32	98.79	2526.92	736.1	1187.06	1032.96	-	-	-	-	-	-	GO:0043229//intracellular organelle;GO:0044424//intracellular part;GO:0005622//intracellular;GO:0043232//intracellular non-membrane-bounded organelle;GO:0005575//cellular_component;GO:0044464//cell part;GO:0043228//non-membrane-bounded organelle;GO:0005623//cell;GO:0043226//organelle;GO:0005856//cytoskeleton	GO:0005198//structural molecule activity;GO:0003674//molecular_function	-
ENSSSCG00000000247	0	0	0	0	0	0	0	0	0.02	0	0	0	0	0	0	0	0	0	0	0	1	0	0	0	-	-	-	-	-	-	GO:0005622//intracellular;GO:0043226//organelle;GO:0044424//intracellular part;GO:0005575//cellular_component;GO:0043229//intracellular organelle;GO:0044464//cell part;GO:0005623//cell;GO:0043232//intracellular non-membrane-bounded organelle;GO:0043228//non-membrane-bounded organelle;GO:0005856//cytoskeleton	GO:0003674//molecular_function;GO:0005198//structural molecule activity	GO:0008150//biological_process;GO:0048856//anatomical structure development;GO:0032502//developmental process
ENSSSCG00000000248	2815.2	174.8	1974.96	2622.92	34.63	162.8	1843.41	78.44	978.97	702.1	1189.29	1940.74	129550	6823.78	65806.6	93170.8	1195.33	5321.29	69176.7	2768.21	62907.1	25574.9	57388.9	65258	KRT5	keratin 5 [Source:HGNC Symbol;Acc:HGNC:6442]	-	-	-	-	GO:0005623//cell;GO:0043228//non-membrane-bounded organelle;GO:0005622//intracellular;GO:0044464//cell part;GO:0005575//cellular_component;GO:0005737//cytoplasm;GO:0044444//cytoplasmic part;GO:0043227//membrane-bounded organelle;GO:0071944//cell periphery;GO:0016020//membrane;GO:0005856//cytoskeleton;GO:0043232//intracellular non-membrane-bounded organelle;GO:0043231//intracellular membrane-bound…	GO:0005198//structural molecule activity;GO:0003674//molecular_function	-
ENSSSCG00000000249	0	0	0	0	0	0	0	0	0	0	0	0	0	0	0	0	0	0	0	0	0	0	0	0	KRT72	keratin 72 [Source:HGNC Symbol;Acc:HGNC:28932]	-	-	-	-	GO:0044424//intracellular part;GO:0043229//intracellular organelle;GO:0043228//non-membrane-bounded organelle;GO:0043226//organelle;GO:0005623//cell;GO:0044464//cell part;GO:0043232//intracellular non-membrane-bounded organelle;GO:0005575//cellular_component;GO:0005622//intracellular;GO:0005856//cytoskeleton	GO:0005198//structural molecule activity;GO:0003674//molecular_function	-
ENSSSCG00000000250	0	0	0.06	0	0	0	0	0	0	0	0	0	0	0	1	0	0	0	0	0	0	0	0	0	KRT73	keratin 73 [Source:HGNC Symbol;Acc:HGNC:28928]	-	-	-	-	GO:0043226//organelle;GO:0043232//intracellular non-membrane-bounded organelle;GO:0005622//intracellular;GO:0044424//intracellular part;GO:0043228//non-membrane-bounded organelle;GO:0044464//cell part;GO:0005623//cell;GO:0043229//intracellular organelle;GO:0005856//cytoskeleton;GO:0005575//cellular_component	GO:0005198//structural molecule activity;GO:0003674//molecular_function	-
ENSSSCG00000000251	0	0	0	0	0	0	0	0	0	0	0	0	0	0	0	0	0	0	0	0	0	0	0	0	-	-	-	-	-	-	GO:0043232//intracellular non-membrane-bounded organelle;GO:0044424//intracellular part;GO:0043228//non-membrane-bounded organelle;GO:0005622//intracellular;GO:0043226//organelle;GO:0043229//intracellular organelle;GO:0005575//cellular_component;GO:0044464//cell part;GO:0005623//cell;GO:0005856//cytoskeleton	GO:0003674//molecular_function;GO:0005198//structural molecule activity	GO:0032502//developmental process;GO:0065008//regulation of biological quality;GO:0006950//response to stress;GO:0050896//response to stimulus;GO:0065007//biological regulation;GO:0008150//biological_process;GO:0042592//homeostatic process;GO:0048856//anatomical structure development
ENSSSCG00000000252	247.34	362.52	285.15	254.97	140.84	312.18	200.33	218.05	218.38	169.33	192.67	234.24	12956	16179	10842	10245	5615	11707	8620	8847	16148	7076	10635	8984	KRT8	keratin, type II cytoskeletal 8 [Source:RefSeq peptide;Acc:NP_001153087]	-	-	-	-	GO:0005856//cytoskeleton;GO:0071944//cell periphery;GO:0005575//cellular_component;GO:0044424//intracellular part;GO:0044464//cell part;GO:0005886//plasma membrane;GO:0005622//intracellular;GO:0005737//cytoplasm;GO:0043226//organelle;GO:0005623//cell;GO:0016020//membrane;GO:0043228//non-membrane-bounded organelle;GO:0043229//intracellular organelle;GO:0043232//intracellular non-membrane-bounded o…	GO:0003674//molecular_function;GO:0005198//structural molecule activity	GO:0007165//signal transduction;GO:0008150//biological_process;GO:0065007//biological regulation;GO:0044707//single-multicellular organism process;GO:0007275//multicellular organism development;GO:0032502//developmental process;GO:0000003//reproduction;GO:0044763//single-organism cellular process;GO:0007154//cell communication;GO:0051716//cellular response to stimulus;GO:0044699//single-organism …
ENSSSCG00000000253	25.92	129.75	44.22	28.86	51.47	99.6	25.49	67.1	32.14	27.55	28.14	33.53	1077	4593	1334	920	1627	2962	870	2159	1884	912	1231	1020	KRT18	keratin 18 [Source:HGNC Symbol;Acc:HGNC:6430]	Organismal Systems	Endocrine system	ko04915//Estrogen signaling pathway	K07604	GO:0005623//cell;GO:0005575//cellular_component;GO:0005737//cytoplasm;GO:0043232//intracellular non-membrane-bounded organelle;GO:0015630//microtubule cytoskeleton;GO:0043229//intracellular organelle;GO:0005829//cytosol;GO:0005815//microtubule organizing center;GO:0044430//cytoskeletal part;GO:0044464//cell part;GO:0005856//cytoskeleton;GO:0005622//intracellular;GO:0044444//cytoplasmic part;GO:00…	GO:0005198//structural molecule activity;GO:0003674//molecular_function	GO:0009987//cellular process;GO:0007154//cell communication;GO:0016265//death;GO:0006996//organelle organization;GO:0050896//response to stimulus;GO:0022610//biological adhesion;GO:0008219//cell death;GO:0016043//cellular component organization;GO:0051179//localization;GO:0023052//signaling;GO:0007165//signal transduction;GO:0008150//biological_process;GO:0007155//cell adhesion;GO:0044700//single…
ENSSSCG00000000257	0	0	0	0.1	0.16	0.05	0	0	0.06	0.03	0	0.03	0	0	0	3	5	2.73	0	0	5.88	1.52	0	1	ITGB7	integrin subunit beta 7 [Source:HGNC Symbol;Acc:HGNC:6162]	-	-	-	-	GO:0005575//cellular_component;GO:0032991//macromolecular complex;GO:0044464//cell part;GO:0016020//membrane;GO:0005886//plasma membrane;GO:0043234//protein complex;GO:0071944//cell periphery;GO:0005623//cell	GO:0003674//molecular_function	GO:0050794//regulation of cellular process;GO:0051716//cellular response to stimulus;GO:0023052//signaling;GO:0007155//cell adhesion;GO:0000902//cell morphogenesis;GO:0044700//single organism signaling;GO:0071840//cellular component organization or biogenesis;GO:0007154//cell communication;GO:0044763//single-organism cellular process;GO:0048856//anatomical structure development;GO:0006928//moveme…
ENSSSCG00000000258	29.23	22.53	27.35	28.36	18.74	13.75	17.35	14.57	19.88	22.42	21.36	25.23	1196	787	812	892	583	404	586	465	1162	734	921	754	RARG	retinoic acid receptor gamma [Source:HGNC Symbol;Acc:HGNC:9866]	-	-	-	-	GO:0043228//non-membrane-bounded organelle;GO:0044422//organelle part;GO:0043232//intracellular non-membrane-bounded organelle;GO:0031974//membrane-enclosed lumen;GO:0031981//nuclear lumen;GO:0005622//intracellular;GO:0005634//nucleus;GO:0043227//membrane-bounded organelle;GO:0043226//organelle;GO:0044446//intracellular organelle part;GO:0044464//cell part;GO:0070013//intracellular organelle lume…	GO:0005488//binding;GO:0004871//signal transducer activity;GO:0043167//ion binding;GO:1901363//heterocyclic compound binding;GO:0097159//organic cyclic compound binding;GO:0003700//transcription factor activity, sequence-specific DNA binding;GO:0003674//molecular_function;GO:0003676//nucleic acid binding;GO:0001071//nucleic acid binding transcription factor activity;GO:0008134//transcription fact…	GO:0008152//metabolic process;GO:0050896//response to stimulus;GO:0048646//anatomical structure formation involved in morphogenesis;GO:0009653//anatomical structure morphogenesis;GO:0050789//regulation of biological process;GO:0016265//death;GO:0032502//developmental process;GO:0044767//single-organism developmental process;GO:0009058//biosynthetic process;GO:0048856//anatomical structure develop…
ENSSSCG00000000259	2.48	1.73	1.76	2.43	1.54	2.11	2.35	2.6	1.88	2.26	2.7	2.31	80	45	43	64	38	49	63	66	85	60	92	54	CSAD	cysteine sulfinic acid decarboxylase [Source:HGNC Symbol;Acc:HGNC:18966]	Metabolism	Metabolism of other amino acids	ko00430//Taurine and hypotaurine metabolism	K01594	-	GO:0043167//ion binding;GO:0016829//lyase activity;GO:0003824//catalytic activity;GO:0003674//molecular_function;GO:0005488//binding	GO:0009058//biosynthetic process;GO:0044237//cellular metabolic process;GO:0006790//sulfur compound metabolic process;GO:0044710//single-organism metabolic process;GO:0008150//biological_process;GO:0009987//cellular process;GO:0044699//single-organism process;GO:0044281//small molecule metabolic process;GO:0008152//metabolic process
ENSSSCG00000000260	0	0	0	0	0	0.04	0	0	0	0	0	0	0	0	0	0	0	1	0	0	0	0	0	0	SOAT2	sterol O-acyltransferase 2 [Source:HGNC Symbol;Acc:HGNC:11178]	Metabolism	Lipid metabolism	ko00100//Steroid biosynthesis	K00637	GO:0043227//membrane-bounded organelle;GO:0005575//cellular_component;GO:0043229//intracellular organelle;GO:0012505//endomembrane system;GO:0043231//intracellular membrane-bounded organelle;GO:0044464//cell part;GO:0005783//endoplasmic reticulum;GO:0005622//intracellular;GO:0044424//intracellular part;GO:0005737//cytoplasm;GO:0005623//cell;GO:0043226//organelle;GO:0044444//cytoplasmic part	GO:0016746//transferase activity, transferring acyl groups;GO:0003674//molecular_function;GO:0003824//catalytic activity;GO:0008289//lipid binding;GO:0005488//binding;GO:0016740//transferase activity;GO:0043167//ion binding	GO:0044238//primary metabolic process;GO:0043933//macromolecular complex subunit organization;GO:0006629//lipid metabolic process;GO:0071840//cellular component organization or biogenesis;GO:0051234//establishment of localization;GO:0071704//organic substance metabolic process;GO:0065007//biological regulation;GO:0065008//regulation of biological quality;GO:0022607//cellular component assembly;GO…
ENSSSCG00000000261	17.79	17.67	17.21	15.05	5.16	6.9	6.95	2.92	3.71	4.48	4.97	9.51	299	253	210	194	66	83	96	38	88	60	88	117	IGFBP6	insulin-like growth factor-binding protein 6 precursor [Source:RefSeq peptide;Acc:NP_001093660]	-	-	-	-	GO:0044421//extracellular region part;GO:0032991//macromolecular complex;GO:0005576//extracellular region;GO:0043234//protein complex;GO:0005615//extracellular space;GO:0005575//cellular_component	GO:0003674//molecular_function	GO:0040007//growth;GO:0008150//biological_process
ENSSSCG00000000262	22.26	29.65	25.01	25.46	25.97	25.72	24.79	27.04	24.06	23.76	23.01	23.9	826	938	674	725	733	683	756	777	1259	702	899	650	-	-	-	-	-	-	-	-	-
ENSSSCG00000000263	4.63	3.23	5.06	3.67	6.93	1.88	3.31	3.38	4.59	6.83	5.67	4.41	273	163	216	167	310	80	160	154	382	320	353	191	TNS2	tensin 2 [Source:HGNC Symbol;Acc:HGNC:19737]	-	-	-	-	GO:0005575//cellular_component;GO:0044464//cell part;GO:0005622//intracellular;GO:0005623//cell	GO:0003674//molecular_function;GO:0019899//enzyme binding;GO:0005515//protein binding;GO:0005488//binding;GO:0043167//ion binding	GO:0040007//growth;GO:0007154//cell communication;GO:0050794//regulation of cellular process;GO:0065007//biological regulation;GO:0048856//anatomical structure development;GO:0007165//signal transduction;GO:0065008//regulation of biological quality;GO:0042592//homeostatic process;GO:0044700//single organism signaling;GO:0008283//cell proliferation;GO:0044699//single-organism process;GO:0008150//b…
ENSSSCG00000000264	24.65	22.4	22.98	28.94	19.77	19.64	24.01	20.67	22.74	24.76	21.82	24.44	616	477	417	555	376	351	493	400	802	493	574	447	MFSD5	major facilitator superfamily domain containing 5 [Source:HGNC Symbol;Acc:HGNC:28156]	-	-	-	-	GO:0005575//cellular_component	GO:0003674//molecular_function;GO:0005215//transporter activity;GO:0022857//transmembrane transporter activity	GO:0051234//establishment of localization;GO:0006810//transport;GO:0051179//localization;GO:0008150//biological_process
ENSSSCG00000000265	0.69	2.09	1.09	0.85	0.64	1.07	0.64	0.52	0.37	0.47	0.37	0.72	61	158	70	58	43	68	47	36	46	33	35	47	ESPL1	extra spindle pole bodies like 1, separase [Source:HGNC Symbol;Acc:HGNC:16856]	Cellular Processes	Cell growth and death	ko04110//Cell cycle;ko04114//Oocyte meiosis	K02365	GO:0005575//cellular_component;GO:0044464//cell part;GO:0005623//cell;GO:0005737//cytoplasm;GO:0044422//organelle part;GO:0005856//cytoskeleton;GO:0044424//intracellular part;GO:0005815//microtubule organizing center;GO:0015630//microtubule cytoskeleton;GO:0043229//intracellular organelle;GO:0044446//intracellular organelle part;GO:0044430//cytoskeletal part;GO:0005634//nucleus;GO:0043226//organe…	GO:0003674//molecular_function;GO:0003824//catalytic activity;GO:0016787//hydrolase activity;GO:0008233//peptidase activity	GO:0008150//biological_process;GO:0044763//single-organism cellular process;GO:0007010//cytoskeleton organization;GO:0000278//mitotic cell cycle;GO:0016043//cellular component organization;GO:0044699//single-organism process;GO:0009987//cellular process;GO:0007049//cell cycle;GO:0006996//organelle organization;GO:0000003//reproduction;GO:0007059//chromosome segregation;GO:0071840//cellular compon…
ENSSSCG00000000267	22.59	24.35	20.87	34.64	20.03	22.28	21.47	22.39	23.43	27.81	25.43	25.13	651	599.13	439.19	767.45	440.17	459.95	508	500	955.14	640.05	774.16	529.89	C12orf10	chromosome 12 open reading frame 10 [Source:HGNC Symbol;Acc:HGNC:17590]	-	-	-	-	GO:0043229//intracellular organelle;GO:0044424//intracellular part;GO:0005654//nucleoplasm;GO:0043233//organelle lumen;GO:0070013//intracellular organelle lumen;GO:0044422//organelle part;GO:0005622//intracellular;GO:0005737//cytoplasm;GO:0043231//intracellular membrane-bounded organelle;GO:0005623//cell;GO:0005739//mitochondrion;GO:0044464//cell part;GO:0005575//cellular_component;GO:0043227//me…	-	GO:0008150//biological_process
ENSSSCG00000000268	2.71	2.88	2.39	2.98	1.8	2.44	2.6	2.1	2.09	2.73	2.95	2.24	248	224.87	158.81	209.55	125.83	160.05	196	149	270.86	198.95	284.84	150.11	AAAS	aladin WD repeat nucleoporin [Source:HGNC Symbol;Acc:HGNC:13666]	Genetic Information Processing	Translation	ko03013//RNA transport	K14320	GO:0043231//intracellular membrane-bounded organelle;GO:0070013//intracellular organelle lumen;GO:0005815//microtubule organizing center;GO:0005654//nucleoplasm;GO:0032991//macromolecular complex;GO:0044464//cell part;GO:0044422//organelle part;GO:0043233//organelle lumen;GO:0005737//cytoplasm;GO:0043229//intracellular organelle;GO:0043228//non-membrane-bounded organelle;GO:0005856//cytoskeleton;…	-	GO:0051641//cellular localization;GO:0006810//transport;GO:0003008//system process;GO:0051179//localization;GO:0051234//establishment of localization;GO:0051169//nuclear transport;GO:0006913//nucleocytoplasmic transport;GO:0016482//cytoplasmic transport;GO:0000003//reproduction;GO:0008150//biological_process;GO:0051649//establishment of localization in cell;GO:0046907//intracellular transport;GO:…
ENSSSCG00000000271	0.04	0.1	0.06	0	0.05	0.17	0	0	0	0.1	0.16	0	1	2	1	0	1	3	0	0	0	2	4	0	AMHR2	anti-Muellerian hormone type-2 receptor precursor [Source:RefSeq peptide;Acc:NP_001192256]	Environmental Information Processing	Signaling molecules and interaction;Signal transduction	ko04060//Cytokine-cytokine receptor interaction;ko04350//TGF-beta signaling pathway	K04672	GO:0005575//cellular_component	GO:0016740//transferase activity;GO:0004871//signal transducer activity;GO:0016301//kinase activity;GO:0005488//binding;GO:0043167//ion binding;GO:0016772//transferase activity, transferring phosphorus-containing groups;GO:0003824//catalytic activity;GO:0003674//molecular_function	GO:0044267//cellular protein metabolic process;GO:0009987//cellular process;GO:0043170//macromolecule metabolic process;GO:0006464//cellular protein modification process;GO:0008152//metabolic process;GO:0044700//single organism signaling;GO:0050896//response to stimulus;GO:0044763//single-organism cellular process;GO:0044260//cellular macromolecule metabolic process;GO:0043412//macromolecule modi…
ENSSSCG00000000272	6.72	8.07	10.5	4.33	11.06	9.48	11.93	9.67	10.05	11.14	10.94	10.75	312	312	349	158	372	305	447	337	653	412	518	363	SP1	Sp1 transcription factor [Source:HGNC Symbol;Acc:HGNC:11205]	Organismal Systems;Cellular Processes;Environmental Information Processing	Signal transduction;Transport and catabolism;Endocrine system	ko04915//Estrogen signaling pathway;ko04350//TGF-beta signaling pathway;ko04137//Mitophagy - animal	K04684	GO:0043233//organelle lumen;GO:0005634//nucleus;GO:0005575//cellular_component;GO:0044446//intracellular organelle part;GO:0044424//intracellular part;GO:0043229//intracellular organelle;GO:0031974//membrane-enclosed lumen;GO:0044464//cell part;GO:0043231//intracellular membrane-bounded organelle;GO:0070013//intracellular organelle lumen;GO:0031981//nuclear lumen;GO:0005623//cell;GO:0044422//orga…	GO:0005515//protein binding;GO:0097159//organic cyclic compound binding;GO:0003676//nucleic acid binding;GO:1901363//heterocyclic compound binding;GO:0019899//enzyme binding;GO:0005488//binding;GO:0008134//transcription factor binding;GO:0001071//nucleic acid binding transcription factor activity;GO:0003700//transcription factor activity, sequence-specific DNA binding;GO:0003674//molecular_functi…	GO:0008283//cell proliferation;GO:0044237//cellular metabolic process;GO:0040011//locomotion;GO:0048870//cell motility;GO:0006790//sulfur compound metabolic process;GO:0008152//metabolic process;GO:0009058//biosynthetic process;GO:0044419//interspecies interaction between organisms;GO:0044699//single-organism process;GO:0051704//multi-organism process;GO:0006807//nitrogen compound metabolic proce…
ENSSSCG00000000273	43.62	58.25	41.63	59.68	41.62	56.64	50.98	50.16	48.16	45.55	48.45	49.27	850	967	589	892	617	790	816	757	1324	707	994	703	-	-	-	-	-	-	-	-	-
ENSSSCG00000000274	149.16	146.59	122.48	154.6	113.91	115.87	125.97	121.5	119.34	125.75	122.9	121.84	2948.32	2512.37	1753.79	2452.34	1710.84	1654.7	2042.67	1864.75	3364.11	2007.69	2599.52	1799.46	PCBP2	poly(rC)-binding protein 2 [Source:RefSeq peptide;Acc:NP_001231441]	Cellular Processes	Cell growth and death	ko04216//Ferroptosis	K13162	GO:0005623//cell;GO:0005737//cytoplasm;GO:0043233//organelle lumen;GO:0005654//nucleoplasm;GO:0031981//nuclear lumen;GO:0005622//intracellular;GO:0005829//cytosol;GO:0043226//organelle;GO:0043227//membrane-bounded organelle;GO:0043231//intracellular membrane-bounded organelle;GO:0044422//organelle part;GO:0070013//intracellular organelle lumen;GO:0044424//intracellular part;GO:0044444//cytoplasmi…	GO:0097159//organic cyclic compound binding;GO:0003674//molecular_function;GO:0003676//nucleic acid binding;GO:1901363//heterocyclic compound binding;GO:0005515//protein binding;GO:0005488//binding;GO:0019899//enzyme binding;GO:0003723//RNA binding	GO:0043170//macromolecule metabolic process;GO:0044237//cellular metabolic process;GO:0043603//cellular amide metabolic process;GO:0006807//nitrogen compound metabolic process;GO:0010467//gene expression;GO:0009058//biosynthetic process;GO:0006412//translation;GO:0044260//cellular macromolecule metabolic process;GO:0044403//symbiosis, encompassing mutualism through parasitism;GO:0043043//peptide …
ENSSSCG00000000275	3.06	2.26	2.8	2.35	4.71	2.14	3.53	3	3.91	4.64	4.3	3.05	174.68	112.63	111.21	100.66	195.16	86.3	159.33	128.25	311.89	201.31	245.48	127.54	MAP3K12	mitogen-activated protein kinase kinase kinase 12 [Source:HGNC Symbol;Acc:HGNC:6851]	Environmental Information Processing	Signal transduction	ko04010//MAPK signaling pathway	K04423	GO:0005622//intracellular;GO:0044424//intracellular part;GO:0016020//membrane;GO:0005886//plasma membrane;GO:0005737//cytoplasm;GO:0044444//cytoplasmic part;GO:0071944//cell periphery;GO:0005829//cytosol;GO:0005575//cellular_component;GO:0044464//cell part;GO:0005623//cell	GO:0005488//binding;GO:0016740//transferase activity;GO:0003824//catalytic activity;GO:0005515//protein binding;GO:0019899//enzyme binding;GO:0016301//kinase activity;GO:0004871//signal transducer activity;GO:0016772//transferase activity, transferring phosphorus-containing groups;GO:0003674//molecular_function;GO:0043167//ion binding	GO:0006950//response to stress;GO:0071840//cellular component organization or biogenesis;GO:0044763//single-organism cellular process;GO:0008152//metabolic process;GO:0043412//macromolecule modification;GO:0023052//signaling;GO:0044700//single organism signaling;GO:0006996//organelle organization;GO:0008150//biological_process;GO:0007154//cell communication;GO:0016043//cellular component organiza…
ENSSSCG00000000276	14.7	12.45	12.89	13.98	11.04	11.89	12.55	12.7	12.75	12.99	12.52	11.37	330	241	209	232	186	189	232	220	397	236	295	189	TARBP2	TARBP2, RISC loading complex RNA binding subunit [Source:HGNC Symbol;Acc:HGNC:11569]	-	-	-	-	GO:0043229//intracellular organelle;GO:0044424//intracellular part;GO:0005737//cytoplasm;GO:0044446//intracellular organelle part;GO:0044464//cell part;GO:0043231//intracellular membrane-bounded organelle;GO:0005623//cell;GO:0031974//membrane-enclosed lumen;GO:0005634//nucleus;GO:0070013//intracellular organelle lumen;GO:0005575//cellular_component;GO:0031981//nuclear lumen;GO:0005654//nucleoplas…	GO:0005515//protein binding;GO:0003676//nucleic acid binding;GO:0003674//molecular_function;GO:0097159//organic cyclic compound binding;GO:0019899//enzyme binding;GO:0003723//RNA binding;GO:1901363//heterocyclic compound binding;GO:0005488//binding	GO:0050896//response to stimulus;GO:0009059//macromolecule biosynthetic process;GO:0043933//macromolecular complex subunit organization;GO:0048856//anatomical structure development;GO:0034645//cellular macromolecule biosynthetic process;GO:0044419//interspecies interaction between organisms;GO:0022613//ribonucleoprotein complex biogenesis;GO:0034622//cellular macromolecular complex assembly;GO:19…
ENSSSCG00000000277	0	0	0	0	0	0	0	0	0	0	0	0	0	0	0	0	0	0	0	0	0	0	0	0	NPFF	neuropeptide FF-amide peptide precursor [Source:HGNC Symbol;Acc:HGNC:7901]	Environmental Information Processing	Signaling molecules and interaction	ko04080//Neuroactive ligand-receptor interaction	K05247	GO:0005575//cellular_component;GO:0044421//extracellular region part;GO:0005623//cell;GO:0005615//extracellular space;GO:0005576//extracellular region	GO:0003674//molecular_function	GO:0009987//cellular process;GO:0044699//single-organism process;GO:0023052//signaling;GO:0007267//cell-cell signaling;GO:0065007//biological regulation;GO:0007154//cell communication;GO:0050794//regulation of cellular process;GO:0007165//signal transduction;GO:0044763//single-organism cellular process;GO:0044700//single organism signaling;GO:0050896//response to stimulus;GO:0050789//regulation o…
ENSSSCG00000000278	11.78	10.03	11.27	9.28	11.37	9.49	11.84	12.1	11.44	12.64	12.51	10.39	1105	801	773	663	814	662	936	884	1542	953	1241	722	-	-	-	-	-	-	-	GO:0003674//molecular_function;GO:0001071//nucleic acid binding transcription factor activity;GO:0003700//transcription factor activity, sequence-specific DNA binding	GO:0044237//cellular metabolic process;GO:0008152//metabolic process;GO:0006807//nitrogen compound metabolic process;GO:0009987//cellular process;GO:0034641//cellular nitrogen compound metabolic process;GO:0008150//biological_process;GO:0009058//biosynthetic process
ENSSSCG00000000279	1.01	0.51	0.79	0.75	1.13	1.31	0.61	0.28	0.56	1.35	0.82	0.39	14	6	8	8	12	13	7	3	11	15	12	4	HOXC13	homeobox C13 [Source:HGNC Symbol;Acc:HGNC:5125]	-	-	-	-	GO:0005575//cellular_component;GO:0005634//nucleus;GO:0005623//cell;GO:0043226//organelle;GO:0044464//cell part;GO:0043227//membrane-bounded organelle;GO:0005622//intracellular;GO:0043231//intracellular membrane-bounded organelle;GO:0043229//intracellular organelle;GO:0044424//intracellular part	GO:0003700//transcription factor activity, sequence-specific DNA binding;GO:0003677//DNA binding;GO:1901363//heterocyclic compound binding;GO:0005488//binding;GO:0003674//molecular_function;GO:0097159//organic cyclic compound binding;GO:0003676//nucleic acid binding;GO:0001071//nucleic acid binding transcription factor activity	GO:0008150//biological_process;GO:0008152//metabolic process;GO:0006807//nitrogen compound metabolic process;GO:0032502//developmental process;GO:0009058//biosynthetic process;GO:0009987//cellular process;GO:0048856//anatomical structure development;GO:0044237//cellular metabolic process;GO:0034641//cellular nitrogen compound metabolic process
ENSSSCG00000000281	0	0.1	0	0	0.11	0.35	0	0.22	0	0	0	0	0	1	0	0	1	3	0	2	0	0	0	0	HOXC12	homeobox C12 [Source:HGNC Symbol;Acc:HGNC:5124]	-	-	-	-	GO:0043231//intracellular membrane-bounded organelle;GO:0005575//cellular_component;GO:0005623//cell;GO:0043226//organelle;GO:0043229//intracellular organelle;GO:0005634//nucleus;GO:0044464//cell part;GO:0005622//intracellular;GO:0044424//intracellular part;GO:0043227//membrane-bounded organelle	GO:0003674//molecular_function;GO:1901363//heterocyclic compound binding;GO:0097159//organic cyclic compound binding;GO:0003676//nucleic acid binding;GO:0005488//binding;GO:0003677//DNA binding	GO:0009987//cellular process;GO:0008150//biological_process;GO:0008152//metabolic process;GO:0034641//cellular nitrogen compound metabolic process;GO:0044237//cellular metabolic process;GO:0009058//biosynthetic process;GO:0006807//nitrogen compound metabolic process
ENSSSCG00000000288	40.74	45	39.72	37.25	30.63	34.89	35.18	29.69	34.13	31.6	38.15	43.22	3155	2964	2232	2212	1807	1932	2232	1778	3721	1948	3108	2450	-	heterogeneous nuclear ribonucleoprotein A1 [Source:RefSeq peptide;Acc:NP_001070686]	Genetic Information Processing	Transcription	ko03040//Spliceosome	K12741	GO:0005622//intracellular;GO:0005623//cell;GO:0005575//cellular_component;GO:0044464//cell part	GO:0003676//nucleic acid binding;GO:1901363//heterocyclic compound binding;GO:0097159//organic cyclic compound binding;GO:0003723//RNA binding;GO:0005488//binding;GO:0003674//molecular_function	-
ENSSSCG00000000289	0.13	0.05	0	0	0.85	0.12	0.15	0.27	0.09	0.11	0.12	0.12	3	1	0	0	16	2	3	5	3	2	3	2	NFE2	transcription factor NF-E2 45 kDa subunit [Source:RefSeq peptide;Acc:NP_001172081]	-	-	-	-	GO:0005634//nucleus;GO:0005575//cellular_component;GO:0044424//intracellular part;GO:0043226//organelle;GO:0005623//cell;GO:0044464//cell part;GO:0043229//intracellular organelle;GO:0005622//intracellular;GO:0043231//intracellular membrane-bounded organelle;GO:0005737//cytoplasm;GO:0043227//membrane-bounded organelle	GO:0097159//organic cyclic compound binding;GO:1901363//heterocyclic compound binding;GO:0003677//DNA binding;GO:0001071//nucleic acid binding transcription factor activity;GO:0003700//transcription factor activity, sequence-specific DNA binding;GO:0003674//molecular_function;GO:0003676//nucleic acid binding;GO:0005488//binding	GO:0006807//nitrogen compound metabolic process;GO:0009058//biosynthetic process;GO:0034641//cellular nitrogen compound metabolic process;GO:0008152//metabolic process;GO:0044237//cellular metabolic process;GO:0008150//biological_process;GO:0009987//cellular process
ENSSSCG00000000290	44.28	59.6	50.29	62.47	44.61	53.71	46.27	47.79	46.48	46.53	46.56	51.68	1518	1685	1209	1572	1129	1303	1322	1300	2243	1246	1674	1271	COPZ1	coatomer protein complex subunit zeta 1 [Source:HGNC Symbol;Acc:HGNC:2243]	-	-	-	-	GO:0043227//membrane-bounded organelle;GO:0031410//cytoplasmic vesicle;GO:0043234//protein complex;GO:0043226//organelle;GO:0032991//macromolecular complex;GO:0005622//intracellular;GO:0044424//intracellular part;GO:0005575//cellular_component;GO:0012505//endomembrane system;GO:0005794//Golgi apparatus;GO:0031982//vesicle;GO:0005737//cytoplasm;GO:0043231//intracellular membrane-bounded organelle;…	-	GO:0051234//establishment of localization;GO:0016192//vesicle-mediated transport;GO:0051179//localization;GO:0008150//biological_process;GO:0006810//transport
ENSSSCG00000000291	0.05	0	0	0	0.12	0.06	0	0	0.1	0.12	0.26	0.06	1	0	0	0	2	1	0	0	3	2	6	1	GPR84	G-protein coupled receptor 84 [Source:RefSeq peptide;Acc:NP_001245230]	-	-	-	-	GO:0005575//cellular_component	GO:0003674//molecular_function;GO:0004871//signal transducer activity	GO:0009987//cellular process;GO:0051716//cellular response to stimulus;GO:0065007//biological regulation;GO:0023052//signaling;GO:0044763//single-organism cellular process;GO:0007165//signal transduction;GO:0050789//regulation of biological process;GO:0044699//single-organism process;GO:0044700//single organism signaling;GO:0008150//biological_process;GO:0050896//response to stimulus;GO:0050794//…
ENSSSCG00000000292	12.76	1.88	9.55	16.28	5.11	2.5	10.53	2.01	8.36	13.56	11.37	9.16	441	55	242	426	137	60	302	60	427	382	418	245	ZNF385A	zinc finger protein 385A [Source:HGNC Symbol;Acc:HGNC:17521]	-	-	-	-	GO:0031974//membrane-enclosed lumen;GO:0044464//cell part;GO:0043231//intracellular membrane-bounded organelle;GO:0000228//nuclear chromosome;GO:0070013//intracellular organelle lumen;GO:0005575//cellular_component;GO:0043232//intracellular non-membrane-bounded organelle;GO:0044422//organelle part;GO:0005694//chromosome;GO:0043228//non-membrane-bounded organelle;GO:0005622//intracellular;GO:00432…	GO:0003676//nucleic acid binding;GO:0003674//molecular_function;GO:0005488//binding;GO:0003723//RNA binding;GO:0003729//mRNA binding;GO:0044822//poly(A) RNA binding;GO:0043167//ion binding;GO:0097159//organic cyclic compound binding;GO:1901363//heterocyclic compound binding	GO:0000902//cell morphogenesis;GO:1901566//organonitrogen compound biosynthetic process;GO:0044267//cellular protein metabolic process;GO:0034645//cellular macromolecule biosynthetic process;GO:0008150//biological_process;GO:0050789//regulation of biological process;GO:0034641//cellular nitrogen compound metabolic process;GO:0006807//nitrogen compound metabolic process;GO:0009987//cellular proces…
ENSSSCG00000000293	48.25	27.75	59.54	40.83	72.66	26.22	40.64	35.48	48.67	44.25	46.96	52.4	6134	3005	5494	3981	7026	2385	4243	3492	8727	4480	6284	4876	ITGA5	integrin subunit alpha 5 [Source:HGNC Symbol;Acc:HGNC:6141]	Environmental Information Processing;Organismal Systems;Cellular Processes	Cell motility;Transport and catabolism;Signal transduction;Signaling molecules and interaction;Cellular commiunity;Immune system	ko04151//PI3K-Akt signaling pathway;ko04810//Regulation of actin cytoskeleton;ko04510//Focal adhesion;ko04145//Phagosome;ko04640//Hematopoietic cell lineage;ko04512//ECM-receptor interaction	K06484	GO:0043231//intracellular membrane-bounded organelle;GO:0005886//plasma membrane;GO:0031410//cytoplasmic vesicle;GO:0005623//cell;GO:0044424//intracellular part;GO:0005783//endoplasmic reticulum;GO:0032991//macromolecular complex;GO:0005622//intracellular;GO:0012505//endomembrane system;GO:0071944//cell periphery;GO:0043229//intracellular organelle;GO:0043234//protein complex;GO:0043227//membrane…	GO:0003674//molecular_function	GO:0044699//single-organism process;GO:0009790//embryo development;GO:0009987//cellular process;GO:0003008//system process;GO:0051674//localization of cell;GO:0006950//response to stress;GO:0032502//developmental process;GO:0007154//cell communication;GO:0016265//death;GO:0044707//single-multicellular organism process;GO:0050789//regulation of biological process;GO:0050896//response to stimulus;G…
ENSSSCG00000000295	0	0	0	0	0	0	0	0	0	0	0.01	0	0	0	0	0	0	0	0	0	0	0	1	0	NCKAP1L	NCK associated protein 1 like [Source:HGNC Symbol;Acc:HGNC:4862]	Cellular Processes	Cell motility	ko04810//Regulation of actin cytoskeleton	K05750	GO:0005622//intracellular;GO:0005575//cellular_component;GO:0044464//cell part;GO:0044444//cytoplasmic part;GO:0043234//protein complex;GO:0044424//intracellular part;GO:0005737//cytoplasm;GO:0005623//cell;GO:0005829//cytosol;GO:0032991//macromolecular complex	GO:0030234//enzyme regulator activity;GO:0098772//molecular function regulator;GO:0003674//molecular_function	GO:0008283//cell proliferation;GO:0065008//regulation of biological quality;GO:0043412//macromolecule modification;GO:0008150//biological_process;GO:0008152//metabolic process;GO:0044237//cellular metabolic process;GO:0036211//protein modification process;GO:0023052//signaling;GO:0051674//localization of cell;GO:0008219//cell death;GO:0043170//macromolecule metabolic process;GO:0006996//organelle…
ENSSSCG00000000296	0	0	0	0	0	0	0	0	0	0	0	0	0	0	0	0	0	0	0	0	0	0	0	0	-	-	-	-	-	-	-	-	-
ENSSSCG00000000297	0.02	0.05	0.03	0	0	0	0	0	0	0.03	0.04	0	1	2	1	0	0	0	0	0	0	1	2	0	PDE1B	phosphodiesterase 1B [Source:HGNC Symbol;Acc:HGNC:8775]	Organismal Systems;Environmental Information Processing;Metabolism	Nucleotide metabolism;Signal transduction;Sensory system;Endocrine system	ko04740//Olfactory transduction;ko04020//Calcium signaling pathway;ko00230//Purine metabolism;ko04742//Taste transduction;ko04924//Renin secretion	K13755	-	GO:0005488//binding;GO:0003674//molecular_function;GO:0043167//ion binding	GO:0050877//neurological system process;GO:0008150//biological_process;GO:0019439//aromatic compound catabolic process;GO:0071704//organic substance metabolic process;GO:0048869//cellular developmental process;GO:1901361//organic cyclic compound catabolic process;GO:0032501//multicellular organismal process;GO:0044281//small molecule metabolic process;GO:0007154//cell communication;GO:0044248//ce…
ENSSSCG00000000298	0.09	0	0	0.11	0	0	0	0.11	0	0	0	0	1	0	0	1	0	0	0	1	0	0	0	0	PPP1R1A	protein phosphatase 1 regulatory inhibitor subunit 1A [Source:HGNC Symbol;Acc:HGNC:9286]	Organismal Systems	Nervous system;Circulatory system	ko04261//Adrenergic signaling in cardiomyocytes;ko04720//Long-term potentiation	K08050	GO:0005575//cellular_component;GO:0005622//intracellular;GO:0044464//cell part;GO:0005623//cell;GO:0005737//cytoplasm;GO:0044424//intracellular part	GO:0098772//molecular function regulator;GO:0003674//molecular_function;GO:0030234//enzyme regulator activity	GO:0071704//organic substance metabolic process;GO:0044699//single-organism process;GO:0043170//macromolecule metabolic process;GO:0007154//cell communication;GO:0044267//cellular protein metabolic process;GO:0051716//cellular response to stimulus;GO:0044238//primary metabolic process;GO:0008152//metabolic process;GO:0050896//response to stimulus;GO:0023052//signaling;GO:0006464//cellular protein…
ENSSSCG00000000299	0	0	0	0	0	0	0	0	0	0	0	0	0	0	0	0	0	0	0	0	0	0	0	0	TESPA1	thymocyte expressed, positive selection associated 1 [Source:HGNC Symbol;Acc:HGNC:29109]	-	-	-	-	GO:0043227//membrane-bounded organelle;GO:0043231//intracellular membrane-bounded organelle;GO:0005622//intracellular;GO:0005634//nucleus;GO:0005737//cytoplasm;GO:0043229//intracellular organelle;GO:0005575//cellular_component;GO:0005623//cell;GO:0043234//protein complex;GO:0032991//macromolecular complex;GO:0043226//organelle;GO:0044464//cell part;GO:0044424//intracellular part	GO:0003674//molecular_function	GO:0032502//developmental process;GO:0044763//single-organism cellular process;GO:0023052//signaling;GO:0007155//cell adhesion;GO:0022607//cellular component assembly;GO:0050789//regulation of biological process;GO:0050896//response to stimulus;GO:0008150//biological_process;GO:0030154//cell differentiation;GO:0070271//protein complex biogenesis;GO:0002376//immune system process;GO:0007154//cell …
ENSSSCG00000000312	0	0	0	0	0	0	0	0	0	0	0	0	0	0	0	0	0	0	0	0	0	0	0	0	-	-	-	-	-	-	GO:0044464//cell part;GO:0005886//plasma membrane;GO:0005623//cell;GO:0005575//cellular_component;GO:0071944//cell periphery;GO:0016020//membrane	GO:0003674//molecular_function;GO:0004871//signal transducer activity	GO:0044700//single organism signaling;GO:0007154//cell communication;GO:0007165//signal transduction;GO:0050896//response to stimulus;GO:0008150//biological_process;GO:0044763//single-organism cellular process;GO:0051716//cellular response to stimulus;GO:0003008//system process;GO:0050789//regulation of biological process;GO:0044699//single-organism process;GO:0050877//neurological system process…
ENSSSCG00000000318	0	0	0	0	0	0	0	0	0	0	0	0	0	0	0	0	0	0	0	0	0	0	0	0	-	-	Organismal Systems	Sensory system	ko04740//Olfactory transduction	K04257	GO:0005886//plasma membrane;GO:0071944//cell periphery;GO:0005575//cellular_component;GO:0005623//cell;GO:0044464//cell part;GO:0016020//membrane	GO:0003674//molecular_function;GO:0004871//signal transducer activity	GO:0003008//system process;GO:0009987//cellular process;GO:0050896//response to stimulus;GO:0051716//cellular response to stimulus;GO:0050789//regulation of biological process;GO:0007154//cell communication;GO:0032501//multicellular organismal process;GO:0008150//biological_process;GO:0023052//signaling;GO:0007165//signal transduction;GO:0044700//single organism signaling;GO:0065007//biological r…
ENSSSCG00000000327	0	0	0	0	0	0	0	0	0	0	0	0	0	0	0	0	0	0	0	0	0	0	0	0	-	-	-	-	-	-	GO:0044464//cell part;GO:0016020//membrane;GO:0005886//plasma membrane;GO:0071944//cell periphery;GO:0005575//cellular_component;GO:0005623//cell	GO:0003674//molecular_function;GO:0004871//signal transducer activity	GO:0050896//response to stimulus;GO:0044763//single-organism cellular process;GO:0023052//signaling;GO:0008150//biological_process;GO:0032501//multicellular organismal process;GO:0007165//signal transduction;GO:0044700//single organism signaling;GO:0044699//single-organism process;GO:0050794//regulation of cellular process;GO:0065007//biological regulation;GO:0050789//regulation of biological pro…
ENSSSCG00000000332	0	0	0	0	0	0	0	0	0	0	0	0	0	0	0	0	0	0	0	0	0	0	0	0	-	-	-	-	-	-	GO:0044464//cell part;GO:0016020//membrane;GO:0005575//cellular_component;GO:0005623//cell;GO:0071944//cell periphery;GO:0005886//plasma membrane	GO:0003674//molecular_function;GO:0004871//signal transducer activity	GO:0003008//system process;GO:0044763//single-organism cellular process;GO:0008150//biological_process;GO:0065007//biological regulation;GO:0007165//signal transduction;GO:0023052//signaling;GO:0050794//regulation of cellular process;GO:0044699//single-organism process;GO:0044700//single organism signaling;GO:0050789//regulation of biological process;GO:0050896//response to stimulus;GO:0051716//c…
ENSSSCG00000000333	0	0	0	0	0	0	0	0	0	0	0	0	0	0	0	0	0	0	0	0	0	0	0	0	-	-	-	-	-	-	GO:0071944//cell periphery;GO:0005886//plasma membrane;GO:0016020//membrane;GO:0044464//cell part;GO:0005623//cell;GO:0005575//cellular_component	GO:0003674//molecular_function;GO:0004871//signal transducer activity	GO:0044699//single-organism process;GO:0009987//cellular process;GO:0050877//neurological system process;GO:0007165//signal transduction;GO:0050789//regulation of biological process;GO:0044763//single-organism cellular process;GO:0051716//cellular response to stimulus;GO:0050896//response to stimulus;GO:0003008//system process;GO:0007154//cell communication;GO:0065007//biological regulation;GO:00…
ENSSSCG00000000353	0	0	0	0	0	0	0	0	0	0	0	0	0	0	0	0	0	0	0	0	0	0	0	0	-	-	-	-	-	-	GO:0071944//cell periphery;GO:0044464//cell part;GO:0005886//plasma membrane;GO:0016020//membrane;GO:0005575//cellular_component;GO:0005623//cell	GO:0004871//signal transducer activity;GO:0003674//molecular_function	GO:0050794//regulation of cellular process;GO:0044699//single-organism process;GO:0007154//cell communication;GO:0009987//cellular process;GO:0050789//regulation of biological process;GO:0044700//single organism signaling;GO:0032501//multicellular organismal process;GO:0050896//response to stimulus;GO:0051716//cellular response to stimulus;GO:0065007//biological regulation;GO:0007165//signal tran…
ENSSSCG00000000359	27.47	30.16	26.28	34.32	19.9	20.97	25.55	31.7	28.31	31.94	26.33	31.96	216	202	150	207	119	118	165	193	314	200	218	184	-	-	-	-	-	-	GO:0043229//intracellular organelle;GO:0044464//cell part;GO:0005623//cell;GO:0043234//protein complex;GO:0044444//cytoplasmic part;GO:0005829//cytosol;GO:0005622//intracellular;GO:0043231//intracellular membrane-bounded organelle;GO:0005737//cytoplasm;GO:0043227//membrane-bounded organelle;GO:0005739//mitochondrion;GO:0032991//macromolecular complex;GO:0044424//intracellular part;GO:0043226//org…	-	GO:0051234//establishment of localization;GO:0008150//biological_process;GO:0006810//transport;GO:0051179//localization
ENSSSCG00000000361	447.33	470.86	369.74	548.84	426.99	457.78	388.2	455.61	380.87	435.08	401.73	380.57	7495	6720	4497	7053	5442	5489	5342	5911	9001	5806	7086	4668	CD63	CD63 molecule [Source:HGNC Symbol;Acc:HGNC:1692]	Cellular Processes	Transport and catabolism	ko04142//Lysosome	K06497	GO:0071944//cell periphery;GO:0000323//lytic vacuole;GO:0005622//intracellular;GO:0044421//extracellular region part;GO:0005576//extracellular region;GO:0005575//cellular_component;GO:0016020//membrane;GO:0043229//intracellular organelle;GO:0043226//organelle;GO:0031410//cytoplasmic vesicle;GO:0044444//cytoplasmic part;GO:0031982//vesicle;GO:0012505//endomembrane system;GO:0043231//intracellular …	-	GO:0050896//response to stimulus;GO:0043473//pigmentation;GO:0065007//biological regulation;GO:0048869//cellular developmental process;GO:0055085//transmembrane transport;GO:0051179//localization;GO:0051234//establishment of localization;GO:0050789//regulation of biological process;GO:0051716//cellular response to stimulus;GO:0032502//developmental process;GO:0007154//cell communication;GO:004476…
ENSSSCG00000000362	0	0	0.08	0	0	0	0	0	0.04	0	0	0	0	0	1	0	0	0	0	0	1	0	0	0	RDH5	retinol dehydrogenase 5 [Source:HGNC Symbol;Acc:HGNC:9940]	Metabolism	Metabolism of cofactors and vitamins	ko00830//Retinol metabolism	K00061	GO:0044444//cytoplasmic part;GO:0043231//intracellular membrane-bounded organelle;GO:0044464//cell part;GO:0005622//intracellular;GO:0012505//endomembrane system;GO:0005737//cytoplasm;GO:0005575//cellular_component;GO:0044424//intracellular part;GO:0043227//membrane-bounded organelle;GO:0043226//organelle;GO:0005623//cell;GO:0043229//intracellular organelle;GO:0005783//endoplasmic reticulum	GO:0003824//catalytic activity;GO:0003674//molecular_function;GO:0016491//oxidoreductase activity	GO:0008150//biological_process
ENSSSCG00000000363	8.4	8	7.3	6.21	11.56	7.3	8.25	11	6.99	8.6	8.06	5.96	518.99	421.51	327.41	294.53	543.57	322.79	418.63	526.67	609.26	423.37	524.75	269.61	GDF11	growth/differentiation factor 11 precursor [Source:RefSeq peptide;Acc:NP_001231239]	Environmental Information Processing	Signaling molecules and interaction	ko04060//Cytokine-cytokine receptor interaction	K22679	GO:0043227//membrane-bounded organelle;GO:0044464//cell part;GO:0043226//organelle;GO:0005576//extracellular region;GO:0043233//organelle lumen;GO:0031974//membrane-enclosed lumen;GO:0044446//intracellular organelle part;GO:0005575//cellular_component;GO:0005622//intracellular;GO:0044428//nuclear part;GO:0043231//intracellular membrane-bounded organelle;GO:0044422//organelle part;GO:0070013//intr…	GO:0003674//molecular_function	GO:0048869//cellular developmental process;GO:0032502//developmental process;GO:0043170//macromolecule metabolic process;GO:0048856//anatomical structure development;GO:0006464//cellular protein modification process;GO:0008150//biological_process;GO:0044699//single-organism process;GO:0007165//signal transduction;GO:0023052//signaling;GO:0007154//cell communication;GO:0050794//regulation of cellu…
ENSSSCG00000000364	27.57	32.96	27.77	41.34	26.82	27.08	23.91	20.56	27.8	30.49	29.76	36.36	684.01	701.49	478.59	784.47	521.43	465.21	457.37	426.33	934.74	626.63	754.25	611.39	SARNP	SAP domain containing ribonucleoprotein [Source:HGNC Symbol;Acc:HGNC:24432]	-	-	-	-	GO:0043234//protein complex;GO:0043233//organelle lumen;GO:0044428//nuclear part;GO:0043226//organelle;GO:0005575//cellular_component;GO:0005622//intracellular;GO:0043231//intracellular membrane-bounded organelle;GO:0005623//cell;GO:0031981//nuclear lumen;GO:0044446//intracellular organelle part;GO:0044424//intracellular part;GO:0031974//membrane-enclosed lumen;GO:0044464//cell part;GO:0005737//c…	-	GO:0051179//localization;GO:0051649//establishment of localization in cell;GO:0046907//intracellular transport;GO:0008150//biological_process;GO:0006810//transport;GO:0006913//nucleocytoplasmic transport;GO:0051641//cellular localization;GO:0051234//establishment of localization;GO:0016482//cytoplasmic transport;GO:0051169//nuclear transport
ENSSSCG00000000365	33.03	42.49	30.75	53.88	32.29	32.21	31.99	29.64	33.97	38.47	36.44	38.08	462	505	313	578	341	327	369	322	678	427	544	396	-	-	-	-	-	-	GO:0043231//intracellular membrane-bounded organelle;GO:0044464//cell part;GO:0044444//cytoplasmic part;GO:0012505//endomembrane system;GO:0005737//cytoplasm;GO:0005783//endoplasmic reticulum;GO:0043229//intracellular organelle;GO:0005622//intracellular;GO:0043226//organelle;GO:0043227//membrane-bounded organelle;GO:0005623//cell;GO:0044424//intracellular part;GO:0005575//cellular_component	-	GO:0008150//biological_process;GO:0071704//organic substance metabolic process;GO:0044699//single-organism process;GO:0044710//single-organism metabolic process;GO:0009058//biosynthetic process;GO:0044238//primary metabolic process;GO:0008152//metabolic process;GO:0006629//lipid metabolic process;GO:0034641//cellular nitrogen compound metabolic process;GO:0065007//biological regulation;GO:0006807…
ENSSSCG00000000366	15.39	15.66	18.33	19.98	23.99	16.29	18.33	19.35	16.6	22.19	20.78	19.23	458	397	396	456	543	347	448	446	697	526	651	419	DNAJC14	dnaJ homolog subfamily C member 14 [Source:RefSeq peptide;Acc:NP_001171995]	-	-	-	-	GO:0005575//cellular_component	-	-
ENSSSCG00000000367	5.29	1.82	4.89	5.05	5.45	2.16	6.32	1.63	6.76	8.79	6.95	4.74	204.61	56.5	136.9	156.3	159.55	54.38	201.75	51.1	372.68	273.8	287.71	138.31	-	-	-	-	-	-	GO:0005575//cellular_component	-	-
ENSSSCG00000000368	12.91	12.72	12.37	13.11	23.02	11.38	11.47	14.74	13.49	15.01	12.36	13.86	704.39	591.5	490.1	548.7	956.45	444.62	514.25	622.9	1038.32	653.2	710.29	553.69	MMP19	matrix metallopeptidase 19 [Source:HGNC Symbol;Acc:HGNC:7165]	-	-	-	-	GO:0005615//extracellular space;GO:0044421//extracellular region part;GO:0005576//extracellular region;GO:0005575//cellular_component	GO:0005488//binding;GO:0043167//ion binding;GO:0008233//peptidase activity;GO:0003824//catalytic activity;GO:0003674//molecular_function;GO:0016787//hydrolase activity	GO:0008150//biological_process
ENSSSCG00000000370	31.25	39.46	31.09	27.31	36.03	36.65	23.19	33.38	22.28	25	24.94	25.03	1170	1257	855	771	1031	982	722	972	1184	747	977	683	DGKA	Diacylglycerol kinase alpha [Source:UniProtKB/Swiss-Prot;Acc:P20192]	Environmental Information Processing;Metabolism	Lipid metabolism;Signal transduction	ko04072//Phospholipase D signaling pathway;ko04070//Phosphatidylinositol signaling system;ko00564//Glycerophospholipid metabolism;ko00561//Glycerolipid metabolism	K00901	GO:0005886//plasma membrane;GO:0005622//intracellular;GO:0044464//cell part;GO:0016020//membrane;GO:0005737//cytoplasm;GO:0044444//cytoplasmic part;GO:0044424//intracellular part;GO:0005575//cellular_component;GO:0071944//cell periphery;GO:0005829//cytosol;GO:0005623//cell	GO:0003824//catalytic activity;GO:0005488//binding;GO:0043167//ion binding;GO:0016301//kinase activity;GO:0016772//transferase activity, transferring phosphorus-containing groups;GO:0003674//molecular_function;GO:0008289//lipid binding;GO:0016740//transferase activity	GO:0044710//single-organism metabolic process;GO:0050789//regulation of biological process;GO:0044700//single organism signaling;GO:0051716//cellular response to stimulus;GO:0071704//organic substance metabolic process;GO:0006629//lipid metabolic process;GO:0008150//biological_process;GO:0007154//cell communication;GO:0007165//signal transduction;GO:0065007//biological regulation;GO:0008152//meta…
ENSSSCG00000000371	0.42	0.57	0.53	0.36	0.36	0.34	0.59	0.18	0.3	0.52	0.46	0.14	12	14	11	8	8	7	14	4	12	12	14	3	PMEL	premelanosome protein [Source:HGNC Symbol;Acc:HGNC:10880]	-	-	-	-	GO:0044424//intracellular part;GO:0043229//intracellular organelle;GO:0071944//cell periphery;GO:0016020//membrane;GO:0031982//vesicle;GO:0043231//intracellular membrane-bounded organelle;GO:0005794//Golgi apparatus;GO:0044464//cell part;GO:0005737//cytoplasm;GO:0005886//plasma membrane;GO:0043227//membrane-bounded organelle;GO:0005623//cell;GO:0043226//organelle;GO:0005622//intracellular;GO:0005…	GO:0003674//molecular_function	GO:0044699//single-organism process;GO:0043473//pigmentation;GO:0008150//biological_process
ENSSSCG00000000373	5.27	5.93	4.63	5.37	5.44	5	4.74	4.7	6.05	5.57	6.28	4.64	219.7	209.69	140.02	172.01	173.5	148.25	162.38	151.02	357.08	184.39	275.9	141.51	CDK2	cyclin-dependent kinase 2 [Source:RefSeq peptide;Acc:NP_001272394]	Environmental Information Processing;Cellular Processes;Organismal Systems	Endocrine system;Cell growth and death;Signal transduction	ko04151//PI3K-Akt signaling pathway;ko04218//Cellular senescence;ko04068//FoxO signaling pathway;ko04110//Cell cycle;ko04114//Oocyte meiosis;ko04914//Progesterone-mediated oocyte maturation;ko04115//p53 signaling pathway	K02206	GO:0043231//intracellular membrane-bounded organelle;GO:0005694//chromosome;GO:0005622//intracellular;GO:0005623//cell;GO:0044444//cytoplasmic part;GO:0005634//nucleus;GO:0005815//microtubule organizing center;GO:0031981//nuclear lumen;GO:0031410//cytoplasmic vesicle;GO:0044424//intracellular part;GO:0015630//microtubule cytoskeleton;GO:0031982//vesicle;GO:0070013//intracellular organelle lumen;G…	GO:0016740//transferase activity;GO:0043167//ion binding;GO:0003824//catalytic activity;GO:0016301//kinase activity;GO:0003674//molecular_function;GO:0005488//binding;GO:0016772//transferase activity, transferring phosphorus-containing groups	GO:0071704//organic substance metabolic process;GO:0022607//cellular component assembly;GO:0090304//nucleic acid metabolic process;GO:0044767//single-organism developmental process;GO:0008150//biological_process;GO:0006810//transport;GO:0051179//localization;GO:0044267//cellular protein metabolic process;GO:1901360//organic cyclic compound metabolic process;GO:0044699//single-organism process;GO:…
ENSSSCG00000000374	312.5	399.67	293.25	544.6	376.83	327.63	371.1	358.3	361.2	404.72	381.57	404.07	4593	5005	3129	6141	4213	3446	4480	4079	7489	4738	5904	4348	RPS26	40S ribosomal protein S26 [Source:UniProtKB/Swiss-Prot;Acc:P49171]	Genetic Information Processing	Translation	ko03010//Ribosome	K02976	GO:0043231//intracellular membrane-bounded organelle;GO:0032991//macromolecular complex;GO:0043229//intracellular organelle;GO:0043232//intracellular non-membrane-bounded organelle;GO:0012505//endomembrane system;GO:0005829//cytosol;GO:0043227//membrane-bounded organelle;GO:0005622//intracellular;GO:0005737//cytoplasm;GO:0005840//ribosome;GO:0044464//cell part;GO:0005783//endoplasmic reticulum;GO…	GO:0003735//structural constituent of ribosome;GO:0005198//structural molecule activity;GO:0003723//RNA binding;GO:1901363//heterocyclic compound binding;GO:0003729//mRNA binding;GO:0005488//binding;GO:0097159//organic cyclic compound binding;GO:0003676//nucleic acid binding;GO:0003674//molecular_function;GO:0044822//poly(A) RNA binding	GO:0044237//cellular metabolic process;GO:1901566//organonitrogen compound biosynthetic process;GO:0008152//metabolic process;GO:0043043//peptide biosynthetic process;GO:0044238//primary metabolic process;GO:0034641//cellular nitrogen compound metabolic process;GO:0009987//cellular process;GO:0019538//protein metabolic process;GO:0043604//amide biosynthetic process;GO:0071704//organic substance m…
ENSSSCG00000000376	9.16	4.42	6.28	11.81	10.45	3.96	8.22	5.23	9.05	13.94	11.43	8.46	300	119	144	281	252	91	213	130	407	348	385	195	SUOX	sulfite oxidase, mitochondrial [Source:RefSeq peptide;Acc:NP_001231427]	Metabolism	Energy metabolism	ko00920//Sulfur metabolism	K00387	GO:0005739//mitochondrion;GO:0043229//intracellular organelle;GO:0044424//intracellular part;GO:0043231//intracellular membrane-bounded organelle;GO:0005622//intracellular;GO:0005575//cellular_component;GO:0005623//cell;GO:0005737//cytoplasm;GO:0043227//membrane-bounded organelle;GO:0043226//organelle;GO:0044444//cytoplasmic part;GO:0044464//cell part	GO:0003674//molecular_function;GO:0016491//oxidoreductase activity;GO:0043167//ion binding;GO:0003824//catalytic activity;GO:0005488//binding	GO:0071941//nitrogen cycle metabolic process;GO:0008150//biological_process;GO:0044710//single-organism metabolic process;GO:0044699//single-organism process;GO:0044281//small molecule metabolic process;GO:0006807//nitrogen compound metabolic process;GO:0008152//metabolic process
ENSSSCG00000000377	95.34	132.94	87.85	114.77	73.85	95.59	87.22	86.58	91.97	72.72	93.76	109.01	2583.82	3014.53	1708.66	2432.88	1438.79	1807.66	1875.91	1730.54	3558.8	1568.86	2636.88	2129.81	-	-	-	-	-	-	GO:0005622//intracellular;GO:0005737//cytoplasm;GO:0044424//intracellular part;GO:0005575//cellular_component;GO:0044464//cell part;GO:0005623//cell	-	-
ENSSSCG00000000379	47.32	53.29	51.79	30.82	42.67	44.82	34.97	44.81	33.04	38.61	38.97	34.58	2136	2048	1700	1063	1467	1448	1294	1566	2105	1389	1850	1143	ESYT1	extended synaptotagmin 1 [Source:HGNC Symbol;Acc:HGNC:29534]	-	-	-	-	GO:0043226//organelle;GO:0012505//endomembrane system;GO:0005737//cytoplasm;GO:0044464//cell part;GO:0044424//intracellular part;GO:0005623//cell;GO:0043229//intracellular organelle;GO:0044444//cytoplasmic part;GO:0043227//membrane-bounded organelle;GO:0005783//endoplasmic reticulum;GO:0043231//intracellular membrane-bounded organelle;GO:0005575//cellular_component;GO:0005622//intracellular	GO:0008289//lipid binding;GO:0005488//binding;GO:0003674//molecular_function	GO:0051234//establishment of localization;GO:0006810//transport;GO:0051179//localization;GO:0008150//biological_process
ENSSSCG00000000382	20.77	16.53	20	19.19	20.26	15.96	19.28	18.91	17.6	24.04	20.56	17.65	1527.34	1068.22	1070.3	1094.35	1108.9	847.19	1163.39	1080.61	1825.32	1382.91	1589.01	980.35	SMARCC2	SWI/SNF related, matrix associated, actin dependent regulator of chromatin subfamily c member 2 [Source:HGNC Symbol;Acc:HGNC:11105]	-	-	-	-	GO:0031981//nuclear lumen;GO:0043229//intracellular organelle;GO:0043232//intracellular non-membrane-bounded organelle;GO:0044446//intracellular organelle part;GO:0005622//intracellular;GO:0043228//non-membrane-bounded organelle;GO:0044422//organelle part;GO:0043231//intracellular membrane-bounded organelle;GO:0043233//organelle lumen;GO:0044428//nuclear part;GO:0005654//nucleoplasm;GO:0043226//o…	GO:0003676//nucleic acid binding;GO:1901363//heterocyclic compound binding;GO:0003674//molecular_function;GO:0005488//binding;GO:0097159//organic cyclic compound binding;GO:0003677//DNA binding	GO:0030154//cell differentiation;GO:0008152//metabolic process;GO:0044237//cellular metabolic process;GO:0044767//single-organism developmental process;GO:0048856//anatomical structure development;GO:0006807//nitrogen compound metabolic process;GO:0048869//cellular developmental process;GO:0032502//developmental process;GO:0009058//biosynthetic process;GO:0044763//single-organism cellular process…
ENSSSCG00000000383	15.6	14.47	16.81	13.63	15.27	15.3	16.48	17.6	16.2	15.88	16.37	15.11	678	537	538	457	503	476	588	593	991	545	756	480	RNF41	ring finger protein 41 [Source:HGNC Symbol;Acc:HGNC:18401]	Cellular Processes	Transport and catabolism	ko04144//Endocytosis	K11981	GO:0044444//cytoplasmic part;GO:0005623//cell;GO:0005783//endoplasmic reticulum;GO:0005622//intracellular;GO:0044424//intracellular part;GO:0043226//organelle;GO:0005575//cellular_component;GO:0005737//cytoplasm;GO:0043231//intracellular membrane-bounded organelle;GO:0012505//endomembrane system;GO:0043229//intracellular organelle;GO:0044464//cell part;GO:0043227//membrane-bounded organelle	GO:0043167//ion binding;GO:0005515//protein binding;GO:0019899//enzyme binding;GO:0005488//binding;GO:0003674//molecular_function	GO:0016265//death;GO:0016043//cellular component organization;GO:0007154//cell communication;GO:0048870//cell motility;GO:0008150//biological_process;GO:0032502//developmental process;GO:0071704//organic substance metabolic process;GO:0044237//cellular metabolic process;GO:0006996//organelle organization;GO:0051716//cellular response to stimulus;GO:0002376//immune system process;GO:0071840//cellu…
ENSSSCG00000000384	8.75	6.4	9.06	10.35	7.14	6.71	8.82	8.54	9.39	10.59	9.08	8.6	319	197	224	296	204	187	291	252	487	312	359	246	NABP2	nucleic acid binding protein 2 [Source:HGNC Symbol;Acc:HGNC:28412]	-	-	-	-	GO:0043234//protein complex;GO:0000228//nuclear chromosome;GO:0044464//cell part;GO:0005737//cytoplasm;GO:0043226//organelle;GO:0044446//intracellular organelle part;GO:0031981//nuclear lumen;GO:0005575//cellular_component;GO:0043232//intracellular non-membrane-bounded organelle;GO:0070013//intracellular organelle lumen;GO:0044422//organelle part;GO:0005622//intracellular;GO:0044424//intracellula…	GO:0003674//molecular_function;GO:0003677//DNA binding;GO:0005515//protein binding;GO:0097159//organic cyclic compound binding;GO:1901363//heterocyclic compound binding;GO:0005488//binding;GO:0003676//nucleic acid binding;GO:0019899//enzyme binding	GO:0043170//macromolecule metabolic process;GO:1901360//organic cyclic compound metabolic process;GO:0007049//cell cycle;GO:0009987//cellular process;GO:0044260//cellular macromolecule metabolic process;GO:0065007//biological regulation;GO:0044763//single-organism cellular process;GO:0008150//biological_process;GO:0044238//primary metabolic process;GO:0046483//heterocycle metabolic process;GO:009…
ENSSSCG00000000385	0	0	0	0.05	0	0	0	0	0	0	0.03	0.03	0	0	0	1	0	0	0	0	0	0	1	1.54	SLC39A5	solute carrier family 39 member 5 [Source:HGNC Symbol;Acc:HGNC:20502]	-	-	-	-	GO:0005886//plasma membrane;GO:0016020//membrane;GO:0005623//cell;GO:0044464//cell part;GO:0071944//cell periphery;GO:0005575//cellular_component	GO:0022857//transmembrane transporter activity;GO:0005215//transporter activity;GO:0003674//molecular_function	GO:0044765//single-organism transport;GO:0090304//nucleic acid metabolic process;GO:0009987//cellular process;GO:0044699//single-organism process;GO:0065008//regulation of biological quality;GO:0044237//cellular metabolic process;GO:0044238//primary metabolic process;GO:0023052//signaling;GO:0008152//metabolic process;GO:0051179//localization;GO:0006139//nucleobase-containing compound metabolic p…
ENSSSCG00000000386	12.86	13.48	14.26	7.86	14.76	12.78	11.71	15.67	11.62	10.92	10.75	10.57	1577	1408	1267	739	1377	1121	1179	1488	2009	1066	1388	948.46	-	-	-	-	-	-	-	-	-
ENSSSCG00000000393	2.96	3.5	3.14	2.13	3.3	2.54	2.07	2.92	3.58	3.76	3.81	3.05	265.07	276	200.48	144.11	211.57	154.66	163.72	202.48	503.84	265.86	381.89	218.01	PAN2	PAN2 poly(A) specific ribonuclease subunit [Source:HGNC Symbol;Acc:HGNC:20074]	Genetic Information Processing	Folding, sorting and degradation	ko03018//RNA degradation	K12571	GO:0005623//cell;GO:0005622//intracellular;GO:0005575//cellular_component;GO:0005737//cytoplasm;GO:0043226//organelle;GO:0043227//membrane-bounded organelle;GO:0044464//cell part;GO:0044424//intracellular part;GO:0043229//intracellular organelle;GO:0005634//nucleus;GO:0043231//intracellular membrane-bounded organelle;GO:0032991//macromolecular complex;GO:0043234//protein complex	GO:0003824//catalytic activity;GO:0016787//hydrolase activity;GO:0016788//hydrolase activity, acting on ester bonds;GO:0004518//nuclease activity;GO:0043167//ion binding;GO:0003674//molecular_function;GO:0005488//binding	GO:0044248//cellular catabolic process;GO:0009987//cellular process;GO:0043933//macromolecular complex subunit organization;GO:1901361//organic cyclic compound catabolic process;GO:0071704//organic substance metabolic process;GO:0022613//ribonucleoprotein complex biogenesis;GO:0006396//RNA processing;GO:0065003//macromolecular complex assembly;GO:1901575//organic substance catabolic process;GO:00…
ENSSSCG00000000394	52.19	39.09	40.07	66.91	40.97	37.11	48.25	39.57	48.43	60.1	51.05	52.32	905.98	578	504.99	891	541	461	687.99	532	1186	831	933	664.97	-	protein canopy homolog 2 precursor [Source:RefSeq peptide;Acc:NP_001171997]	-	-	-	-	GO:0044424//intracellular part;GO:0044444//cytoplasmic part;GO:0044464//cell part;GO:0043229//intracellular organelle;GO:0043231//intracellular membrane-bounded organelle;GO:0005622//intracellular;GO:0043227//membrane-bounded organelle;GO:0012505//endomembrane system;GO:0005575//cellular_component;GO:0005623//cell;GO:0005783//endoplasmic reticulum;GO:0043226//organelle;GO:0005737//cytoplasm	-	GO:0032502//developmental process;GO:0009058//biosynthetic process;GO:0007165//signal transduction;GO:0050794//regulation of cellular process;GO:0044699//single-organism process;GO:0050789//regulation of biological process;GO:0009987//cellular process;GO:0044763//single-organism cellular process;GO:0048856//anatomical structure development;GO:0050896//response to stimulus;GO:0065007//biological r…
ENSSSCG00000000396	11.11	8.89	16.84	16.99	12.26	11.71	18.89	15.3	48.75	13.96	22.54	33.03	882.95	602	971.54	1035.89	741.32	666.34	1233.29	941.52	5466.16	884.14	1886.11	1922.05	STAT2	Signal transducer and activator of transcription 2 [Source:UniProtKB/Swiss-Prot;Acc:O02799]	Cellular Processes;Organismal Systems;Environmental Information Processing	Development;Signal transduction;Immune system;Cell growth and death	ko04062//Chemokine signaling pathway;ko04630//Jak-STAT signaling pathway;ko04217//Necroptosis;ko04621//NOD-like receptor signaling pathway;ko04380//Osteoclast differentiation	K11221	GO:0005634//nucleus;GO:0043227//membrane-bounded organelle;GO:0044444//cytoplasmic part;GO:0044424//intracellular part;GO:0005737//cytoplasm;GO:0043226//organelle;GO:0043229//intracellular organelle;GO:0005622//intracellular;GO:0005829//cytosol;GO:0071944//cell periphery;GO:0005886//plasma membrane;GO:0005575//cellular_component;GO:0043231//intracellular membrane-bounded organelle;GO:0044464//cel…	GO:0005488//binding;GO:0004871//signal transducer activity;GO:0097159//organic cyclic compound binding;GO:0003674//molecular_function;GO:0003700//transcription factor activity, sequence-specific DNA binding;GO:0001071//nucleic acid binding transcription factor activity;GO:0019899//enzyme binding;GO:1901363//heterocyclic compound binding;GO:0003676//nucleic acid binding;GO:0005515//protein binding…	GO:0044237//cellular metabolic process;GO:0009987//cellular process;GO:0019538//protein metabolic process;GO:0051716//cellular response to stimulus;GO:0050794//regulation of cellular process;GO:0071840//cellular component organization or biogenesis;GO:0048856//anatomical structure development;GO:0007154//cell communication;GO:0006464//cellular protein modification process;GO:0044700//single organ…
ENSSSCG00000000398	0	0	0.04	0	0	0	0	0	0	0	0	0	0	0	0.51	0	0	0	0	0	0	0	0	0	-	-	-	-	-	-	-	-	-
ENSSSCG00000000399	0.44	1.18	0.46	0.44	0.6	0.44	0.47	0.26	0.28	0.57	0.5	0.47	31	71	23.49	24	32	22	27	14	28	32	37	24	TIMELESS	timeless circadian regulator [Source:HGNC Symbol;Acc:HGNC:11813]	-	-	-	-	GO:0005634//nucleus;GO:0031981//nuclear lumen;GO:0043226//organelle;GO:0031974//membrane-enclosed lumen;GO:0044422//organelle part;GO:0043232//intracellular non-membrane-bounded organelle;GO:0000228//nuclear chromosome;GO:0005694//chromosome;GO:0070013//intracellular organelle lumen;GO:0043227//membrane-bounded organelle;GO:0043231//intracellular membrane-bounded organelle;GO:0044428//nuclear par…	GO:0003674//molecular_function	GO:0009058//biosynthetic process;GO:1901360//organic cyclic compound metabolic process;GO:0006807//nitrogen compound metabolic process;GO:0006950//response to stress;GO:0043170//macromolecule metabolic process;GO:0050896//response to stimulus;GO:0071704//organic substance metabolic process;GO:0009987//cellular process;GO:0044763//single-organism cellular process;GO:0032502//developmental process;…
ENSSSCG00000000400	0	0	0	0	0	0	0	0	0	0.04	0	0	0	0	0	0	0	0	0	0	0	1	0	0	MIP	major intrinsic protein of lens fiber [Source:HGNC Symbol;Acc:HGNC:7103]	-	-	-	-	GO:0043231//intracellular membrane-bounded organelle;GO:0071944//cell periphery;GO:0043229//intracellular organelle;GO:0005622//intracellular;GO:0043226//organelle;GO:0044424//intracellular part;GO:0043227//membrane-bounded organelle;GO:0012505//endomembrane system;GO:0044464//cell part;GO:0005575//cellular_component;GO:0005737//cytoplasm;GO:0044444//cytoplasmic part;GO:0005886//plasma membrane;G…	GO:0022857//transmembrane transporter activity;GO:0003674//molecular_function;GO:0005215//transporter activity;GO:0005198//structural molecule activity	GO:0044699//single-organism process;GO:0006810//transport;GO:0051234//establishment of localization;GO:0055085//transmembrane transport;GO:0071822//protein complex subunit organization;GO:0065003//macromolecular complex assembly;GO:0032501//multicellular organismal process;GO:0032502//developmental process;GO:0070271//protein complex biogenesis;GO:0003008//system process;GO:0043933//macromolecula…
ENSSSCG00000000401	0.68	0.9	0.45	0.86	0.97	0.46	0.32	0.31	0.44	0.65	0.72	0.54	38.9	43.18	18.8	40.02	43.14	19.85	14.44	13.63	32.18	29.52	40.69	22.71	GLS2	glutaminase 2 [Source:HGNC Symbol;Acc:HGNC:29570]	Organismal Systems;Metabolism	Excretory system;Nervous system;Metabolism of other amino acids;Amino acid metabolism	ko04724//Glutamatergic synapse;ko04727//GABAergic synapse;ko00250//Alanine, aspartate and glutamate metabolism;ko04964//Proximal tubule bicarbonate reclamation;ko00220//Arginine biosynthesis;ko00471//D-Glutamine and D-glutamate metabolism	K01425	GO:0005575//cellular_component;GO:0005622//intracellular;GO:0044444//cytoplasmic part;GO:0044464//cell part;GO:0043229//intracellular organelle;GO:0043231//intracellular membrane-bounded organelle;GO:0005739//mitochondrion;GO:0044424//intracellular part;GO:0005737//cytoplasm;GO:0043227//membrane-bounded organelle;GO:0005623//cell;GO:0043226//organelle	GO:0003824//catalytic activity;GO:0016810//hydrolase activity, acting on carbon-nitrogen (but not peptide) bonds;GO:0016787//hydrolase activity;GO:0003674//molecular_function	GO:1902582//single-organism intracellular transport;GO:0008104//protein localization;GO:0044281//small molecule metabolic process;GO:0009056//catabolic process;GO:0015031//protein transport;GO:1901564//organonitrogen compound metabolic process;GO:0051179//localization;GO:0006807//nitrogen compound metabolic process;GO:0044763//single-organism cellular process;GO:0019752//carboxylic acid metabolic…
ENSSSCG00000000402	13.12	12.62	12.86	12.95	12.8	11.81	12.27	11.04	14.17	14.64	13.48	11.08	450	372	360	334	362	324	373	340	809	423	521	329	RBMS2	RNA binding motif single stranded interacting protein 2 [Source:HGNC Symbol;Acc:HGNC:9909]	-	-	-	-	-	GO:1901363//heterocyclic compound binding;GO:0003723//RNA binding;GO:0003676//nucleic acid binding;GO:0003674//molecular_function;GO:0005488//binding;GO:0097159//organic cyclic compound binding	-
ENSSSCG00000000403	15.66	15.18	17.25	10.1	16.35	14.61	19.24	16.59	19.41	16.69	16.24	15.17	1898	1582	1490.05	945	1482	1263	1843	1522	3295.06	1626	2084	1348	BAZ2A	bromodomain adjacent to zinc finger domain 2A [Source:HGNC Symbol;Acc:HGNC:962]	-	-	-	-	GO:0044422//organelle part;GO:0005575//cellular_component;GO:0005829//cytosol;GO:0070013//intracellular organelle lumen;GO:0005623//cell;GO:0044428//nuclear part;GO:0044424//intracellular part;GO:0005634//nucleus;GO:0005622//intracellular;GO:0043229//intracellular organelle;GO:0044464//cell part;GO:0031981//nuclear lumen;GO:0044444//cytoplasmic part;GO:0043226//organelle;GO:0005737//cytoplasm;GO:…	GO:0097159//organic cyclic compound binding;GO:1901363//heterocyclic compound binding;GO:0003677//DNA binding;GO:0005515//protein binding;GO:0003674//molecular_function;GO:0042393//histone binding;GO:0003676//nucleic acid binding;GO:0043167//ion binding;GO:0005488//binding	GO:0022607//cellular component assembly;GO:0006807//nitrogen compound metabolic process;GO:0044237//cellular metabolic process;GO:0034641//cellular nitrogen compound metabolic process;GO:0071840//cellular component organization or biogenesis;GO:0044085//cellular component biogenesis;GO:0009987//cellular process;GO:0043933//macromolecular complex subunit organization;GO:0065003//macromolecular com…
ENSSSCG00000000405	329.74	330.36	274.37	404.42	231.82	283.56	282.42	282.48	270.58	270.74	276.06	299.29	10078	8875	6335.95	9101	5535	6442	7466	6877	12023.9	6667	9045	6744	-	-	Metabolism	Energy metabolism	ko00190//Oxidative phosphorylation	K02133	GO:0005623//cell;GO:0032991//macromolecular complex;GO:0005575//cellular_component;GO:0044464//cell part;GO:0043234//protein complex;GO:0005622//intracellular	GO:0022857//transmembrane transporter activity;GO:0017111//nucleoside-triphosphatase activity;GO:0005215//transporter activity;GO:0016787//hydrolase activity;GO:0016817//hydrolase activity, acting on acid anhydrides;GO:0005488//binding;GO:0003824//catalytic activity;GO:0016818//hydrolase activity, acting on acid anhydrides, in phosphorus-containing anhydrides;GO:0003674//molecular_function;GO:004…	GO:0009987//cellular process;GO:0006810//transport;GO:0034641//cellular nitrogen compound metabolic process;GO:0051179//localization;GO:0008152//metabolic process;GO:0044237//cellular metabolic process;GO:0008150//biological_process;GO:0044281//small molecule metabolic process;GO:0051234//establishment of localization;GO:0044710//single-organism metabolic process;GO:0009058//biosynthetic process;…
ENSSSCG00000000406	49.97	55.98	47.13	57.96	37.34	50.09	43.29	46.81	55.2	42.54	50.78	52.63	1376	1313	942	1224	782	987	979	998	2144	933	1472	1061	PTGES3	prostaglandin E synthase 3 [Source:HGNC Symbol;Acc:HGNC:16049]	Metabolism	Lipid metabolism	ko00590//Arachidonic acid metabolism	K15730	GO:0070013//intracellular organelle lumen;GO:0043227//membrane-bounded organelle;GO:0044446//intracellular organelle part;GO:0044422//organelle part;GO:0044424//intracellular part;GO:0043233//organelle lumen;GO:0005829//cytosol;GO:0005575//cellular_component;GO:0005634//nucleus;GO:0031974//membrane-enclosed lumen;GO:0044464//cell part;GO:0005654//nucleoplasm;GO:0044444//cytoplasmic part;GO:004442…	GO:0019899//enzyme binding;GO:0005515//protein binding;GO:0003674//molecular_function;GO:0005488//binding	GO:0044237//cellular metabolic process;GO:0043933//macromolecular complex subunit organization;GO:0065007//biological regulation;GO:0008152//metabolic process;GO:0034622//cellular macromolecular complex assembly;GO:0048856//anatomical structure development;GO:0044700//single organism signaling;GO:0023052//signaling;GO:0008150//biological_process;GO:0050794//regulation of cellular process;GO:00226…
ENSSSCG00000000411	6.99	6.36	6.47	8.6	8.59	7.69	5.78	5.84	4.22	5.49	6.73	7.56	272.58	217.74	178.91	255.48	222.67	193.55	181.31	174.75	250.06	181.14	280.13	219.53	NAB2	NGFI-A binding protein 2 [Source:HGNC Symbol;Acc:HGNC:7627]	-	-	-	-	GO:0043229//intracellular organelle;GO:0043227//membrane-bounded organelle;GO:0044424//intracellular part;GO:0005575//cellular_component;GO:0043226//organelle;GO:0005623//cell;GO:0044464//cell part;GO:0043231//intracellular membrane-bounded organelle;GO:0005622//intracellular;GO:0005634//nucleus	GO:0008134//transcription factor binding;GO:0005515//protein binding;GO:0005488//binding;GO:0003674//molecular_function	GO:0032502//developmental process;GO:0044237//cellular metabolic process;GO:0044767//single-organism developmental process;GO:0009058//biosynthetic process;GO:0006807//nitrogen compound metabolic process;GO:0048869//cellular developmental process;GO:0034641//cellular nitrogen compound metabolic process;GO:0030154//cell differentiation;GO:0008150//biological_process;GO:0008152//metabolic process;G…
ENSSSCG00000000413	0.02	0	0	0	0.18	0	0	0.06	0.02	0.03	0	0	1	0	0	0	6	0	0	2	1	1	0	0	MYO1A	myosin IA [Source:HGNC Symbol;Acc:HGNC:7595]	-	-	-	-	GO:0043234//protein complex;GO:0005623//cell;GO:0043226//organelle;GO:0016020//membrane;GO:0043232//intracellular non-membrane-bounded organelle;GO:0005886//plasma membrane;GO:0005575//cellular_component;GO:0032991//macromolecular complex;GO:0043229//intracellular organelle;GO:0005622//intracellular;GO:0005737//cytoplasm;GO:0043228//non-membrane-bounded organelle;GO:0071944//cell periphery;GO:004…	GO:0003674//molecular_function;GO:0005515//protein binding;GO:0005488//binding;GO:0043167//ion binding;GO:0008092//cytoskeletal protein binding	GO:0008150//biological_process;GO:0071840//cellular component organization or biogenesis;GO:0032501//multicellular organismal process;GO:0022607//cellular component assembly;GO:0016043//cellular component organization;GO:0050877//neurological system process;GO:0009987//cellular process;GO:0003008//system process;GO:0044085//cellular component biogenesis
ENSSSCG00000000415	0	7.35	0.18	0	0.17	0.12	0	0	0	0	0	0	0	145	3	0	3	2	0	0	0	0	0	0	SDR9C7	short chain dehydrogenase/reductase family 9C member 7 [Source:HGNC Symbol;Acc:HGNC:29958]	-	-	-	-	GO:0043233//organelle lumen;GO:0031974//membrane-enclosed lumen;GO:0005634//nucleus;GO:0005622//intracellular;GO:0044424//intracellular part;GO:0005575//cellular_component;GO:0031981//nuclear lumen;GO:0043228//non-membrane-bounded organelle;GO:0044444//cytoplasmic part;GO:0005829//cytosol;GO:0044446//intracellular organelle part;GO:0043227//membrane-bounded organelle;GO:0005737//cytoplasm;GO:0005…	GO:0016491//oxidoreductase activity;GO:0003824//catalytic activity;GO:0003674//molecular_function	GO:0008150//biological_process
ENSSSCG00000000418	0	0	0	0	0	0	0	0	0	0	0	0	0	0	0	0	0	0	0	0	0	0	0	0	TAC3	Neurokinin-B [Source:UniProtKB/Swiss-Prot;Acc:P67934]	Environmental Information Processing	Signaling molecules and interaction	ko04080//Neuroactive ligand-receptor interaction	K05240	GO:0005576//extracellular region;GO:0005575//cellular_component	-	GO:0007154//cell communication;GO:0044700//single organism signaling;GO:0044699//single-organism process;GO:0050896//response to stimulus;GO:0008150//biological_process;GO:0050789//regulation of biological process;GO:0051716//cellular response to stimulus;GO:0007165//signal transduction;GO:0050794//regulation of cellular process;GO:0023052//signaling;GO:0009987//cellular process;GO:0044763//singl…
ENSSSCG00000000419	0.12	12.98	0.5	0.15	0.59	1.06	0.21	0.18	0.55	0.36	0.41	0.03	5	334	11	4	24	25	9	7	30	14	21	2	-	-	-	-	-	-	-	-	-
ENSSSCG00000000423	57.12	49.52	83.28	30.61	106.5	50.46	69.72	78.02	43.41	66.61	60.44	49.66	10968	8100	11608	4508	15556	6934	10995	11600	11758	10187	12217	6980	LRP1	LDL receptor related protein 1 [Source:HGNC Symbol;Acc:HGNC:6692]	-	-	-	-	GO:0016020//membrane;GO:0071944//cell periphery;GO:0005622//intracellular;GO:0031982//vesicle;GO:0043226//organelle;GO:0005575//cellular_component;GO:0031410//cytoplasmic vesicle;GO:0005768//endosome;GO:0044444//cytoplasmic part;GO:0044464//cell part;GO:0044424//intracellular part;GO:0005623//cell;GO:0012505//endomembrane system;GO:0005886//plasma membrane;GO:0043227//membrane-bounded organelle;G…	GO:0003674//molecular_function;GO:0043167//ion binding;GO:0005488//binding	GO:0008152//metabolic process;GO:0002376//immune system process;GO:0008150//biological_process;GO:0032502//developmental process;GO:0010256//endomembrane system organization;GO:0009056//catabolic process;GO:0009987//cellular process;GO:0006810//transport;GO:0061024//membrane organization;GO:0071840//cellular component organization or biogenesis;GO:0030154//cell differentiation;GO:0044763//single-…
ENSSSCG00000000431	6.66	4.63	7.32	5.6	4.69	3.89	5.12	4.09	5.54	6.49	6.64	6.58	282	167	225	182	151	118	178	134	331	219	296	204	MBD6	methyl-CpG binding domain protein 6 [Source:HGNC Symbol;Acc:HGNC:20445]	-	-	-	-	GO:0005623//cell;GO:0043226//organelle;GO:0005694//chromosome;GO:0005730//nucleolus;GO:0044422//organelle part;GO:0043232//intracellular non-membrane-bounded organelle;GO:0043228//non-membrane-bounded organelle;GO:0005575//cellular_component;GO:0043231//intracellular membrane-bounded organelle;GO:0044428//nuclear part;GO:0044446//intracellular organelle part;GO:0043227//membrane-bounded organelle…	GO:0003674//molecular_function;GO:0005488//binding;GO:0003676//nucleic acid binding;GO:0097159//organic cyclic compound binding;GO:1901363//heterocyclic compound binding;GO:0003677//DNA binding	-
ENSSSCG00000000433	3.05	3.14	2.54	2.89	1.39	2.72	3.13	2.09	3.32	4.01	3.73	3.23	113	99	69	82	39	72	94	60	174	118	145	86	B4GALNT1	beta-1,4-N-acetyl-galactosaminyltransferase 1 [Source:HGNC Symbol;Acc:HGNC:4117]	Metabolism	Glycan biosynthesis and metabolism	ko00604//Glycosphingolipid biosynthesis - ganglio series	K00725	GO:0043229//intracellular organelle;GO:0044424//intracellular part;GO:0012505//endomembrane system;GO:0044464//cell part;GO:0043226//organelle;GO:0044444//cytoplasmic part;GO:0005622//intracellular;GO:0005575//cellular_component;GO:0005623//cell;GO:0043227//membrane-bounded organelle;GO:0005794//Golgi apparatus;GO:0005737//cytoplasm;GO:0043231//intracellular membrane-bounded organelle	GO:0003824//catalytic activity;GO:0016757//transferase activity, transferring glycosyl groups;GO:0003674//molecular_function;GO:0016740//transferase activity	GO:0006629//lipid metabolic process;GO:0034641//cellular nitrogen compound metabolic process;GO:0000003//reproduction;GO:0071704//organic substance metabolic process;GO:0008152//metabolic process;GO:0044699//single-organism process;GO:0006807//nitrogen compound metabolic process;GO:0009058//biosynthetic process;GO:0044238//primary metabolic process;GO:0009987//cellular process;GO:0008150//biologi…
ENSSSCG00000000435	3.61	1.38	3.97	3.06	4.99	1.1	2.42	1.69	4.13	3.18	3.13	2.99	174	56	136	111	180	37	94	62	274	119	157	102	ARHGEF25	Rho guanine nucleotide exchange factor 25 [Source:HGNC Symbol;Acc:HGNC:30275]	-	-	-	-	-	GO:0019899//enzyme binding;GO:0005488//binding;GO:0003674//molecular_function;GO:0005515//protein binding	GO:0044699//single-organism process;GO:0008150//biological_process;GO:0050896//response to stimulus;GO:0050794//regulation of cellular process;GO:0007154//cell communication;GO:0051716//cellular response to stimulus;GO:0050789//regulation of biological process;GO:0023052//signaling;GO:0007165//signal transduction;GO:0044763//single-organism cellular process;GO:0009987//cellular process;GO:0044700…
ENSSSCG00000000436	19.29	19.21	16.01	19.56	15.46	22.85	21.88	21.14	19.71	22.91	18.9	20.36	1171.16	993.31	705.74	910.65	713.87	992.68	1090.94	993.65	1687.87	1107.88	1208.14	904.63	PIP4K2C	phosphatidylinositol-5-phosphate 4-kinase type 2 gamma [Source:HGNC Symbol;Acc:HGNC:23786]	Cellular Processes;Metabolism;Environmental Information Processing	Signal transduction;Cell motility;Carbohydrate metabolism	ko04810//Regulation of actin cytoskeleton;ko04070//Phosphatidylinositol signaling system;ko00562//Inositol phosphate metabolism	K00920	GO:0044464//cell part;GO:0043229//intracellular organelle;GO:0043226//organelle;GO:0005737//cytoplasm;GO:0005575//cellular_component;GO:0043227//membrane-bounded organelle;GO:0005623//cell;GO:0043231//intracellular membrane-bounded organelle;GO:0005622//intracellular;GO:0005773//vacuole;GO:0044444//cytoplasmic part;GO:0044424//intracellular part	GO:0003674//molecular_function;GO:0005488//binding;GO:0043167//ion binding;GO:0016740//transferase activity;GO:0016301//kinase activity;GO:0003824//catalytic activity;GO:0016772//transferase activity, transferring phosphorus-containing groups	GO:0008150//biological_process;GO:0071704//organic substance metabolic process;GO:0044710//single-organism metabolic process;GO:0044699//single-organism process;GO:0009056//catabolic process;GO:0071840//cellular component organization or biogenesis;GO:0009987//cellular process;GO:0044085//cellular component biogenesis;GO:0044238//primary metabolic process;GO:0022607//cellular component assembly;G…
ENSSSCG00000000437	0.56	0.24	0.76	0.42	0.46	0.37	0.46	0.6	0.23	0.73	0.69	0.56	21.12	7	19	12	12.01	9	13	16	11	20.02	25	14	ARHGAP9	Rho GTPase activating protein 9 [Source:HGNC Symbol;Acc:HGNC:14130]	-	-	-	-	-	GO:0030234//enzyme regulator activity;GO:0003674//molecular_function;GO:0098772//molecular function regulator	GO:0051716//cellular response to stimulus;GO:0023052//signaling;GO:0044763//single-organism cellular process;GO:0044700//single organism signaling;GO:0065007//biological regulation;GO:0044699//single-organism process;GO:0050794//regulation of cellular process;GO:0008150//biological_process;GO:0050896//response to stimulus;GO:0007154//cell communication;GO:0009987//cellular process;GO:0050789//reg…
ENSSSCG00000000439	4.42	4.23	3.88	4.08	4.95	4.88	4.93	4.65	4.57	6.42	5.27	4.37	392.84	319.69	250.26	277.35	334.13	310.32	360.06	319.35	571.13	453.12	492.86	283.37	KIF5A	kinesin family member 5A [Source:HGNC Symbol;Acc:HGNC:6323]	Organismal Systems;Cellular Processes	Nervous system;Transport and catabolism	ko04144//Endocytosis;ko04728//Dopaminergic synapse	K10396	GO:0044424//intracellular part;GO:0042995//cell projection;GO:0032991//macromolecular complex;GO:0044464//cell part;GO:0043226//organelle;GO:0005623//cell;GO:0043229//intracellular organelle;GO:0005575//cellular_component;GO:0005622//intracellular;GO:0043232//intracellular non-membrane-bounded organelle;GO:0043234//protein complex;GO:0005929//cilium;GO:0005737//cytoplasm;GO:0043228//non-membrane-…	GO:0017111//nucleoside-triphosphatase activity;GO:0005488//binding;GO:0008092//cytoskeletal protein binding;GO:0005515//protein binding;GO:0016818//hydrolase activity, acting on acid anhydrides, in phosphorus-containing anhydrides;GO:0003824//catalytic activity;GO:0016462//pyrophosphatase activity;GO:0043167//ion binding;GO:0003674//molecular_function;GO:0016787//hydrolase activity;GO:0016887//AT…	GO:0032502//developmental process;GO:0044763//single-organism cellular process;GO:0016043//cellular component organization;GO:0030705//cytoskeleton-dependent intracellular transport;GO:0009987//cellular process;GO:0040011//locomotion;GO:0044699//single-organism process;GO:1902582//single-organism intracellular transport;GO:0032989//cellular component morphogenesis;GO:0051179//localization;GO:0051…
ENSSSCG00000000442	0.07	0	0	0.18	0.19	0	0	0	0.05	0	0.07	0.09	1	0	0	2	2.07	0	0	0	1	0	1	1	INHBE	inhibin beta E subunit [Source:HGNC Symbol;Acc:HGNC:24029]	Environmental Information Processing;Cellular Processes	Signal transduction;Signaling molecules and interaction;Cellular commiunity	ko04060//Cytokine-cytokine receptor interaction;ko04550//Signaling pathways regulating pluripotency of stem cells;ko04350//TGF-beta signaling pathway	K22689	GO:0044421//extracellular region part;GO:0005576//extracellular region;GO:0005615//extracellular space;GO:0005575//cellular_component	GO:0003674//molecular_function	GO:0044699//single-organism process;GO:0006464//cellular protein modification process;GO:0048869//cellular developmental process;GO:0043412//macromolecule modification;GO:0044267//cellular protein metabolic process;GO:0036211//protein modification process;GO:0051716//cellular response to stimulus;GO:0007154//cell communication;GO:0008152//metabolic process;GO:0007165//signal transduction;GO:00301…
ENSSSCG00000000443	0.04	0.11	0	0.02	0.22	0.13	0.06	0.05	0.07	0.19	0.08	0	2.88	7	0	1	11.93	7	3	3	6	9	5	0	GLI1	zinc finger protein GLI1 [Source:RefSeq peptide;Acc:NP_001243522]	Environmental Information Processing	Signal transduction	ko04024//cAMP signaling pathway;ko04340//Hedgehog signaling pathway	K16797	GO:0043226//organelle;GO:0005737//cytoplasm;GO:0005654//nucleoplasm;GO:0031981//nuclear lumen;GO:0043232//intracellular non-membrane-bounded organelle;GO:0044446//intracellular organelle part;GO:0043233//organelle lumen;GO:0005856//cytoskeleton;GO:0043229//intracellular organelle;GO:0044424//intracellular part;GO:0005829//cytosol;GO:0031974//membrane-enclosed lumen;GO:0005575//cellular_component;…	GO:0003677//DNA binding;GO:0001071//nucleic acid binding transcription factor activity;GO:1901363//heterocyclic compound binding;GO:0008092//cytoskeletal protein binding;GO:0097159//organic cyclic compound binding;GO:0005515//protein binding;GO:0005488//binding;GO:0003674//molecular_function;GO:0003676//nucleic acid binding;GO:0003700//transcription factor activity, sequence-specific DNA binding	GO:0008152//metabolic process;GO:0040007//growth;GO:0044707//single-multicellular organism process;GO:0007267//cell-cell signaling;GO:0044767//single-organism developmental process;GO:0007165//signal transduction;GO:0044700//single organism signaling;GO:0007154//cell communication;GO:0006950//response to stress;GO:0048869//cellular developmental process;GO:0050794//regulation of cellular process;…
ENSSSCG00000000444	110.39	118.85	109.6	131.52	123.59	110.89	107	112.39	97.68	127.01	120.68	107.23	2504	2279	1791	2311	2109	1799	1976	1961	3121	2284	2865	1766	DCTN2	dynactin subunit 2 [Source:HGNC Symbol;Acc:HGNC:2712]	Organismal Systems	Excretory system	ko04962//Vasopressin-regulated water reabsorption	K10424	GO:0044464//cell part;GO:0044422//organelle part;GO:0032991//macromolecular complex;GO:0044430//cytoskeletal part;GO:0043226//organelle;GO:0005856//cytoskeleton;GO:0044446//intracellular organelle part;GO:0015630//microtubule cytoskeleton;GO:0043228//non-membrane-bounded organelle;GO:0043232//intracellular non-membrane-bounded organelle;GO:0044424//intracellular part;GO:0005829//cytosol;GO:000569…	GO:0005488//binding;GO:0005515//protein binding;GO:0019899//enzyme binding;GO:0003674//molecular_function;GO:0008092//cytoskeletal protein binding	GO:0044763//single-organism cellular process;GO:0016043//cellular component organization;GO:0006996//organelle organization;GO:0051234//establishment of localization;GO:0006810//transport;GO:0009987//cellular process;GO:0071840//cellular component organization or biogenesis;GO:0000278//mitotic cell cycle;GO:0007010//cytoskeleton organization;GO:0051179//localization;GO:0043473//pigmentation;GO:00…
ENSSSCG00000000449	12.75	8.21	11.67	16.07	14.39	9.34	14.13	11.19	17.7	16.04	16.6	14.83	380	215	255	374	322	199	348	258	759	376	529	332	DTX3	deltex E3 ubiquitin ligase 3 [Source:HGNC Symbol;Acc:HGNC:24457]	Environmental Information Processing	Signal transduction	ko04330//Notch signaling pathway	K06058	-	-	GO:0044699//single-organism process;GO:0008150//biological_process;GO:0050794//regulation of cellular process;GO:0023052//signaling;GO:0065007//biological regulation;GO:0044763//single-organism cellular process;GO:0007165//signal transduction;GO:0007154//cell communication;GO:0051716//cellular response to stimulus;GO:0009987//cellular process;GO:0050789//regulation of biological process;GO:005089…
ENSSSCG00000000453	3.79	4.03	3.34	3.82	3.79	4.45	2.83	2.87	3.83	4.57	3.31	3.59	75	68	48	58	57	63	46	44	107	72	69	52	ATP23	ATP23 metallopeptidase and ATP synthase assembly factor homolog [Source:HGNC Symbol;Acc:HGNC:29452]	-	-	-	-	GO:0005623//cell;GO:0005737//cytoplasm;GO:0005829//cytosol;GO:0071944//cell periphery;GO:0005575//cellular_component;GO:0005622//intracellular;GO:0044424//intracellular part;GO:0016020//membrane;GO:0044444//cytoplasmic part;GO:0043226//organelle;GO:0044464//cell part;GO:0005886//plasma membrane	GO:0008233//peptidase activity;GO:0003824//catalytic activity;GO:0003674//molecular_function;GO:0016787//hydrolase activity;GO:0005488//binding;GO:0043167//ion binding	GO:0008150//biological_process
ENSSSCG00000000455	29.05	23.16	37.12	14.26	5.29	15.52	23.24	14.78	13.24	12.66	15.26	20.14	1671	1135	1550	629	228	638	1096	655	1074	580	924	848	LRIG3	leucine rich repeats and immunoglobulin like domains 3 [Source:HGNC Symbol;Acc:HGNC:30991]	-	-	-	-	GO:0005575//cellular_component	-	GO:0032501//multicellular organismal process;GO:0044767//single-organism developmental process;GO:0007275//multicellular organism development;GO:0044707//single-multicellular organism process;GO:0032502//developmental process;GO:0044699//single-organism process;GO:0048856//anatomical structure development;GO:0009790//embryo development;GO:0008150//biological_process
ENSSSCG00000000456	0.94	1	0.83	0.28	0.49	1.44	0.41	0.68	0.62	0.62	0.66	0.58	37	40	22	21	16	42	17	31	48	32	36	20	SLC16A7	solute carrier family 16 member 7 [Source:HGNC Symbol;Acc:HGNC:10928]	-	-	-	-	GO:0005886//plasma membrane;GO:0071944//cell periphery;GO:0005575//cellular_component;GO:0044464//cell part;GO:0016020//membrane;GO:0005623//cell	GO:0022857//transmembrane transporter activity;GO:0003674//molecular_function;GO:0005215//transporter activity	GO:0006810//transport;GO:0051234//establishment of localization;GO:0009987//cellular process;GO:0055085//transmembrane transport;GO:0044699//single-organism process;GO:0008150//biological_process;GO:0044765//single-organism transport;GO:0044763//single-organism cellular process;GO:1902578//single-organism localization;GO:0051179//localization
ENSSSCG00000000457	16.04	15.94	15.81	16.24	12.17	15.71	14.7	14.35	24.27	13.79	16.17	19.04	1206	1025	867	916	703	855	930	850	2563	826	1288	1062	USP15	ubiquitin specific peptidase 15 [Source:HGNC Symbol;Acc:HGNC:12613]	Cellular Processes	Transport and catabolism	ko04137//Mitophagy - animal	K21343	GO:0043231//intracellular membrane-bounded organelle;GO:0005737//cytoplasm;GO:0005829//cytosol;GO:0005623//cell;GO:0044444//cytoplasmic part;GO:0005575//cellular_component;GO:0044424//intracellular part;GO:0044464//cell part;GO:0043227//membrane-bounded organelle;GO:0043226//organelle;GO:0005634//nucleus;GO:0043229//intracellular organelle;GO:0005622//intracellular	GO:0005488//binding;GO:0005515//protein binding;GO:0003824//catalytic activity;GO:0042393//histone binding;GO:0008233//peptidase activity;GO:0016787//hydrolase activity;GO:0003674//molecular_function	GO:0036211//protein modification process;GO:0008150//biological_process;GO:0044763//single-organism cellular process;GO:0006996//organelle organization;GO:0006807//nitrogen compound metabolic process;GO:0023052//signaling;GO:0043170//macromolecule metabolic process;GO:0044237//cellular metabolic process;GO:0044260//cellular macromolecule metabolic process;GO:0043412//macromolecule modification;GO…
ENSSSCG00000000458	10.83	9.27	11.39	7.8	15.64	8.78	11.31	12.47	12.54	13.89	13.88	12.35	929	679	708	537	1011	538	797	823	1570	948	1244	770	MON2	MON2 homolog, regulator of endosome-to-Golgi trafficking [Source:HGNC Symbol;Acc:HGNC:29177]	-	-	-	-	-	GO:0003674//molecular_function	GO:0051234//establishment of localization;GO:0008150//biological_process;GO:0006810//transport;GO:0051179//localization
ENSSSCG00000000461	0	0	0	0	0	0	0	0	0	0	0	0	0	0	0	0	0	0	0	0	0	0	0	0	-	-	-	-	-	-	GO:0005730//nucleolus;GO:0044446//intracellular organelle part;GO:0005634//nucleus;GO:0043232//intracellular non-membrane-bounded organelle;GO:0044422//organelle part;GO:0043229//intracellular organelle;GO:0031974//membrane-enclosed lumen;GO:0044424//intracellular part;GO:0043233//organelle lumen;GO:0043226//organelle;GO:0043231//intracellular membrane-bounded organelle;GO:0070013//intracellular …	GO:0016740//transferase activity;GO:0003674//molecular_function;GO:0005488//binding;GO:0043167//ion binding;GO:0016772//transferase activity, transferring phosphorus-containing groups;GO:0097159//organic cyclic compound binding;GO:1901363//heterocyclic compound binding;GO:0003824//catalytic activity;GO:0003676//nucleic acid binding;GO:0003677//DNA binding;GO:0016779//nucleotidyltransferase activi…	GO:0006807//nitrogen compound metabolic process;GO:0008152//metabolic process;GO:0009058//biosynthetic process;GO:0044237//cellular metabolic process;GO:0009987//cellular process;GO:0008150//biological_process;GO:0034641//cellular nitrogen compound metabolic process
ENSSSCG00000000462	7.24	6.13	6.86	8.13	5.78	6.84	7.44	5.51	6.08	6.54	8.21	7.72	170	121	112	144	101	113	142	99	198	119	202	131	RXYLT1	ribitol xylosyltransferase 1 [Source:HGNC Symbol;Acc:HGNC:13530]	Metabolism	Glycan biosynthesis and metabolism	ko00515//Mannose type O-glycan biosyntheis	K21052	GO:0005634//nucleus;GO:0044422//organelle part;GO:0005622//intracellular;GO:0043233//organelle lumen;GO:0005575//cellular_component;GO:0044424//intracellular part;GO:0012505//endomembrane system;GO:0070013//intracellular organelle lumen;GO:0005654//nucleoplasm;GO:0043231//intracellular membrane-bounded organelle;GO:0044446//intracellular organelle part;GO:0005794//Golgi apparatus;GO:0044428//nucl…	GO:0003824//catalytic activity;GO:0016740//transferase activity;GO:0016757//transferase activity, transferring glycosyl groups;GO:0003674//molecular_function	GO:0009058//biosynthetic process;GO:0005975//carbohydrate metabolic process;GO:0043412//macromolecule modification;GO:0009987//cellular process;GO:0044260//cellular macromolecule metabolic process;GO:0044237//cellular metabolic process;GO:0044267//cellular protein metabolic process;GO:0044238//primary metabolic process;GO:0008150//biological_process;GO:0071704//organic substance metabolic process…
ENSSSCG00000000464	0.1	0	0.05	0	0	0.09	0.08	0.09	0	0.13	0.06	0	3	0	1	0	0	2	2	2	0	3	2	0	-	-	-	-	-	-	-	-	-
ENSSSCG00000000466	33.22	33.85	37.43	28.08	30.22	34.16	30.9	31.59	34.62	34.5	34.53	30.98	1912	1664	1561	1245	1303	1409	1432	1404	2745	1557	2053	1301	XPOT	exportin for tRNA [Source:HGNC Symbol;Acc:HGNC:12826]	Genetic Information Processing	Translation	ko03013//RNA transport	K14288	GO:0032991//macromolecular complex;GO:0005575//cellular_component;GO:0043229//intracellular organelle;GO:0005737//cytoplasm;GO:0044428//nuclear part;GO:0043227//membrane-bounded organelle;GO:0005622//intracellular;GO:0005623//cell;GO:0005829//cytosol;GO:0005634//nucleus;GO:0044464//cell part;GO:0070013//intracellular organelle lumen;GO:0031981//nuclear lumen;GO:0043231//intracellular membrane-bou…	GO:0019899//enzyme binding;GO:0005515//protein binding;GO:1901363//heterocyclic compound binding;GO:0003723//RNA binding;GO:0097159//organic cyclic compound binding;GO:0003676//nucleic acid binding;GO:0005488//binding;GO:0003674//molecular_function	GO:0006913//nucleocytoplasmic transport;GO:0051234//establishment of localization;GO:0051179//localization;GO:0051169//nuclear transport;GO:0006810//transport;GO:0051641//cellular localization;GO:0008150//biological_process;GO:0016482//cytoplasmic transport;GO:0046907//intracellular transport;GO:0051649//establishment of localization in cell
ENSSSCG00000000469	7.55	8.31	7.56	5.06	8.39	9.85	8.07	9.2	6.94	7.26	7.15	7.73	543	501	352	352	394	500	426	486	753	397	566	425	LEMD3	LEM domain containing 3 [Source:RefSeq peptide;Acc:NP_001302526]	-	-	-	-	GO:0005635//nuclear envelope;GO:0005634//nucleus;GO:0044428//nuclear part;GO:0044422//organelle part;GO:0043227//membrane-bounded organelle;GO:0043229//intracellular organelle;GO:0044424//intracellular part;GO:0043226//organelle;GO:0005622//intracellular;GO:0044464//cell part;GO:0012505//endomembrane system;GO:0031967//organelle envelope;GO:0043231//intracellular membrane-bounded organelle;GO:000…	GO:0003676//nucleic acid binding;GO:0003677//DNA binding;GO:0003674//molecular_function;GO:1901363//heterocyclic compound binding;GO:0097159//organic cyclic compound binding;GO:0005488//binding	GO:0071840//cellular component organization or biogenesis;GO:0044763//single-organism cellular process;GO:0050794//regulation of cellular process;GO:0009987//cellular process;GO:0050896//response to stimulus;GO:0008150//biological_process;GO:0061024//membrane organization;GO:0009058//biosynthetic process;GO:0006996//organelle organization;GO:0007049//cell cycle;GO:0006807//nitrogen compound metab…
ENSSSCG00000000473	16.12	24.83	15.25	17.4	22.15	30.6	21.13	25.53	25.68	21.79	20.86	22.14	756	992	519	626	790	1027	814	927	1699	814	1030	760	-	-	-	-	-	-	GO:0005575//cellular_component	-	-
ENSSSCG00000000475	1.05	1.02	2.07	1.49	2.52	1.85	2.55	1.77	1.94	1.66	2.86	1.68	23	19	33	25	42	29	46	30	60	29	66	27	IRAK3	interleukin 1 receptor associated kinase 3 [Source:HGNC Symbol;Acc:HGNC:17020]	Organismal Systems	Nervous system	ko04722//Neurotrophin signaling pathway	K04732	GO:0005634//nucleus;GO:0043231//intracellular membrane-bounded organelle;GO:0005575//cellular_component;GO:0044464//cell part;GO:0044424//intracellular part;GO:0005737//cytoplasm;GO:0043229//intracellular organelle;GO:0005623//cell;GO:0043226//organelle;GO:0005622//intracellular;GO:0043227//membrane-bounded organelle	GO:0043167//ion binding;GO:0005488//binding;GO:0016301//kinase activity;GO:0003824//catalytic activity;GO:0016740//transferase activity;GO:0016772//transferase activity, transferring phosphorus-containing groups;GO:0003674//molecular_function	GO:0048856//anatomical structure development;GO:0006807//nitrogen compound metabolic process;GO:0050789//regulation of biological process;GO:0019538//protein metabolic process;GO:0006464//cellular protein modification process;GO:0036211//protein modification process;GO:0009987//cellular process;GO:0050896//response to stimulus;GO:0044267//cellular protein metabolic process;GO:0034641//cellular ni…
ENSSSCG00000000477	1.31	1.36	2.65	0.78	1.98	1.87	2.61	1.3	2.75	2.22	1.93	2.14	105	78	118	48	86	91	148	77	283	106	142	99	HELB	DNA helicase B [Source:HGNC Symbol;Acc:HGNC:17196]	-	-	-	-	GO:0005694//chromosome;GO:0005634//nucleus;GO:0070013//intracellular organelle lumen;GO:0044424//intracellular part;GO:0043232//intracellular non-membrane-bounded organelle;GO:0005623//cell;GO:0005575//cellular_component;GO:0031974//membrane-enclosed lumen;GO:0031981//nuclear lumen;GO:0043233//organelle lumen;GO:0044464//cell part;GO:0000228//nuclear chromosome;GO:0043229//intracellular organelle…	GO:0016462//pyrophosphatase activity;GO:0003674//molecular_function;GO:0016787//hydrolase activity;GO:0016887//ATPase activity;GO:0016817//hydrolase activity, acting on acid anhydrides;GO:0017111//nucleoside-triphosphatase activity;GO:0003676//nucleic acid binding;GO:0003824//catalytic activity;GO:0005488//binding;GO:0003723//RNA binding;GO:0004386//helicase activity;GO:0016818//hydrolase activit…	GO:0008150//biological_process;GO:0090304//nucleic acid metabolic process;GO:0044237//cellular metabolic process;GO:0071704//organic substance metabolic process;GO:0006807//nitrogen compound metabolic process;GO:1901360//organic cyclic compound metabolic process;GO:0006139//nucleobase-containing compound metabolic process;GO:0006950//response to stress;GO:0006996//organelle organization;GO:004423…
ENSSSCG00000000478	6.54	4.28	6.33	3.01	2.56	3.49	4.33	2.24	4.37	4.34	5.02	4.44	389	224	268	148	126	158	203	113	384	208	309	202	GRIP1	glutamate receptor interacting protein 1 [Source:HGNC Symbol;Acc:HGNC:18708]	-	-	-	-	GO:0044424//intracellular part;GO:0043229//intracellular organelle;GO:0005768//endosome;GO:0005575//cellular_component;GO:0071944//cell periphery;GO:0031410//cytoplasmic vesicle;GO:0012505//endomembrane system;GO:0016020//membrane;GO:0043227//membrane-bounded organelle;GO:0044464//cell part;GO:0043226//organelle;GO:0031982//vesicle;GO:0005886//plasma membrane;GO:0005622//intracellular;GO:0044444/…	GO:0005198//structural molecule activity;GO:0005515//protein binding;GO:0005488//binding;GO:0003674//molecular_function;GO:0008134//transcription factor binding	GO:0044767//single-organism developmental process;GO:0008150//biological_process;GO:0009987//cellular process;GO:0048856//anatomical structure development;GO:0032502//developmental process;GO:0048869//cellular developmental process;GO:0044763//single-organism cellular process;GO:0044699//single-organism process;GO:0030154//cell differentiation
ENSSSCG00000000482	0	0	0	0	0	0	0	0	0	0	0	0	0	0	0	0	0	0	0	0	0	0	0	0	IL22	interleukin 22 [Source:HGNC Symbol;Acc:HGNC:14900]	Environmental Information Processing;Organismal Systems	Signal transduction;Signaling molecules and interaction;Immune system	ko04060//Cytokine-cytokine receptor interaction;ko04630//Jak-STAT signaling pathway;ko04659//Th17 cell differentiation	K05445	GO:0005575//cellular_component;GO:0005576//extracellular region	-	-
ENSSSCG00000000483	1.53	1.77	1.61	1.6	2.33	2.65	1.5	1.82	2.31	2.53	2.34	1.92	46	45	35	36	53	57	37	41	98	60	73	42	-	-	-	-	-	-	-	GO:0003674//molecular_function;GO:0008092//cytoskeletal protein binding;GO:0005515//protein binding;GO:0005488//binding	GO:0006996//organelle organization;GO:0032502//developmental process;GO:0044085//cellular component biogenesis;GO:0071840//cellular component organization or biogenesis;GO:0048856//anatomical structure development;GO:0007049//cell cycle;GO:0044699//single-organism process;GO:0009987//cellular process;GO:0007010//cytoskeleton organization;GO:0044763//single-organism cellular process;GO:0016043//ce…
ENSSSCG00000000484	0	0	0	0	0	0	0	0	0	0	0	0	0	0	0	0	0	0	0	0	0	0	0	0	-	-	-	-	-	-	GO:0030529//intracellular ribonucleoprotein complex;GO:0005623//cell;GO:0043226//organelle;GO:0032991//macromolecular complex;GO:0005840//ribosome;GO:0044444//cytoplasmic part;GO:0044424//intracellular part;GO:0005575//cellular_component;GO:0043229//intracellular organelle;GO:0044464//cell part;GO:0005829//cytosol;GO:0043228//non-membrane-bounded organelle;GO:0005622//intracellular;GO:0043232//in…	GO:0003735//structural constituent of ribosome;GO:0003674//molecular_function;GO:0005198//structural molecule activity	GO:0044260//cellular macromolecule metabolic process;GO:0009058//biosynthetic process;GO:0009059//macromolecule biosynthetic process;GO:0008152//metabolic process;GO:0043604//amide biosynthetic process;GO:0044237//cellular metabolic process;GO:0010467//gene expression;GO:1901564//organonitrogen compound metabolic process;GO:0071704//organic substance metabolic process;GO:0006807//nitrogen compoun…
ENSSSCG00000000486	13.26	12.43	12.71	11.13	12.01	12.52	12.32	9.7	14.09	14.52	13.76	12.12	595	475	414	383	410	402	454	337	892	519	650	398	NUP107	nucleoporin 107 [Source:HGNC Symbol;Acc:HGNC:29914]	Genetic Information Processing	Translation	ko03013//RNA transport	K14301	GO:0012505//endomembrane system;GO:0043226//organelle;GO:0044446//intracellular organelle part;GO:0031967//organelle envelope;GO:0043232//intracellular non-membrane-bounded organelle;GO:0043234//protein complex;GO:0044464//cell part;GO:0031975//envelope;GO:0005635//nuclear envelope;GO:0044428//nuclear part;GO:0043227//membrane-bounded organelle;GO:0005694//chromosome;GO:0032991//macromolecular co…	GO:0003674//molecular_function;GO:0005198//structural molecule activity	GO:0008152//metabolic process;GO:0048856//anatomical structure development;GO:0051179//localization;GO:0070271//protein complex biogenesis;GO:0006996//organelle organization;GO:0008150//biological_process;GO:0051234//establishment of localization;GO:0016043//cellular component organization;GO:0016482//cytoplasmic transport;GO:0071840//cellular component organization or biogenesis;GO:0034641//cell…
ENSSSCG00000000487	1.97	3.5	2.23	2.5	2.31	2.81	2.25	2.64	2.47	2.61	2.46	1.67	110	166	90	107	98	112	103	114	194	116	144	68	SLC35E3	solute carrier family 35 member E3 [Source:HGNC Symbol;Acc:HGNC:20864]	-	-	-	-	GO:0005575//cellular_component	-	-
ENSSSCG00000000488	59.82	40.6	55.22	44.98	49.05	41.72	50.74	43.23	54.05	54.9	57.26	54.23	2936	1665	1871	1888	1556	1453	1888	1602	3945	1973	2896	1977	MDM2	E3 ubiquitin-protein ligase Mdm2 [Source:RefSeq peptide;Acc:NP_001098773]	Environmental Information Processing;Organismal Systems;Cellular Processes;Genetic Information Processing	Transport and catabolism;Folding, sorting and degradation;Signal transduction;Cell growth and death;Endocrine system	ko04151//PI3K-Akt signaling pathway;ko04144//Endocytosis;ko04218//Cellular senescence;ko04120//Ubiquitin mediated proteolysis;ko04068//FoxO signaling pathway;ko04110//Cell cycle;ko04919//Thyroid hormone signaling pathway;ko04115//p53 signaling pathway	K06643	GO:0031981//nuclear lumen;GO:0005654//nucleoplasm;GO:0005737//cytoplasm;GO:0005634//nucleus;GO:0070013//intracellular organelle lumen;GO:0043227//membrane-bounded organelle;GO:0005622//intracellular;GO:0043232//intracellular non-membrane-bounded organelle;GO:0005575//cellular_component;GO:0043231//intracellular membrane-bounded organelle;GO:0044446//intracellular organelle part;GO:0043226//organe…	GO:0003674//molecular_function;GO:0003676//nucleic acid binding;GO:0005515//protein binding;GO:0003824//catalytic activity;GO:1901363//heterocyclic compound binding;GO:0019843//rRNA binding;GO:0003723//RNA binding;GO:0019899//enzyme binding;GO:0016874//ligase activity;GO:0097159//organic cyclic compound binding;GO:0043167//ion binding;GO:0005488//binding	GO:0044267//cellular protein metabolic process;GO:0044700//single organism signaling;GO:0065003//macromolecular complex assembly;GO:0032501//multicellular organismal process;GO:0006950//response to stress;GO:0032502//developmental process;GO:0044260//cellular macromolecule metabolic process;GO:0036211//protein modification process;GO:0044699//single-organism process;GO:0044237//cellular metabolic…
ENSSSCG00000000492	0.11	0.92	0.23	0	0	0.39	0	0.22	0	0	0.16	0.08	2	14	3	0	0	5	0	3	0	0	3	1	LYZ	lysozyme C-3 precursor [Source:RefSeq peptide;Acc:NP_999557]	Organismal Systems	Digestive system	ko04970//Salivary secretion	K13915	GO:0005615//extracellular space;GO:0005575//cellular_component;GO:0005576//extracellular region;GO:0044421//extracellular region part	GO:0003674//molecular_function;GO:0016787//hydrolase activity;GO:0003824//catalytic activity;GO:0016798//hydrolase activity, acting on glycosyl bonds	GO:0008150//biological_process;GO:0006950//response to stress;GO:0050896//response to stimulus
ENSSSCG00000000493	5.81	5.25	7.65	4.01	6.9	6.34	8.61	6.62	5.67	5.56	5.61	6.1	468	294	398	261	294	331	457	359	673	294	435	352	FRS2	fibroblast growth factor receptor substrate 2 [Source:RefSeq peptide;Acc:NP_001230138]	Organismal Systems	Nervous system	ko04722//Neurotrophin signaling pathway	K12461	GO:0005623//cell;GO:0044464//cell part;GO:0005575//cellular_component;GO:0044424//intracellular part;GO:0071944//cell periphery;GO:0005622//intracellular;GO:0005737//cytoplasm;GO:0016020//membrane;GO:0005886//plasma membrane	GO:0019899//enzyme binding;GO:0004871//signal transducer activity;GO:0005488//binding;GO:0005515//protein binding;GO:0030674//protein binding, bridging;GO:0003674//molecular_function;GO:0060090//binding, bridging	GO:0043412//macromolecule modification;GO:0007165//signal transduction;GO:0032502//developmental process;GO:0008219//cell death;GO:0008150//biological_process;GO:0048856//anatomical structure development;GO:0016265//death;GO:0044699//single-organism process;GO:0019538//protein metabolic process;GO:0065007//biological regulation;GO:0008283//cell proliferation;GO:0030154//cell differentiation;GO:00…
ENSSSCG00000000496	61.18	61.87	54.6	71.11	52.49	55.99	58.51	49.65	59.52	61.87	65.13	60.05	3394	2924	2199	3026	2215	2223	2666	2133	4658	2734	3804	2439	CCT2	T-complex protein 1 subunit beta [Source:RefSeq peptide;Acc:NP_001163991]	-	-	-	-	GO:0005856//cytoskeleton;GO:0043232//intracellular non-membrane-bounded organelle;GO:0032991//macromolecular complex;GO:0044424//intracellular part;GO:0005622//intracellular;GO:0044444//cytoplasmic part;GO:0005575//cellular_component;GO:0005829//cytosol;GO:0043229//intracellular organelle;GO:0043226//organelle;GO:0043234//protein complex;GO:0005623//cell;GO:0043228//non-membrane-bounded organelle…	GO:0043167//ion binding;GO:0003674//molecular_function;GO:0051082//unfolded protein binding;GO:0005515//protein binding;GO:0005488//binding;GO:0019899//enzyme binding	GO:1901360//organic cyclic compound metabolic process;GO:0006139//nucleobase-containing compound metabolic process;GO:0006807//nitrogen compound metabolic process;GO:0009058//biosynthetic process;GO:0034641//cellular nitrogen compound metabolic process;GO:0090304//nucleic acid metabolic process;GO:0044260//cellular macromolecule metabolic process;GO:0006461//protein complex assembly;GO:0009987//c…
ENSSSCG00000000499	0.04	0	0	0	0	0	0	0	0	0	0	0	2	0	0	0	0	0	0	0	0	0	0	0	BEST3	bestrophin 3 [Source:HGNC Symbol;Acc:HGNC:17105]	-	-	-	-	GO:0005623//cell;GO:0071944//cell periphery;GO:0016020//membrane;GO:0044464//cell part;GO:0005886//plasma membrane;GO:0005575//cellular_component	GO:0005215//transporter activity;GO:0003674//molecular_function;GO:0022857//transmembrane transporter activity	GO:0051179//localization;GO:0055085//transmembrane transport;GO:0009987//cellular process;GO:0008150//biological_process;GO:1902578//single-organism localization;GO:0051234//establishment of localization;GO:0006810//transport;GO:0044699//single-organism process;GO:0044765//single-organism transport;GO:0044763//single-organism cellular process
ENSSSCG00000000500	21.22	21.71	15.19	19.56	27.99	22.4	17.03	23.36	21.46	22.87	19.02	16.85	601	510	309	404	575	444	398	503	880	495	546	338	RAB3IP	RAB3A interacting protein [Source:HGNC Symbol;Acc:HGNC:16508]	-	-	-	-	GO:0005622//intracellular;GO:0005829//cytosol;GO:0043231//intracellular membrane-bounded organelle;GO:0005737//cytoplasm;GO:0005575//cellular_component;GO:0043229//intracellular organelle;GO:0043227//membrane-bounded organelle;GO:0044464//cell part;GO:0005623//cell;GO:0005634//nucleus;GO:0043226//organelle;GO:0044424//intracellular part;GO:0044444//cytoplasmic part	GO:0005488//binding;GO:0019899//enzyme binding;GO:0005515//protein binding;GO:0003674//molecular_function	GO:0006810//transport;GO:0071702//organic substance transport;GO:0008104//protein localization;GO:1902582//single-organism intracellular transport;GO:0006605//protein targeting;GO:1902578//single-organism localization;GO:0051649//establishment of localization in cell;GO:0008150//biological_process;GO:0034613//cellular protein localization;GO:0006886//intracellular protein transport;GO:0015031//pr…
ENSSSCG00000000502	41.1	32.34	33.97	34.4	27.42	28.13	30.16	29.57	38.68	29.3	34.2	37.29	1593	1091	977	1002	780	794	942	854	2159	919	1382	1033	CNOT2	CCR4-NOT transcription complex subunit 2 [Source:RefSeq peptide;Acc:NP_001230346]	Genetic Information Processing	Folding, sorting and degradation	ko03018//RNA degradation	K12605	GO:0005634//nucleus;GO:0043234//protein complex;GO:0005622//intracellular;GO:0044444//cytoplasmic part;GO:0032991//macromolecular complex;GO:0071944//cell periphery;GO:0016020//membrane;GO:0043231//intracellular membrane-bounded organelle;GO:0005829//cytosol;GO:0043227//membrane-bounded organelle;GO:0005623//cell;GO:0043229//intracellular organelle;GO:0005886//plasma membrane;GO:0044424//intracel…	GO:0005515//protein binding;GO:0005488//binding;GO:0008134//transcription factor binding;GO:0016788//hydrolase activity, acting on ester bonds;GO:0003824//catalytic activity;GO:0016787//hydrolase activity;GO:0004518//nuclease activity;GO:0003674//molecular_function	GO:0043933//macromolecular complex subunit organization;GO:0044707//single-multicellular organism process;GO:0022607//cellular component assembly;GO:0044700//single organism signaling;GO:0016043//cellular component organization;GO:0071840//cellular component organization or biogenesis;GO:0048869//cellular developmental process;GO:0006412//translation;GO:0044238//primary metabolic process;GO:19013…
ENSSSCG00000000504	1.35	1.84	1.55	0.43	0.66	1.07	1.27	0.67	0.64	0.63	0.67	0.55	184	213	153	45	68	104	142	71	122	68	96	55	PTPRB	protein tyrosine phosphatase, receptor type B [Source:HGNC Symbol;Acc:HGNC:9665]	Cellular Processes	Cellular commiunity	ko04520//Adherens junction	K05694	GO:0005575//cellular_component	GO:0003674//molecular_function;GO:0016791//phosphatase activity;GO:0016788//hydrolase activity, acting on ester bonds;GO:0003824//catalytic activity;GO:0042578//phosphoric ester hydrolase activity;GO:0016787//hydrolase activity	GO:0044260//cellular macromolecule metabolic process;GO:0009653//anatomical structure morphogenesis;GO:0006464//cellular protein modification process;GO:0048646//anatomical structure formation involved in morphogenesis;GO:0071704//organic substance metabolic process;GO:0008150//biological_process;GO:0043412//macromolecule modification;GO:0044238//primary metabolic process;GO:0043170//macromolecul…
ENSSSCG00000000509	5.49	6.08	6.49	3.7	6.86	6.22	5.79	5.51	4.69	6.93	6.05	5.13	557	530	475	290	524	451	488	437	701	551	650	381	ZFC3H1	zinc finger C3H1-type containing [Source:HGNC Symbol;Acc:HGNC:28328]	-	-	-	-	GO:0043231//intracellular membrane-bounded organelle;GO:0005634//nucleus;GO:0044424//intracellular part;GO:0043227//membrane-bounded organelle;GO:0005623//cell;GO:0044464//cell part;GO:0005622//intracellular;GO:0043226//organelle;GO:0043229//intracellular organelle;GO:0005575//cellular_component	-	GO:0009987//cellular process;GO:0006807//nitrogen compound metabolic process;GO:0044237//cellular metabolic process;GO:0008150//biological_process;GO:0034641//cellular nitrogen compound metabolic process;GO:0008152//metabolic process
ENSSSCG00000000510	20.49	14.67	16.48	16.56	23.79	21.55	23.31	16.1	21.45	25.38	22.06	16.38	717	409	388	534	551	547	644	420	1225	673	865	441	TMEM19	transmembrane protein 19 [Source:HGNC Symbol;Acc:HGNC:25605]	-	-	-	-	GO:0005575//cellular_component	-	-
ENSSSCG00000000512	12.67	9.52	10.26	14.93	10.96	13.48	13.34	14.21	16.29	12	12.79	13.62	639	425	410	571	456	501	604	560	1155	499	711	510	TBC1D15	TBC1 domain family member 15 [Source:HGNC Symbol;Acc:HGNC:25694]	Cellular Processes	Transport and catabolism	ko04137//Mitophagy - animal	K20168	GO:0044424//intracellular part;GO:0044464//cell part;GO:0005622//intracellular;GO:0043231//intracellular membrane-bounded organelle;GO:0005575//cellular_component;GO:0043229//intracellular organelle;GO:0044444//cytoplasmic part;GO:0005739//mitochondrion;GO:0005623//cell;GO:0005576//extracellular region;GO:0043227//membrane-bounded organelle;GO:0043226//organelle;GO:0005737//cytoplasm	GO:0098772//molecular function regulator;GO:0003674//molecular_function;GO:0005515//protein binding;GO:0030234//enzyme regulator activity;GO:0005488//binding;GO:0019899//enzyme binding	GO:0071840//cellular component organization or biogenesis;GO:0008150//biological_process;GO:0051179//localization;GO:0051234//establishment of localization;GO:0061024//membrane organization;GO:0006810//transport;GO:0009987//cellular process;GO:0016043//cellular component organization;GO:0016192//vesicle-mediated transport
ENSSSCG00000000515	0	0	0	0	0	0	0	0	0	0	0	0	0	0	0	0	0	0	0	0	0	0	0	0	TRHDE	thyrotropin releasing hormone degrading enzyme [Source:HGNC Symbol;Acc:HGNC:30748]	-	-	-	-	GO:0005623//cell;GO:0071944//cell periphery;GO:0005737//cytoplasm;GO:0005886//plasma membrane;GO:0016020//membrane;GO:0005622//intracellular;GO:0044464//cell part;GO:0044424//intracellular part;GO:0005575//cellular_component	GO:0005488//binding;GO:0016787//hydrolase activity;GO:0003824//catalytic activity;GO:0003674//molecular_function;GO:0008233//peptidase activity;GO:0043167//ion binding	GO:0009987//cellular process;GO:0050794//regulation of cellular process;GO:0007154//cell communication;GO:0007165//signal transduction;GO:0007267//cell-cell signaling;GO:0050789//regulation of biological process;GO:0023052//signaling;GO:0034641//cellular nitrogen compound metabolic process;GO:0044699//single-organism process;GO:0065007//biological regulation;GO:0044700//single organism signaling;…
ENSSSCG00000000516	0	0	0	0	0	0	0	0	0	0	0	0	0	0	0	0	0	0	0	0	0	0	0	0	KCNC2	potassium voltage-gated channel subfamily C member 2 [Source:HGNC Symbol;Acc:HGNC:6234]	-	-	-	-	GO:0005623//cell;GO:0005886//plasma membrane;GO:0005575//cellular_component;GO:0016020//membrane;GO:0071944//cell periphery;GO:0044464//cell part	GO:0003674//molecular_function;GO:0005215//transporter activity;GO:0022857//transmembrane transporter activity	GO:0051234//establishment of localization;GO:0008150//biological_process;GO:0006461//protein complex assembly;GO:0044765//single-organism transport;GO:0016043//cellular component organization;GO:0022607//cellular component assembly;GO:0051179//localization;GO:0055085//transmembrane transport;GO:0009987//cellular process;GO:0044085//cellular component biogenesis;GO:0065003//macromolecular complex …
ENSSSCG00000000517	0.48	0.46	0.5	0.45	0.73	0.33	0.8	0.67	0.74	1.23	0.66	0.5	15	9	10	11	14	6	18	15	33	25	18	11	CAPS2	calcyphosine 2 [Source:HGNC Symbol;Acc:HGNC:16471]	-	-	-	-	-	GO:0003674//molecular_function;GO:0005215//transporter activity;GO:0005488//binding;GO:0043167//ion binding;GO:0022857//transmembrane transporter activity	GO:0044699//single-organism process;GO:0042592//homeostatic process;GO:0065007//biological regulation;GO:0044763//single-organism cellular process;GO:0065008//regulation of biological quality;GO:0008150//biological_process;GO:0055085//transmembrane transport;GO:0009987//cellular process;GO:0051234//establishment of localization;GO:1902578//single-organism localization;GO:0006810//transport;GO:004…
ENSSSCG00000000519	8.03	6.37	6.19	9.26	5.72	6.33	6.84	6.29	6.51	6.13	7.14	6.76	482.28	353.05	272.2	417.6	275.8	289.05	334.37	313.37	557.46	288.59	446.76	300.4	GLIPR1	GLI pathogenesis related 1 [Source:HGNC Symbol;Acc:HGNC:17001]	-	-	-	-	GO:0005575//cellular_component;GO:0005576//extracellular region	-	-
ENSSSCG00000000521	57.95	74.1	70.62	34.57	57.24	63.9	63.75	64.95	45.61	44.74	48.12	56.73	953	1038	843	436	716	752	861	827	1058	586	833	683	PHLDA1	pleckstrin homology like domain family A member 1 [Source:HGNC Symbol;Acc:HGNC:8933]	-	-	-	-	GO:0005730//nucleolus;GO:0044464//cell part;GO:0043227//membrane-bounded organelle;GO:0031974//membrane-enclosed lumen;GO:0044422//organelle part;GO:0043231//intracellular membrane-bounded organelle;GO:0031981//nuclear lumen;GO:0044424//intracellular part;GO:0005575//cellular_component;GO:0043228//non-membrane-bounded organelle;GO:0043229//intracellular organelle;GO:0005622//intracellular;GO:0005…	-	GO:0009058//biosynthetic process;GO:0008152//metabolic process;GO:0008150//biological_process
ENSSSCG00000000522	131.17	185.48	129.76	161.82	91.02	138.4	126.31	112.92	114	131.68	140.24	138.26	3235	3794	2320	2957	1687	2460	2479	2108	4102	2426	3504	2459	-	nucleosome assembly protein 1-like 1 [Source:RefSeq peptide;Acc:NP_001231246]	-	-	-	-	GO:0005634//nucleus;GO:0005575//cellular_component;GO:0044464//cell part;GO:0005622//intracellular;GO:0043226//organelle;GO:0043229//intracellular organelle;GO:0043231//intracellular membrane-bounded organelle;GO:0005623//cell;GO:0044424//intracellular part;GO:0043227//membrane-bounded organelle	-	GO:0051276//chromosome organization;GO:0065003//macromolecular complex assembly;GO:0044085//cellular component biogenesis;GO:0006996//organelle organization;GO:0022607//cellular component assembly;GO:0008150//biological_process;GO:0009987//cellular process;GO:0043933//macromolecular complex subunit organization;GO:0071840//cellular component organization or biogenesis;GO:0016043//cellular compone…
ENSSSCG00000000523	0.43	0.63	0.59	0.65	0.95	0.83	1.37	0.86	0.76	0.98	1.23	1.04	23	29	23	27	39	32	61	36	58	42	70	41	BBS10	Bardet-Biedl syndrome 10 [Source:HGNC Symbol;Acc:HGNC:26291]	-	-	-	-	-	GO:0008134//transcription factor binding;GO:0005515//protein binding;GO:0005488//binding;GO:0003674//molecular_function;GO:0043167//ion binding	GO:0006461//protein complex assembly;GO:0022607//cellular component assembly;GO:0065008//regulation of biological quality;GO:0042592//homeostatic process;GO:0071822//protein complex subunit organization;GO:0043933//macromolecular complex subunit organization;GO:0065007//biological regulation;GO:0065003//macromolecular complex assembly;GO:0016043//cellular component organization;GO:0070271//protei…
ENSSSCG00000000527	0.03	0.04	0.14	0.04	0	0	0	0	0	0.04	0	0	1	1	3	1	0	0	0	0	0	1	0	0	SYT10	synaptotagmin 10 [Source:HGNC Symbol;Acc:HGNC:19266]	-	-	-	-	GO:0031410//cytoplasmic vesicle;GO:0043229//intracellular organelle;GO:0044444//cytoplasmic part;GO:0031982//vesicle;GO:0005622//intracellular;GO:0005886//plasma membrane;GO:0005575//cellular_component;GO:0044464//cell part;GO:0043226//organelle;GO:0016020//membrane;GO:0044424//intracellular part;GO:0005737//cytoplasm;GO:0005623//cell;GO:0071944//cell periphery	GO:0043167//ion binding;GO:0005488//binding;GO:0008289//lipid binding;GO:0003674//molecular_function	GO:0051234//establishment of localization;GO:0007154//cell communication;GO:0044700//single organism signaling;GO:0007267//cell-cell signaling;GO:0016192//vesicle-mediated transport;GO:0023052//signaling;GO:0044763//single-organism cellular process;GO:0008150//biological_process;GO:0006810//transport;GO:0032501//multicellular organismal process;GO:0061024//membrane organization;GO:0050877//neurol…
ENSSSCG00000000528	33.22	36.52	36.07	23.38	33.59	37.51	32.79	38.01	27.65	30.55	31.08	29.91	2314	2167	1824	1249	1780	1870	1876	2050	2717	1695	2279	1525	PKP2	plakophilin 2 [Source:HGNC Symbol;Acc:HGNC:9024]	-	-	-	-	GO:0071944//cell periphery;GO:0031974//membrane-enclosed lumen;GO:0005622//intracellular;GO:0016020//membrane;GO:0070013//intracellular organelle lumen;GO:0043232//intracellular non-membrane-bounded organelle;GO:0043231//intracellular membrane-bounded organelle;GO:0005856//cytoskeleton;GO:0044446//intracellular organelle part;GO:0005886//plasma membrane;GO:0044428//nuclear part;GO:0044424//intrac…	GO:0005198//structural molecule activity;GO:0005488//binding;GO:0005515//protein binding;GO:0019899//enzyme binding;GO:0003674//molecular_function	GO:0009987//cellular process;GO:0010256//endomembrane system organization;GO:0007155//cell adhesion;GO:0006996//organelle organization;GO:0030154//cell differentiation;GO:0034330//cell junction organization;GO:0044700//single organism signaling;GO:0007009//plasma membrane organization;GO:0007154//cell communication;GO:0008150//biological_process;GO:0032502//developmental process;GO:0044767//singl…
ENSSSCG00000000529	22.65	29.56	21.51	22.71	26.11	28.61	21.6	22.97	23.6	24.07	24.47	23.96	1156.66	1210.71	756.09	912.09	897.12	1024.45	894.42	855.19	1733.07	946.89	1306.3	891.22	DNM1L	dynamin 1 like [Source:HGNC Symbol;Acc:HGNC:2973]	Organismal Systems;Cellular Processes;Environmental Information Processing	Signal transduction;Immune system;Cell growth and death	ko04217//Necroptosis;ko04621//NOD-like receptor signaling pathway;ko04668//TNF signaling pathway	K17065	GO:0043226//organelle;GO:0005737//cytoplasm;GO:0044464//cell part;GO:0005575//cellular_component;GO:0043231//intracellular membrane-bounded organelle;GO:0043228//non-membrane-bounded organelle;GO:0005783//endoplasmic reticulum;GO:0005623//cell;GO:0043227//membrane-bounded organelle;GO:0044444//cytoplasmic part;GO:0005794//Golgi apparatus;GO:0043232//intracellular non-membrane-bounded organelle;GO…	GO:0017111//nucleoside-triphosphatase activity;GO:0043167//ion binding;GO:0016817//hydrolase activity, acting on acid anhydrides;GO:0003674//molecular_function;GO:0003824//catalytic activity;GO:0016787//hydrolase activity;GO:0016462//pyrophosphatase activity;GO:0019899//enzyme binding;GO:0005488//binding;GO:0003924//GTPase activity;GO:0005515//protein binding;GO:0016818//hydrolase activity, actin…	GO:0050896//response to stimulus;GO:0006996//organelle organization;GO:0044085//cellular component biogenesis;GO:0008150//biological_process;GO:0009987//cellular process;GO:0006914//autophagy;GO:0008219//cell death;GO:0048856//anatomical structure development;GO:0044700//single organism signaling;GO:0043933//macromolecular complex subunit organization;GO:0006810//transport;GO:0007154//cell commun…
ENSSSCG00000000530	3.71	3.6	5.11	1.93	4.3	3.47	4.46	5.16	4.01	2.87	3.36	4.08	179	135	161	75	135	125	175	168	286	99	161	131	FGD4	FYVE, RhoGEF and PH domain containing 4 [Source:HGNC Symbol;Acc:HGNC:19125]	-	-	-	-	GO:0005623//cell;GO:0005575//cellular_component	GO:0005515//protein binding;GO:0019899//enzyme binding;GO:0003674//molecular_function;GO:0043167//ion binding;GO:0005488//binding	GO:0044699//single-organism process;GO:0009987//cellular process;GO:0051716//cellular response to stimulus;GO:0071840//cellular component organization or biogenesis;GO:0050789//regulation of biological process;GO:0022607//cellular component assembly;GO:0016043//cellular component organization;GO:0065007//biological regulation;GO:0044085//cellular component biogenesis;GO:0007165//signal transducti…
ENSSSCG00000000531	1.31	2.43	2.79	0.75	4.26	2.13	1.95	2.16	1.58	1.96	2.31	1.84	90	129	109	44	181	111	90	105	137	97	147	85	BICD1	BICD cargo adaptor 1 [Source:HGNC Symbol;Acc:HGNC:1049]	-	-	-	-	GO:0043228//non-membrane-bounded organelle;GO:0043232//intracellular non-membrane-bounded organelle;GO:0044424//intracellular part;GO:0043226//organelle;GO:0005829//cytosol;GO:0005794//Golgi apparatus;GO:0044422//organelle part;GO:0005622//intracellular;GO:0043231//intracellular membrane-bounded organelle;GO:0044444//cytoplasmic part;GO:0005815//microtubule organizing center;GO:0044464//cell part…	GO:0005515//protein binding;GO:0019899//enzyme binding;GO:0008092//cytoskeletal protein binding;GO:0060090//binding, bridging;GO:0003674//molecular_function;GO:0030674//protein binding, bridging;GO:0005488//binding	GO:0051234//establishment of localization;GO:0051704//multi-organism process;GO:0044403//symbiosis, encompassing mutualism through parasitism;GO:0009987//cellular process;GO:0044765//single-organism transport;GO:0007010//cytoskeleton organization;GO:1902578//single-organism localization;GO:0044419//interspecies interaction between organisms;GO:0016043//cellular component organization;GO:0071840//…
ENSSSCG00000000534	13.38	11.42	12.03	10.51	13.85	11.4	12.7	11.94	13.33	14.12	12.91	11.34	1004	735	655	564	792	607	785	688	1414	832	1010	599	IPO8	importin 8 [Source:HGNC Symbol;Acc:HGNC:9853]	-	-	-	-	GO:0031967//organelle envelope;GO:0012505//endomembrane system;GO:0044444//cytoplasmic part;GO:0043226//organelle;GO:0005737//cytoplasm;GO:0005575//cellular_component;GO:0005635//nuclear envelope;GO:0005829//cytosol;GO:0005623//cell;GO:0043231//intracellular membrane-bounded organelle;GO:0044422//organelle part;GO:0031975//envelope;GO:0044464//cell part;GO:0005634//nucleus;GO:0043227//membrane-bo…	GO:0008565//protein transporter activity;GO:0019899//enzyme binding;GO:0022892//substrate-specific transporter activity;GO:0005515//protein binding;GO:0005488//binding;GO:0005215//transporter activity;GO:0003674//molecular_function	GO:0051169//nuclear transport;GO:0051649//establishment of localization in cell;GO:0009987//cellular process;GO:0051641//cellular localization;GO:0006913//nucleocytoplasmic transport;GO:0023052//signaling;GO:0044700//single organism signaling;GO:0046907//intracellular transport;GO:0051234//establishment of localization;GO:0051716//cellular response to stimulus;GO:0007165//signal transduction;GO:0…
ENSSSCG00000000536	25.38	33.37	29.03	26.45	28.08	29.77	28.83	27.91	30.05	27.14	30.61	31.65	835.49	984.37	620.85	776.54	648.74	758.26	729.37	731.1	1538.55	721.32	1023.31	754.65	ERGIC2	endoplasmic reticulum-Golgi intermediate compartment protein 2 [Source:RefSeq peptide;Acc:NP_001230861]	-	-	-	-	GO:0043232//intracellular non-membrane-bounded organelle;GO:0031974//membrane-enclosed lumen;GO:0043231//intracellular membrane-bounded organelle;GO:0005730//nucleolus;GO:0005622//intracellular;GO:0043228//non-membrane-bounded organelle;GO:0005634//nucleus;GO:0043229//intracellular organelle;GO:0043227//membrane-bounded organelle;GO:0044428//nuclear part;GO:0031981//nuclear lumen;GO:0044424//intr…	-	GO:0016192//vesicle-mediated transport;GO:0006810//transport;GO:0008150//biological_process;GO:0051179//localization;GO:0051234//establishment of localization
ENSSSCG00000000540	0	0	0	0	0	0	0	0	0	0	0	0	0	0	0	0	0	0	0	0	0	0	0	0	OVCH1	ovochymase 1 [Source:HGNC Symbol;Acc:HGNC:23080]	-	-	-	-	-	GO:0008233//peptidase activity;GO:0003824//catalytic activity;GO:0003674//molecular_function;GO:0016787//hydrolase activity	GO:0008150//biological_process
ENSSSCG00000000541	0.8	9.09	2.05	0.91	4.47	8.66	1.01	6.08	1.88	0.93	1.13	1.89	47.51	384.63	81.15	37.46	171.26	314.74	47.63	245.9	140.45	42.68	62.69	70.35	FAR2	fatty acyl-CoA reductase 2 [Source:HGNC Symbol;Acc:HGNC:25531]	Cellular Processes	Transport and catabolism	ko04146//Peroxisome	K13356	GO:0044464//cell part;GO:0044444//cytoplasmic part;GO:0043227//membrane-bounded organelle;GO:0043229//intracellular organelle;GO:0044424//intracellular part;GO:0043226//organelle;GO:0042579//microbody;GO:0005623//cell;GO:0005622//intracellular;GO:0005777//peroxisome;GO:0043231//intracellular membrane-bounded organelle;GO:0005737//cytoplasm;GO:0005575//cellular_component	GO:0003824//catalytic activity;GO:0016491//oxidoreductase activity;GO:0003674//molecular_function	GO:0044237//cellular metabolic process;GO:0006790//sulfur compound metabolic process;GO:0008152//metabolic process;GO:0044238//primary metabolic process;GO:0008150//biological_process;GO:0006629//lipid metabolic process;GO:0044710//single-organism metabolic process;GO:0009987//cellular process;GO:0051186//cofactor metabolic process;GO:0071704//organic substance metabolic process;GO:0009058//biosy…
ENSSSCG00000000545	5.93	4.67	7.69	2.79	6.8	4.46	6.1	5.38	4.34	3.5	3.83	5.55	169	116	156	68	149	86	133	113	175	104	118	99	KLHL42	kelch like family member 42 [Source:HGNC Symbol;Acc:HGNC:29252]	-	-	-	-	GO:0005575//cellular_component;GO:0044464//cell part;GO:0005622//intracellular;GO:0005623//cell	GO:0003674//molecular_function	GO:0006464//cellular protein modification process;GO:0036211//protein modification process;GO:0043412//macromolecule modification;GO:0043170//macromolecule metabolic process;GO:0019538//protein metabolic process;GO:0044238//primary metabolic process;GO:0044237//cellular metabolic process;GO:0044260//cellular macromolecule metabolic process;GO:0071704//organic substance metabolic process;GO:000905…
ENSSSCG00000000546	0.12	0.2	0.12	0.26	0.27	0.18	0.12	0.36	0.14	0.11	0.15	0.21	5	6	3	8	8	5	4	10	8	3	6	5	MANSC4	MANSC domain containing 4 [Source:HGNC Symbol;Acc:HGNC:40023]	-	-	-	-	GO:0005575//cellular_component	-	-
ENSSSCG00000000547	9.88	10.85	12.3	13.04	15.49	14.5	12.42	13.65	14.42	14.71	14.48	14.15	240	204	186	227	215	232	203	205	488	238	308	191	MRPS35	28S ribosomal protein S35, mitochondrial [Source:RefSeq peptide;Acc:NP_001231856]	-	-	-	-	GO:0043232//intracellular non-membrane-bounded organelle;GO:0043227//membrane-bounded organelle;GO:0005575//cellular_component;GO:0005737//cytoplasm;GO:0032991//macromolecular complex;GO:1990904//ribonucleoprotein complex;GO:0005622//intracellular;GO:0005623//cell;GO:0005739//mitochondrion;GO:0043231//intracellular membrane-bounded organelle;GO:0030529//intracellular ribonucleoprotein complex;GO:…	GO:0003674//molecular_function;GO:0003735//structural constituent of ribosome;GO:0005198//structural molecule activity	-
ENSSSCG00000000549	26.06	30.39	25.56	15.81	25.19	29.88	26.81	29.11	24.19	21.65	21.37	24.76	1860	1835	1320	859	1365	1519	1559	1604	2430	1236	1615	1292	PPFIBP1	PPFIA binding protein 1 [Source:HGNC Symbol;Acc:HGNC:9249]	-	-	-	-	-	GO:0003674//molecular_function	-
ENSSSCG00000000550	0	0	0	0	0	0	0	0	0	0	0	0	0	0	0	0	0	0	0	0	0	0	0	0	SMCO2	single-pass membrane protein with coiled-coil domains 2 [Source:HGNC Symbol;Acc:HGNC:34448]	-	-	-	-	GO:0005575//cellular_component	-	-
ENSSSCG00000000551	6.56	11.24	9.64	3.64	13.19	14.74	9.57	15.4	8.9	5.73	7.27	8.05	181	264	192	77	277	284	217	324	342	126	201	161	ARNTL2	aryl hydrocarbon receptor nuclear translocator like 2 [Source:HGNC Symbol;Acc:HGNC:18984]	-	-	-	-	GO:0031974//membrane-enclosed lumen;GO:0043228//non-membrane-bounded organelle;GO:0043226//organelle;GO:0043234//protein complex;GO:0044464//cell part;GO:0043229//intracellular organelle;GO:0005575//cellular_component;GO:0044424//intracellular part;GO:0031981//nuclear lumen;GO:0043232//intracellular non-membrane-bounded organelle;GO:0005634//nucleus;GO:0005623//cell;GO:0032991//macromolecular com…	GO:0001071//nucleic acid binding transcription factor activity;GO:0005488//binding;GO:1901363//heterocyclic compound binding;GO:0003674//molecular_function;GO:0003677//DNA binding;GO:0003700//transcription factor activity, sequence-specific DNA binding;GO:0003676//nucleic acid binding;GO:0097159//organic cyclic compound binding	GO:0034641//cellular nitrogen compound metabolic process;GO:0008152//metabolic process;GO:0044237//cellular metabolic process;GO:0008150//biological_process;GO:0006807//nitrogen compound metabolic process;GO:0009058//biosynthetic process;GO:0009987//cellular process
ENSSSCG00000000552	25.13	17.32	21.46	26.69	24.24	21.87	22.17	19.05	22.14	23.9	22.45	21.69	334	196	207	272	245	208	242	196	415	253	314	211	MED21	mediator of RNA polymerase II transcription subunit 21 [Source:RefSeq peptide;Acc:NP_001230459]	-	-	-	-	GO:0043234//protein complex;GO:0005575//cellular_component;GO:0044422//organelle part;GO:0044424//intracellular part;GO:0043231//intracellular membrane-bounded organelle;GO:0043227//membrane-bounded organelle;GO:0031981//nuclear lumen;GO:0043233//organelle lumen;GO:0043226//organelle;GO:0005654//nucleoplasm;GO:0005623//cell;GO:0031974//membrane-enclosed lumen;GO:0044428//nuclear part;GO:0044446//…	GO:0003674//molecular_function;GO:0000988//transcription factor activity, protein binding	GO:0008152//metabolic process;GO:0006807//nitrogen compound metabolic process;GO:0044767//single-organism developmental process;GO:0007275//multicellular organism development;GO:0009790//embryo development;GO:0034641//cellular nitrogen compound metabolic process;GO:0032502//developmental process;GO:0044237//cellular metabolic process;GO:0044707//single-multicellular organism process;GO:0032501//m…
ENSSSCG00000000553	16.2	9.7	13.06	16.11	16.71	16.06	19	17.74	17.24	21.78	19.25	15.78	970	495	567	740	760	687	933	822	1456	1039	1214	690	TM7SF3	transmembrane 7 superfamily member 3 [Source:HGNC Symbol;Acc:HGNC:23049]	-	-	-	-	GO:0016020//membrane;GO:0044464//cell part;GO:0005623//cell;GO:0005886//plasma membrane;GO:0005575//cellular_component;GO:0071944//cell periphery	-	GO:0050896//response to stimulus;GO:0006810//transport;GO:0007154//cell communication;GO:0044699//single-organism process;GO:0006950//response to stress;GO:0051234//establishment of localization;GO:0016265//death;GO:0023052//signaling;GO:0008150//biological_process;GO:0044763//single-organism cellular process;GO:0008219//cell death;GO:0044700//single organism signaling;GO:0051179//localization;GO…
ENSSSCG00000000554	9.3	7.67	9.14	8.08	7.45	8.6	8.73	8.05	11.04	6.81	5.91	7.58	374.78	232.4	231.41	282.88	182.34	277.84	267.54	224.54	637.72	208.4	240.24	235.19	FGFR1OP2	FGFR1 oncogene partner 2 [Source:HGNC Symbol;Acc:HGNC:23098]	-	-	-	-	-	GO:0003674//molecular_function	GO:0008150//biological_process;GO:0006950//response to stress;GO:0050896//response to stimulus
ENSSSCG00000000555	4.91	3.17	5.66	3.11	5.18	4.61	6.95	4.45	4.97	6.67	5.66	5.05	667	367	559	324	536	444	776	469	954	719	804	503	ITPR2	inositol 1,4,5-trisphosphate receptor type 2 [Source:HGNC Symbol;Acc:HGNC:6181]	Organismal Systems;Cellular Processes;Environmental Information Processing	Nervous system;Signal transduction;Sensory system;Cellular commiunity;Immune system;Endocrine system;Cell growth and death;Digestive system;Circulatory system	ko04020//Calcium signaling pathway;ko04022//cGMP - PKG signaling pathway;ko04218//Cellular senescence;ko04921//Oxytocin signaling pathway;ko04723//Retrograde endocannabinoid signaling;ko04621//NOD-like receptor signaling pathway;ko04210//Apoptosis;ko04371//Apelin signaling pathway;ko04915//Estrogen signaling pathway;ko04728//Dopaminergic synapse;ko04270//Vascular smooth muscle contraction;ko04611…	K04959	GO:0005634//nucleus;GO:0005886//plasma membrane;GO:0005783//endoplasmic reticulum;GO:0071944//cell periphery;GO:0005737//cytoplasm;GO:0043229//intracellular organelle;GO:0005623//cell;GO:0005622//intracellular;GO:0012505//endomembrane system;GO:0043231//intracellular membrane-bounded organelle;GO:0044444//cytoplasmic part;GO:0043227//membrane-bounded organelle;GO:0044464//cell part;GO:0044424//in…	GO:0043167//ion binding;GO:0005215//transporter activity;GO:0005488//binding;GO:0022857//transmembrane transporter activity;GO:0003674//molecular_function;GO:0008289//lipid binding;GO:0004871//signal transducer activity	GO:0007154//cell communication;GO:0055085//transmembrane transport;GO:0051716//cellular response to stimulus;GO:0044700//single organism signaling;GO:0009987//cellular process;GO:0050896//response to stimulus;GO:0051234//establishment of localization;GO:0006810//transport;GO:0065008//regulation of biological quality;GO:0042592//homeostatic process;GO:0006950//response to stress;GO:0023052//signal…
ENSSSCG00000000559	13.67	13	14.61	14.15	15.84	20.3	18.76	18.89	17.43	16.32	17.25	18.09	738	559	584	630	532	756	801	842	1528	670	1001	711	RASSF8	Ras association domain family member 8 [Source:HGNC Symbol;Acc:HGNC:13232]	-	-	-	-	-	-	GO:0034330//cell junction organization;GO:0023052//signaling;GO:0008150//biological_process;GO:0050789//regulation of biological process;GO:0050896//response to stimulus;GO:0044700//single organism signaling;GO:0051716//cellular response to stimulus;GO:0007154//cell communication;GO:0044699//single-organism process;GO:0071840//cellular component organization or biogenesis;GO:0009987//cellular pro…
ENSSSCG00000000563	0	0	0	0	0	0	0	0	0	0	0	0	0	0	0	0	0	0	0	0	0	0	0	0	LRMP	lymphoid restricted membrane protein [Source:HGNC Symbol;Acc:HGNC:6690]	-	-	-	-	GO:0005575//cellular_component	-	-
ENSSSCG00000000567	0.24	0.6	0.74	0.2	1.83	0.81	0.32	0.67	0.41	0.36	0.42	0.42	9	17	20	5	53	22	10	19	22	11	17	11	SOX5	SRY-box 5 [Source:HGNC Symbol;Acc:HGNC:11201]	-	-	-	-	GO:0044464//cell part;GO:0043229//intracellular organelle;GO:0005622//intracellular;GO:0043226//organelle;GO:0043231//intracellular membrane-bounded organelle;GO:0043227//membrane-bounded organelle;GO:0005623//cell;GO:0044424//intracellular part;GO:0005575//cellular_component;GO:0005634//nucleus	GO:1901363//heterocyclic compound binding;GO:0097159//organic cyclic compound binding;GO:0005488//binding;GO:0003676//nucleic acid binding;GO:0003674//molecular_function;GO:0003677//DNA binding	GO:0044763//single-organism cellular process;GO:0044767//single-organism developmental process;GO:0051301//cell division;GO:0032502//developmental process;GO:0044699//single-organism process;GO:0030154//cell differentiation;GO:0008283//cell proliferation;GO:0048869//cellular developmental process;GO:0048856//anatomical structure development;GO:0008150//biological_process;GO:0009987//cellular proc…
ENSSSCG00000000570	10.31	9.95	11.26	10.38	8.61	9.72	11.24	8.11	12.38	10.97	12.28	12.18	667	544	522	501	424	451	593	409	1113	554	815	567	C2CD5	C2 calcium dependent domain containing 5 [Source:HGNC Symbol;Acc:HGNC:29062]	-	-	-	-	GO:0005737//cytoplasm;GO:0005856//cytoskeleton;GO:0071944//cell periphery;GO:0016020//membrane;GO:0005815//microtubule organizing center;GO:0031982//vesicle;GO:0043228//non-membrane-bounded organelle;GO:0005622//intracellular;GO:0043229//intracellular organelle;GO:0044446//intracellular organelle part;GO:0043232//intracellular non-membrane-bounded organelle;GO:0031410//cytoplasmic vesicle;GO:0044…	GO:0008289//lipid binding;GO:0003674//molecular_function;GO:0043167//ion binding;GO:0005488//binding	GO:0051716//cellular response to stimulus;GO:0044763//single-organism cellular process;GO:0034613//cellular protein localization;GO:0050789//regulation of biological process;GO:0033036//macromolecule localization;GO:0051179//localization;GO:0007009//plasma membrane organization;GO:0045184//establishment of protein localization;GO:0065007//biological regulation;GO:0044700//single organism signalin…
ENSSSCG00000000571	0.17	0.15	0.41	0.22	0.21	0.05	0.12	0.08	0.13	0.34	0.25	0.23	12	9	23	12	11	3	7	4	14	19	19	12	ABCC9	ATP binding cassette subfamily C member 9 [Source:HGNC Symbol;Acc:HGNC:60]	Environmental Information Processing	Membrane transport	ko02010//ABC transporters	K05033	GO:0043234//protein complex;GO:0005623//cell;GO:0071944//cell periphery;GO:0032991//macromolecular complex;GO:0005886//plasma membrane;GO:0044424//intracellular part;GO:0005622//intracellular;GO:0044464//cell part;GO:0005737//cytoplasm;GO:0016020//membrane;GO:0005575//cellular_component;GO:0043226//organelle	GO:0005488//binding;GO:0016887//ATPase activity;GO:0043167//ion binding;GO:0022857//transmembrane transporter activity;GO:0016462//pyrophosphatase activity;GO:0017111//nucleoside-triphosphatase activity;GO:0004871//signal transducer activity;GO:0016818//hydrolase activity, acting on acid anhydrides, in phosphorus-containing anhydrides;GO:0016817//hydrolase activity, acting on acid anhydrides;GO:0…	GO:0006950//response to stress;GO:0050896//response to stimulus;GO:1902578//single-organism localization;GO:0050794//regulation of cellular process;GO:0009987//cellular process;GO:0044765//single-organism transport;GO:0051179//localization;GO:0050789//regulation of biological process;GO:0051716//cellular response to stimulus;GO:0044699//single-organism process;GO:0023052//signaling;GO:0007165//si…
ENSSSCG00000000573	0.06	0.02	0.04	0	0.06	0	0.03	0	0.08	0.05	0.08	0.04	4	1	2	0	3	0	2	0	8	3	6	2	KCNJ8	potassium voltage-gated channel subfamily J member 8 [Source:HGNC Symbol;Acc:HGNC:6269]	Environmental Information Processing	Signal transduction	ko04022//cGMP - PKG signaling pathway	K05001	GO:0005886//plasma membrane;GO:0005622//intracellular;GO:0044424//intracellular part;GO:0071944//cell periphery;GO:0005623//cell;GO:0044464//cell part;GO:0043226//organelle;GO:0016020//membrane;GO:0005737//cytoplasm;GO:0005575//cellular_component	GO:0003674//molecular_function;GO:0005215//transporter activity;GO:0022857//transmembrane transporter activity	GO:0002376//immune system process;GO:0032501//multicellular organismal process;GO:0051234//establishment of localization;GO:0050896//response to stimulus;GO:0008150//biological_process;GO:0051179//localization;GO:0048856//anatomical structure development;GO:0044763//single-organism cellular process;GO:0006810//transport;GO:0055085//transmembrane transport;GO:0003013//circulatory system process;GO…
ENSSSCG00000000576	142.05	198.45	129.82	190.55	141.07	129.89	152.23	138.18	147.52	154.41	150.42	149.74	3216	3828	2134	3308	2430	2105	2831	2423	4712	2785	3586	2482	LDHB	lactate dehydrogenase B [Source:HGNC Symbol;Acc:HGNC:6541]	-	-	-	-	GO:0005737//cytoplasm;GO:0005739//mitochondrion;GO:0043226//organelle;GO:0005623//cell;GO:0005575//cellular_component;GO:0005829//cytosol;GO:0044424//intracellular part;GO:0043229//intracellular organelle;GO:0044444//cytoplasmic part;GO:0043231//intracellular membrane-bounded organelle;GO:0043227//membrane-bounded organelle;GO:0005622//intracellular;GO:0044464//cell part	GO:0016491//oxidoreductase activity;GO:0003824//catalytic activity;GO:0003674//molecular_function	GO:0044710//single-organism metabolic process;GO:0044699//single-organism process;GO:0044281//small molecule metabolic process;GO:0008150//biological_process;GO:0008152//metabolic process;GO:0044238//primary metabolic process;GO:0071704//organic substance metabolic process;GO:0005975//carbohydrate metabolic process
ENSSSCG00000000577	0	0	0	0	0	0	0	0	0	0	0	0	0	0	0	0	0	0	0	0	0	0	0	0	GYS2	glycogen [Source:RefSeq peptide;Acc:NP_001182440]	Organismal Systems;Environmental Information Processing;Metabolism	Signal transduction;Carbohydrate metabolism;Endocrine system	ko04151//PI3K-Akt signaling pathway;ko04910//Insulin signaling pathway;ko04152//AMPK signaling pathway;ko04922//Glucagon signaling pathway;ko00500//Starch and sucrose metabolism	K00693	-	GO:0003824//catalytic activity;GO:0016757//transferase activity, transferring glycosyl groups;GO:0016740//transferase activity;GO:0003674//molecular_function	GO:0009987//cellular process;GO:0009058//biosynthetic process;GO:0006091//generation of precursor metabolites and energy;GO:0008150//biological_process;GO:0044238//primary metabolic process;GO:0005975//carbohydrate metabolic process;GO:0008152//metabolic process;GO:0071704//organic substance metabolic process;GO:0044237//cellular metabolic process
ENSSSCG00000000579	17.51	22.36	18.84	19.58	16.21	26.29	19.35	21.37	24.05	15.84	18.45	24.73	742.71	808	580	637	523	798	674	702	1438.8	535	824	768	GOLT1B	vesicle transport protein GOT1B [Source:RefSeq peptide;Acc:NP_001230429]	-	-	-	-	GO:0005623//cell;GO:0043226//organelle;GO:0005575//cellular_component;GO:0005737//cytoplasm;GO:0044464//cell part;GO:0012505//endomembrane system;GO:0005783//endoplasmic reticulum;GO:0043231//intracellular membrane-bounded organelle;GO:0044424//intracellular part;GO:0043229//intracellular organelle;GO:0044444//cytoplasmic part;GO:0043227//membrane-bounded organelle;GO:0005622//intracellular	-	GO:0008150//biological_process;GO:0006810//transport;GO:0051234//establishment of localization;GO:0016192//vesicle-mediated transport;GO:0051179//localization
ENSSSCG00000000580	9.28	12.31	9.42	8.35	10.08	11.85	11.65	10.03	9.09	11.53	10.27	10.68	441.5	491.58	326.18	306.01	359.15	427.52	459.63	359.86	644.62	445.92	517.86	368.46	RECQL	ATP-dependent DNA helicase Q1 [Source:RefSeq peptide;Acc:NP_001240636]	-	-	-	-	GO:0043227//membrane-bounded organelle;GO:0005575//cellular_component;GO:0005737//cytoplasm;GO:0044422//organelle part;GO:0031981//nuclear lumen;GO:0044446//intracellular organelle part;GO:0031974//membrane-enclosed lumen;GO:0043226//organelle;GO:0043233//organelle lumen;GO:0044428//nuclear part;GO:0005694//chromosome;GO:0005654//nucleoplasm;GO:0044464//cell part;GO:0043231//intracellular membran…	GO:0016462//pyrophosphatase activity;GO:0016818//hydrolase activity, acting on acid anhydrides, in phosphorus-containing anhydrides;GO:0003677//DNA binding;GO:0043167//ion binding;GO:0016787//hydrolase activity;GO:0005488//binding;GO:1901363//heterocyclic compound binding;GO:0017111//nucleoside-triphosphatase activity;GO:0097159//organic cyclic compound binding;GO:0016817//hydrolase activity, act…	GO:0008152//metabolic process;GO:0008150//biological_process;GO:0044237//cellular metabolic process;GO:0009987//cellular process;GO:0006259//DNA metabolic process;GO:1901360//organic cyclic compound metabolic process;GO:0034641//cellular nitrogen compound metabolic process;GO:0006139//nucleobase-containing compound metabolic process;GO:0050896//response to stimulus;GO:0006725//cellular aromatic c…
ENSSSCG00000000582	0	0	0	0	0	0	0	0	0	0	0	0	0	0	0	0	0	0	0	0	0	0	0	0	IAPP	islet amyloid polypeptide [Source:HGNC Symbol;Acc:HGNC:5329]	-	-	-	-	GO:0005576//extracellular region;GO:0005575//cellular_component	GO:0003674//molecular_function	GO:0051716//cellular response to stimulus;GO:0044763//single-organism cellular process;GO:0008150//biological_process;GO:0050789//regulation of biological process;GO:0009987//cellular process;GO:0050794//regulation of cellular process;GO:0007154//cell communication;GO:0044699//single-organism process;GO:0065007//biological regulation;GO:0050896//response to stimulus;GO:0023052//signaling;GO:00071…
ENSSSCG00000000583	6.63	5.88	5.56	8.32	4.51	6.38	4.53	4.83	5.34	6.91	7.06	6.73	370.79	280.42	225.82	356.99	191.85	255.48	208.37	209.14	421.58	308.08	416.14	275.54	PYROXD1	pyridine nucleotide-disulphide oxidoreductase domain 1 [Source:HGNC Symbol;Acc:HGNC:26162]	-	-	-	-	GO:0005737//cytoplasm;GO:0044464//cell part;GO:0005575//cellular_component;GO:0044424//intracellular part;GO:0043227//membrane-bounded organelle;GO:0005622//intracellular;GO:0005634//nucleus;GO:0043229//intracellular organelle;GO:0043226//organelle;GO:0043231//intracellular membrane-bounded organelle;GO:0005623//cell	GO:0016491//oxidoreductase activity;GO:0003824//catalytic activity;GO:0003674//molecular_function	GO:0050896//response to stimulus;GO:0008150//biological_process;GO:0006950//response to stress
ENSSSCG00000000584	0	0.03	0.11	0	0.03	0.04	0.13	0.27	0.02	0.05	0.02	0.14	0	1	3	0	1	2	4	8	2	3	1	4	SLCO1A2	solute carrier organic anion transporter family member 1A2 [Source:RefSeq peptide;Acc:NP_001243524]	Organismal Systems	Digestive system	ko04976//Bile secretion	K03460	GO:0044464//cell part;GO:0016020//membrane;GO:0005623//cell;GO:0005886//plasma membrane;GO:0005575//cellular_component;GO:0071944//cell periphery	GO:0022857//transmembrane transporter activity;GO:0005215//transporter activity;GO:0003674//molecular_function	GO:0055085//transmembrane transport;GO:1902578//single-organism localization;GO:0044765//single-organism transport;GO:0051179//localization;GO:0009987//cellular process;GO:0008150//biological_process;GO:0044763//single-organism cellular process;GO:0044699//single-organism process;GO:0006810//transport;GO:0051234//establishment of localization
ENSSSCG00000000585	0	0	0	0	0	0	0	0	0	0	0	0	0	0	0	0	0	0	0	0	0	0	0	0	SLCO1C1	solute carrier organic anion transporter family member 1C1 [Source:HGNC Symbol;Acc:HGNC:13819]	Organismal Systems	Endocrine system	ko04919//Thyroid hormone signaling pathway	K08747	GO:0044464//cell part;GO:0005575//cellular_component;GO:0016020//membrane;GO:0071944//cell periphery;GO:0005886//plasma membrane;GO:0005623//cell	GO:0005215//transporter activity;GO:0003674//molecular_function;GO:0022857//transmembrane transporter activity	GO:0051234//establishment of localization;GO:0008150//biological_process;GO:0009987//cellular process;GO:0044763//single-organism cellular process;GO:0006810//transport;GO:0051179//localization;GO:1902578//single-organism localization;GO:0044699//single-organism process;GO:0044765//single-organism transport;GO:0055085//transmembrane transport
ENSSSCG00000000587	10.04	8.75	13.44	8.86	10.75	8.17	12.06	9.85	13.24	12.15	11.49	13.45	474	259	359	431	250	298	342	351	1008	328	417	381	AEBP2	AE binding protein 2 [Source:HGNC Symbol;Acc:HGNC:24051]	-	-	-	-	GO:0005623//cell;GO:0005654//nucleoplasm;GO:0043234//protein complex;GO:0005622//intracellular;GO:0031974//membrane-enclosed lumen;GO:0031981//nuclear lumen;GO:0043229//intracellular organelle;GO:0044422//organelle part;GO:0044464//cell part;GO:0043227//membrane-bounded organelle;GO:0044446//intracellular organelle part;GO:0044428//nuclear part;GO:0044424//intracellular part;GO:0043233//organelle…	GO:0003674//molecular_function;GO:0097159//organic cyclic compound binding;GO:0003677//DNA binding;GO:0001071//nucleic acid binding transcription factor activity;GO:1901363//heterocyclic compound binding;GO:0005488//binding;GO:0003700//transcription factor activity, sequence-specific DNA binding;GO:0000988//transcription factor activity, protein binding;GO:0003676//nucleic acid binding	GO:0006807//nitrogen compound metabolic process;GO:0009987//cellular process;GO:0009058//biosynthetic process;GO:0008150//biological_process;GO:0034641//cellular nitrogen compound metabolic process;GO:0008152//metabolic process;GO:0044237//cellular metabolic process
ENSSSCG00000000588	7.66	6.33	7.04	5.17	6.88	6.9	6.68	5.16	6.64	8.65	7.83	6.73	453	327	317	240	309	302	335	238	568	423	498	293	PLEKHA5	pleckstrin homology domain containing A5 [Source:HGNC Symbol;Acc:HGNC:30036]	-	-	-	-	GO:0031974//membrane-enclosed lumen;GO:0005829//cytosol;GO:0044428//nuclear part;GO:0005575//cellular_component;GO:0005634//nucleus;GO:0005737//cytoplasm;GO:0043229//intracellular organelle;GO:0043231//intracellular membrane-bounded organelle;GO:0044446//intracellular organelle part;GO:0031981//nuclear lumen;GO:0005622//intracellular;GO:0005623//cell;GO:0044424//intracellular part;GO:0044422//org…	GO:0043167//ion binding;GO:0005488//binding;GO:0008289//lipid binding;GO:0003674//molecular_function	GO:0048856//anatomical structure development;GO:0008150//biological_process;GO:0032502//developmental process
ENSSSCG00000000589	0	0	0	0	0	0	0	0	0	0	0	0	0	0	0	0	0	0	0	0	0	0	0	0	CAPZA3	capping actin protein of muscle Z-line alpha subunit 3 [Source:HGNC Symbol;Acc:HGNC:24205]	Cellular Processes	Transport and catabolism	ko04144//Endocytosis	K10364	GO:0043229//intracellular organelle;GO:0043226//organelle;GO:0005623//cell;GO:0005622//intracellular;GO:0005575//cellular_component;GO:0044464//cell part;GO:0043234//protein complex;GO:0043232//intracellular non-membrane-bounded organelle;GO:0043228//non-membrane-bounded organelle;GO:0005856//cytoskeleton;GO:0005737//cytoplasm;GO:0032991//macromolecular complex;GO:0044444//cytoplasmic part;GO:003…	GO:0003674//molecular_function;GO:0008092//cytoskeletal protein binding;GO:0005515//protein binding;GO:0005488//binding	GO:0007010//cytoskeleton organization;GO:0044763//single-organism cellular process;GO:0044085//cellular component biogenesis;GO:0032502//developmental process;GO:0016043//cellular component organization;GO:0070271//protein complex biogenesis;GO:0048856//anatomical structure development;GO:0071840//cellular component organization or biogenesis;GO:0000003//reproduction;GO:0043933//macromolecular co…
ENSSSCG00000000590	0	0	0	0	0	0	0	0	0	0	0	0	0	0	0	0	0	0	0	0	0	0	0	0	PLCZ1	1-phosphatidylinositol 4,5-bisphosphate phosphodiesterase zeta-1 [Source:RefSeq peptide;Acc:NP_999515]	Environmental Information Processing;Metabolism;Organismal Systems;Cellular Processes	Carbohydrate metabolism;Endocrine system;Cell growth and death;Signal transduction	ko04020//Calcium signaling pathway;ko04919//Thyroid hormone signaling pathway;ko04114//Oocyte meiosis;ko04070//Phosphatidylinositol signaling system;ko00562//Inositol phosphate metabolism	K05861	GO:0031981//nuclear lumen;GO:0005730//nucleolus;GO:0044428//nuclear part;GO:0031974//membrane-enclosed lumen;GO:0044464//cell part;GO:0043229//intracellular organelle;GO:0043227//membrane-bounded organelle;GO:0044424//intracellular part;GO:0005622//intracellular;GO:0043228//non-membrane-bounded organelle;GO:0043233//organelle lumen;GO:0043231//intracellular membrane-bounded organelle;GO:0044446//…	GO:0003674//molecular_function;GO:0008289//lipid binding;GO:0043167//ion binding;GO:0004871//signal transducer activity;GO:0005488//binding	GO:0051234//establishment of localization;GO:0051179//localization;GO:0065008//regulation of biological quality;GO:0050794//regulation of cellular process;GO:0008152//metabolic process;GO:0007165//signal transduction;GO:0007154//cell communication;GO:0044700//single organism signaling;GO:0044699//single-organism process;GO:0023052//signaling;GO:0071704//organic substance metabolic process;GO:0050…
ENSSSCG00000000591	0	0	0	0	0	0	0	0	0	0	0	0	0	0	0	0	0	0	0	0	0	0	0	0	PIK3C2G	phosphatidylinositol-4-phosphate 3-kinase catalytic subunit type 2 gamma [Source:HGNC Symbol;Acc:HGNC:8973]	Metabolism;Environmental Information Processing	Signal transduction;Carbohydrate metabolism	ko04070//Phosphatidylinositol signaling system;ko00562//Inositol phosphate metabolism	K00923	GO:0044464//cell part;GO:0005622//intracellular;GO:0005623//cell;GO:0005575//cellular_component	GO:0008289//lipid binding;GO:0016772//transferase activity, transferring phosphorus-containing groups;GO:0003674//molecular_function;GO:0016301//kinase activity;GO:0043167//ion binding;GO:0003824//catalytic activity;GO:0016740//transferase activity;GO:0005488//binding	GO:0050896//response to stimulus;GO:0007165//signal transduction;GO:0008152//metabolic process;GO:0044238//primary metabolic process;GO:0007154//cell communication;GO:0044763//single-organism cellular process;GO:0044710//single-organism metabolic process;GO:0050789//regulation of biological process;GO:0050794//regulation of cellular process;GO:0023052//signaling;GO:0009987//cellular process;GO:00…
ENSSSCG00000000593	0	0	0	0	0	0	0	0	0	0	0	0	0	0	0	0	0	0	0	0	0	0	0	0	-	-	-	-	-	-	GO:0005575//cellular_component;GO:0005623//cell;GO:0005622//intracellular;GO:0044424//intracellular part;GO:0005737//cytoplasm;GO:0005829//cytosol;GO:0044444//cytoplasmic part;GO:0044464//cell part	GO:0003674//molecular_function	GO:0043436//oxoacid metabolic process;GO:0044763//single-organism cellular process;GO:0044281//small molecule metabolic process;GO:0071704//organic substance metabolic process;GO:0044237//cellular metabolic process;GO:0009987//cellular process;GO:0019752//carboxylic acid metabolic process;GO:0044238//primary metabolic process;GO:0044710//single-organism metabolic process;GO:0006082//organic acid …
ENSSSCG00000000598	0	0	0	0	0	0	0	0.16	0	0	0.12	0	0	0	0	0	0	0	0	3	0	0	3	0	SLC15A5	solute carrier family 15 member 5 [Source:HGNC Symbol;Acc:HGNC:33455]	-	-	-	-	GO:0005575//cellular_component	GO:0005215//transporter activity;GO:0022857//transmembrane transporter activity;GO:0003674//molecular_function	GO:0051234//establishment of localization;GO:1902578//single-organism localization;GO:0044699//single-organism process;GO:0055085//transmembrane transport;GO:0009987//cellular process;GO:0044765//single-organism transport;GO:0044763//single-organism cellular process;GO:0008150//biological_process;GO:0006810//transport;GO:0051179//localization
ENSSSCG00000000599	7.21	9.8	7.42	8.44	9.05	7.7	8.24	7.47	7.7	8.8	8.77	9.26	176	205	129	156	158	133	166	143	260	169	218	161	DERA	deoxyribose-phosphate aldolase [Source:HGNC Symbol;Acc:HGNC:24269]	Metabolism	Carbohydrate metabolism	ko00030//Pentose phosphate pathway	K01619	GO:0043229//intracellular organelle;GO:0043227//membrane-bounded organelle;GO:0043226//organelle;GO:0044464//cell part;GO:0044424//intracellular part;GO:0043231//intracellular membrane-bounded organelle;GO:0005622//intracellular;GO:0005623//cell;GO:0005575//cellular_component;GO:0005737//cytoplasm;GO:0005634//nucleus	GO:0003674//molecular_function;GO:0016829//lyase activity;GO:0003824//catalytic activity	GO:0019439//aromatic compound catabolic process;GO:0006807//nitrogen compound metabolic process;GO:1901575//organic substance catabolic process;GO:0009056//catabolic process;GO:0006139//nucleobase-containing compound metabolic process;GO:0046700//heterocycle catabolic process;GO:0044270//cellular nitrogen compound catabolic process;GO:0009987//cellular process;GO:0044238//primary metabolic proces…
ENSSSCG00000000600	47.02	42.03	43.84	31.73	38.28	40.71	49.3	38.85	50.17	34.74	40.2	43.9	2427	1858	1622	1327	1355	1476	2012	1465	3744	1359	2140	1653	EPS8	epidermal growth factor receptor pathway substrate 8 [Source:HGNC Symbol;Acc:HGNC:3420]	-	-	-	-	GO:0043228//non-membrane-bounded organelle;GO:0005623//cell;GO:0043232//intracellular non-membrane-bounded organelle;GO:0043229//intracellular organelle;GO:0005886//plasma membrane;GO:0043226//organelle;GO:0005856//cytoskeleton;GO:0005737//cytoplasm;GO:0071944//cell periphery;GO:0016020//membrane;GO:0005622//intracellular;GO:0005575//cellular_component;GO:0044424//intracellular part;GO:0044464//c…	GO:0019899//enzyme binding;GO:0005515//protein binding;GO:0008092//cytoskeletal protein binding;GO:0005488//binding;GO:0003674//molecular_function	GO:0009987//cellular process;GO:0050789//regulation of biological process;GO:0065007//biological regulation;GO:0044767//single-organism developmental process;GO:0050896//response to stimulus;GO:0040011//locomotion;GO:0032502//developmental process;GO:0007165//signal transduction;GO:0050794//regulation of cellular process;GO:0048870//cell motility;GO:0009653//anatomical structure morphogenesis;GO:…
ENSSSCG00000000601	0	0	0	0	0	0	0	0	0	0	0	0	0	0	0	0	0	0	0	0	0	0	0	0	PTPRO	protein tyrosine phosphatase, receptor type O [Source:HGNC Symbol;Acc:HGNC:9678]	-	-	-	-	GO:0005886//plasma membrane;GO:0005623//cell;GO:0005575//cellular_component;GO:0016020//membrane;GO:0044464//cell part;GO:0071944//cell periphery	GO:0003674//molecular_function;GO:0042578//phosphoric ester hydrolase activity;GO:0016791//phosphatase activity;GO:0016787//hydrolase activity;GO:0016788//hydrolase activity, acting on ester bonds;GO:0003824//catalytic activity	GO:0032502//developmental process;GO:0007165//signal transduction;GO:0009653//anatomical structure morphogenesis;GO:0050789//regulation of biological process;GO:0032989//cellular component morphogenesis;GO:0051179//localization;GO:0036211//protein modification process;GO:0048869//cellular developmental process;GO:0007267//cell-cell signaling;GO:0016043//cellular component organization;GO:0050896/…
ENSSSCG00000000602	0	0	0	0	0	0	0	0	0	0.14	0	0	0	0	0	0	0	0	0	0	0	1	0	0	RERG	RAS like estrogen regulated growth inhibitor [Source:HGNC Symbol;Acc:HGNC:15980]	-	-	-	-	GO:0043226//organelle;GO:0044464//cell part;GO:0043227//membrane-bounded organelle;GO:0044444//cytoplasmic part;GO:0043231//intracellular membrane-bounded organelle;GO:0005634//nucleus;GO:0005575//cellular_component;GO:0043229//intracellular organelle;GO:0005829//cytosol;GO:0044424//intracellular part;GO:0005737//cytoplasm;GO:0005622//intracellular;GO:0005623//cell	GO:0003924//GTPase activity;GO:0017111//nucleoside-triphosphatase activity;GO:0003674//molecular_function;GO:0005488//binding;GO:0016787//hydrolase activity;GO:0016818//hydrolase activity, acting on acid anhydrides, in phosphorus-containing anhydrides;GO:0016817//hydrolase activity, acting on acid anhydrides;GO:0016462//pyrophosphatase activity;GO:0043167//ion binding;GO:0003824//catalytic activi…	GO:0007165//signal transduction;GO:0007154//cell communication;GO:0008283//cell proliferation;GO:0023052//signaling;GO:0044699//single-organism process;GO:0065007//biological regulation;GO:0050896//response to stimulus;GO:0008150//biological_process;GO:0044763//single-organism cellular process;GO:0040007//growth;GO:0009987//cellular process;GO:0051716//cellular response to stimulus;GO:0050794//re…
ENSSSCG00000000605	0.02	0.03	0.03	0.15	0	0	0	0	0	0.03	0	0.03	1	1	1	5	0	0	0	0	0	1	0	1	-	-	-	-	-	-	-	-	-
ENSSSCG00000000607	0	0	0	0	0	0	0	0	0	0	0	0	0	0	0	0	0	0	0	0	0	0	0	0	ART4	ecto-ADP-ribosyltransferase 4 isoform 1 [Source:RefSeq peptide;Acc:NP_001259023]	-	-	-	-	-	GO:0016740//transferase activity;GO:0016757//transferase activity, transferring glycosyl groups;GO:0003674//molecular_function;GO:0003824//catalytic activity	GO:0036211//protein modification process;GO:0019538//protein metabolic process;GO:0043170//macromolecule metabolic process;GO:0008152//metabolic process;GO:0044237//cellular metabolic process;GO:0044260//cellular macromolecule metabolic process;GO:0008150//biological_process;GO:0043412//macromolecule modification;GO:0009058//biosynthetic process;GO:0071704//organic substance metabolic process;GO:…
ENSSSCG00000000608	0	0	0	0	0	0	0	0	0	0	0	0	0	0	0	0	0	0	0	0	0	0	0	0	-	-	-	-	-	-	GO:0005575//cellular_component;GO:0044464//cell part;GO:0005622//intracellular;GO:0043229//intracellular organelle;GO:0005623//cell;GO:0005634//nucleus;GO:0043231//intracellular membrane-bounded organelle;GO:0044424//intracellular part;GO:0043227//membrane-bounded organelle;GO:0043226//organelle	GO:0003700//transcription factor activity, sequence-specific DNA binding;GO:0001071//nucleic acid binding transcription factor activity;GO:0003674//molecular_function	GO:0034641//cellular nitrogen compound metabolic process;GO:0009987//cellular process;GO:0009058//biosynthetic process;GO:0008150//biological_process;GO:0006807//nitrogen compound metabolic process;GO:0044237//cellular metabolic process;GO:0008152//metabolic process
ENSSSCG00000000610	0	0	0	0	0	0	0	0	0	0	0	0	0	0	0	0	0	0	0	0	0	0	0	0	-	-	-	-	-	-	-	-	-
ENSSSCG00000000611	26.17	27.1	27.02	30.15	22.37	22.38	27.2	25.76	29.1	25.13	28.19	29.27	1170	1032	877	1034	761	716	999	892	1835	895	1327	958	WBP11	WW domain binding protein 11 [Source:HGNC Symbol;Acc:HGNC:16461]	Genetic Information Processing	Transcription	ko03040//Spliceosome	K12866	GO:0044428//nuclear part;GO:0070013//intracellular organelle lumen;GO:0043233//organelle lumen;GO:0031981//nuclear lumen;GO:0044464//cell part;GO:0043231//intracellular membrane-bounded organelle;GO:0005654//nucleoplasm;GO:0043226//organelle;GO:0005622//intracellular;GO:0043229//intracellular organelle;GO:0005575//cellular_component;GO:0005623//cell;GO:0031974//membrane-enclosed lumen;GO:0005829/…	GO:0098772//molecular function regulator;GO:0030234//enzyme regulator activity;GO:0003674//molecular_function	GO:0008104//protein localization;GO:1901360//organic cyclic compound metabolic process;GO:0071704//organic substance metabolic process;GO:0008150//biological_process;GO:0033036//macromolecule localization;GO:0006397//mRNA processing;GO:0010467//gene expression;GO:0044237//cellular metabolic process;GO:0070727//cellular macromolecule localization;GO:0006605//protein targeting;GO:0006139//nucleobas…
ENSSSCG00000000612	9.23	13.2	11.42	9.15	18	13.16	9.77	12.37	10.35	15.11	13.17	9.37	646	752	597	512	895	706	576	666	1084	818	978	505	ATF7IP	activating transcription factor 7 interacting protein [Source:HGNC Symbol;Acc:HGNC:20092]	-	-	-	-	GO:0044446//intracellular organelle part;GO:0043233//organelle lumen;GO:0005575//cellular_component;GO:0005829//cytosol;GO:0005622//intracellular;GO:0005634//nucleus;GO:0044422//organelle part;GO:0043229//intracellular organelle;GO:0070013//intracellular organelle lumen;GO:0032991//macromolecular complex;GO:0043231//intracellular membrane-bounded organelle;GO:0043234//protein complex;GO:0044424//…	GO:0016818//hydrolase activity, acting on acid anhydrides, in phosphorus-containing anhydrides;GO:0016787//hydrolase activity;GO:0000988//transcription factor activity, protein binding;GO:0003824//catalytic activity;GO:0003674//molecular_function;GO:0016817//hydrolase activity, acting on acid anhydrides;GO:0016462//pyrophosphatase activity;GO:0017111//nucleoside-triphosphatase activity;GO:0016887…	GO:0044237//cellular metabolic process;GO:0006725//cellular aromatic compound metabolic process;GO:0008152//metabolic process;GO:0046483//heterocycle metabolic process;GO:0006807//nitrogen compound metabolic process;GO:0009987//cellular process;GO:0044085//cellular component biogenesis;GO:0043933//macromolecular complex subunit organization;GO:0071822//protein complex subunit organization;GO:0071…
ENSSSCG00000000614	0.01	0	0	0	0.02	0	0	0	0.02	0.02	0	0	1	0	0	0	1	0	0	0	2	1	0	0	GRIN2B	glutamate ionotropic receptor NMDA type subunit 2B [Source:HGNC Symbol;Acc:HGNC:4586]	Organismal Systems;Environmental Information Processing	Signaling molecules and interaction;Signal transduction;Environmental adaptation;Nervous system	ko04080//Neuroactive ligand-receptor interaction;ko04014//Ras signaling pathway;ko04015//Rap1 signaling pathway;ko04024//cAMP signaling pathway;ko04728//Dopaminergic synapse;ko04724//Glutamatergic synapse;ko04713//Circadian entrainment;ko04720//Long-term potentiation	K05210	GO:0005623//cell;GO:0005575//cellular_component;GO:0044464//cell part;GO:0016020//membrane;GO:0071944//cell periphery;GO:0005886//plasma membrane	GO:0005488//binding;GO:0004871//signal transducer activity;GO:0043167//ion binding;GO:0005215//transporter activity;GO:0003674//molecular_function;GO:0022857//transmembrane transporter activity	GO:0023052//signaling;GO:0050789//regulation of biological process;GO:0007267//cell-cell signaling;GO:0051716//cellular response to stimulus;GO:0051179//localization;GO:0007154//cell communication;GO:0055085//transmembrane transport;GO:0044765//single-organism transport;GO:0065007//biological regulation;GO:1902578//single-organism localization;GO:0050794//regulation of cellular process;GO:0065008…
ENSSSCG00000000615	0	0	0	0	0	0	0	0	0	0	0	0	0	0	0	0	0	0	0	0	0	0	0	0	-	-	-	-	-	-	GO:0005575//cellular_component;GO:0005623//cell	GO:0043167//ion binding;GO:0003674//molecular_function;GO:0005488//binding	GO:0051179//localization;GO:0042592//homeostatic process;GO:0065008//regulation of biological quality;GO:0008150//biological_process;GO:0065007//biological regulation;GO:0006810//transport;GO:0051234//establishment of localization
ENSSSCG00000000619	1.42	0.9	1.26	1.6	1.71	1.09	0.78	1.04	1.43	1.92	2.05	1.13	72	39	56	66	76	49	39	52	111	81	111	42	FAM234B	protein FAM234B [Source:RefSeq peptide;Acc:NP_001231885]	-	-	-	-	GO:0005575//cellular_component	-	-
ENSSSCG00000000622	0	0	0	0	0	0	0	0	0	0	0	0	0	0	0	0	0	0	0	0	0	0	0	0	-	-	-	-	-	-	GO:0005737//cytoplasm;GO:0044424//intracellular part;GO:0005623//cell;GO:0005622//intracellular;GO:0005575//cellular_component;GO:0044464//cell part	GO:0005515//protein binding;GO:0008092//cytoskeletal protein binding;GO:0043167//ion binding;GO:0005488//binding;GO:0003674//molecular_function	GO:0044763//single-organism cellular process;GO:0008150//biological_process;GO:0044767//single-organism developmental process;GO:0032502//developmental process;GO:0009987//cellular process;GO:0044699//single-organism process;GO:0048869//cellular developmental process;GO:0030154//cell differentiation
ENSSSCG00000000623	0	0.08	0	0.03	0.03	0.09	0.03	0.12	0.1	0.06	0.02	0	0	3	0	1	1	3	1	4	6	2	1	0	BCL2L14	apoptosis facilitator Bcl-2-like protein 14 [Source:RefSeq peptide;Acc:NP_001302597]	-	-	-	-	GO:0005575//cellular_component;GO:0005737//cytoplasm;GO:0044424//intracellular part;GO:0005829//cytosol;GO:0005622//intracellular;GO:0044444//cytoplasmic part;GO:0044464//cell part;GO:0005623//cell;GO:0043226//organelle	GO:0019899//enzyme binding;GO:0005515//protein binding;GO:0003674//molecular_function;GO:0005488//binding	GO:0044699//single-organism process;GO:0008219//cell death;GO:0009987//cellular process;GO:0008150//biological_process;GO:0044763//single-organism cellular process;GO:0016265//death
ENSSSCG00000000625	7.13	7.85	9.09	2.76	9.47	8.15	11.83	11.05	8.21	7.66	7.12	6.35	564	529	522	165	570	460	769	671	916	483	593	368	LRP6	LDL receptor related protein 6 [Source:HGNC Symbol;Acc:HGNC:6698]	Environmental Information Processing	Signal transduction	ko04150//mTOR signaling pathway;ko04310//Wnt signaling pathway	K03068	GO:0044424//intracellular part;GO:0031410//cytoplasmic vesicle;GO:0005575//cellular_component;GO:0043231//intracellular membrane-bounded organelle;GO:0043229//intracellular organelle;GO:0044444//cytoplasmic part;GO:0005623//cell;GO:0043234//protein complex;GO:0031982//vesicle;GO:0044464//cell part;GO:0043227//membrane-bounded organelle;GO:0005768//endosome;GO:0005794//Golgi apparatus;GO:0016020//…	GO:0030234//enzyme regulator activity;GO:0003674//molecular_function;GO:0005215//transporter activity;GO:0004871//signal transducer activity;GO:0022857//transmembrane transporter activity;GO:0098772//molecular function regulator	GO:0007275//multicellular organism development;GO:0007165//signal transduction;GO:0009653//anatomical structure morphogenesis;GO:0007009//plasma membrane organization;GO:0006810//transport;GO:0036211//protein modification process;GO:0016192//vesicle-mediated transport;GO:0051716//cellular response to stimulus;GO:0044763//single-organism cellular process;GO:0030154//cell differentiation;GO:0044700…
ENSSSCG00000000628	0	0	0	0	0	0	0	0	0	0	0	0	0	0	0	0	0	0	0	0	0	0	0	0	-	-	-	-	-	-	-	-	-
ENSSSCG00000000629	0	0	0	0	0	0	0	0	0	0	0	0	0	0	0	0	0	0	0	0	0	0	0	0	-	-	-	-	-	-	-	-	-
ENSSSCG00000000631	0	0	0	0	0	0	0	0	0	0	0	0	0	0	0	0	0	0	0	0	0	0	0	0	TAS2R9	taste 2 receptor member 9 [Source:HGNC Symbol;Acc:HGNC:14917]	Organismal Systems	Sensory system	ko04742//Taste transduction	K08474	GO:0005575//cellular_component	GO:0004871//signal transducer activity;GO:0003674//molecular_function	GO:0065007//biological regulation;GO:0050794//regulation of cellular process;GO:0051716//cellular response to stimulus;GO:0050896//response to stimulus;GO:0050877//neurological system process;GO:0007154//cell communication;GO:0007165//signal transduction;GO:0044699//single-organism process;GO:0050789//regulation of biological process;GO:0008150//biological_process;GO:0003008//system process;GO:00…
ENSSSCG00000000633	141.19	170.41	118.59	148.95	93.78	129.13	116.81	113.46	109.25	113.59	115.63	129.12	3551	3648	2174	2867	1803	2325	2405	2217	3831	2269	3056	2370	YBX3	Y-box binding protein 3 [Source:HGNC Symbol;Acc:HGNC:2428]	Cellular Processes	Cellular commiunity	ko04530//Tight junction	K06099	GO:0043231//intracellular membrane-bounded organelle;GO:0044424//intracellular part;GO:0005737//cytoplasm;GO:0005634//nucleus;GO:0043227//membrane-bounded organelle;GO:0005623//cell;GO:0005575//cellular_component;GO:0043229//intracellular organelle;GO:0044464//cell part;GO:0005622//intracellular;GO:0043226//organelle;GO:0005829//cytosol;GO:0044444//cytoplasmic part	GO:1901363//heterocyclic compound binding;GO:0003676//nucleic acid binding;GO:0003729//mRNA binding;GO:0003674//molecular_function;GO:0005488//binding;GO:0003677//DNA binding;GO:0003700//transcription factor activity, sequence-specific DNA binding;GO:0097159//organic cyclic compound binding;GO:0001071//nucleic acid binding transcription factor activity;GO:0044822//poly(A) RNA binding;GO:0003723//…	GO:0016265//death;GO:0008150//biological_process;GO:0050789//regulation of biological process;GO:0040007//growth;GO:0044699//single-organism process;GO:0044700//single organism signaling;GO:0008152//metabolic process;GO:0009987//cellular process;GO:0009058//biosynthetic process;GO:0065007//biological regulation;GO:0044763//single-organism cellular process;GO:0044767//single-organism developmental…
ENSSSCG00000000634	0.06	0.07	0	0	0	0	0	0	0	0	0	0.16	1	1	0	0	0	0	0	0	0	0	0	2	STYK1	serine/threonine/tyrosine kinase 1 [Source:HGNC Symbol;Acc:HGNC:18889]	-	-	-	-	GO:0005575//cellular_component;GO:0005886//plasma membrane;GO:0044464//cell part;GO:0016020//membrane;GO:0071944//cell periphery;GO:0005623//cell;GO:0005622//intracellular	GO:0016772//transferase activity, transferring phosphorus-containing groups;GO:0005488//binding;GO:0016740//transferase activity;GO:0003674//molecular_function;GO:0016301//kinase activity;GO:0043167//ion binding;GO:0003824//catalytic activity	GO:0044699//single-organism process;GO:0044700//single organism signaling;GO:0008150//biological_process;GO:0048869//cellular developmental process;GO:0050896//response to stimulus;GO:0019538//protein metabolic process;GO:0044267//cellular protein metabolic process;GO:0048870//cell motility;GO:0016192//vesicle-mediated transport;GO:0002376//immune system process;GO:0036211//protein modification p…
ENSSSCG00000000635	10.77	15.71	8.95	11.88	7.7	8.74	9.06	9.61	10.39	11.14	8.35	14.5	136	169	82	115	74	79	94	94	185	112	111	134	-	-	Genetic Information Processing	Transcription;Translation	ko03013//RNA transport;ko03040//Spliceosome;ko03015//mRNA surveillance pathway	K12877	GO:0043227//membrane-bounded organelle;GO:0043229//intracellular organelle;GO:0032991//macromolecular complex;GO:0005623//cell;GO:0005634//nucleus;GO:0043231//intracellular membrane-bounded organelle;GO:0044424//intracellular part;GO:0043234//protein complex;GO:0005622//intracellular;GO:0044464//cell part;GO:0005575//cellular_component;GO:0043226//organelle	-	GO:0044237//cellular metabolic process;GO:0009987//cellular process;GO:0008150//biological_process;GO:0006807//nitrogen compound metabolic process;GO:0034641//cellular nitrogen compound metabolic process;GO:0008152//metabolic process
ENSSSCG00000000636	0	0	0	0	0	0	0	0	0	0.11	0	0	0	0	0	0	0	0	0	0	0	1	0	0	-	killer cell lectin-like receptor subfamily A, member 1 [Source:RefSeq peptide;Acc:NP_999503]	-	-	-	-	GO:0005575//cellular_component	GO:0003674//molecular_function	-
ENSSSCG00000000638	0	0	0.04	0	0	0	0	0	0	0	0	0	0	0	1	0	0	0	0	0	0	0	0	0	-	-	-	-	-	-	GO:0005575//cellular_component	-	-
ENSSSCG00000000639	0	0	0	0	0	0	0	0	0	0	0	0	0	0	0	0	0	0	0	0	0	0	0	0	-	-	-	-	-	-	GO:0005575//cellular_component	GO:0003674//molecular_function	-
ENSSSCG00000000640	0.11	0	0	0.07	0.07	0	0	0	0.04	0.14	0	0	2	0	0	1	1	0	0	0	1	2	0	0	-	-	Organismal Systems	Immune system	ko04650//Natural killer cell mediated cytotoxicity;ko04612//Antigen processing and presentation	K06541	GO:0005575//cellular_component	GO:0003674//molecular_function	-
ENSSSCG00000000642	0	0	0	0	0	0	0	0	0	0	0	0	0	0	0	0	0	0	0	0	0	0	0	0	-	-	-	-	-	-	GO:0005575//cellular_component	GO:0003674//molecular_function	-
ENSSSCG00000000645	54.88	45.37	43.25	57.73	78.44	56.73	53.51	74.44	58.32	75.79	64.72	51.08	1491	1050	853	1203	1621	1103	1194	1566	2235	1640	1851	1016	GABARAPL1	gamma-aminobutyric acid receptor-associated protein-like 1 [Source:RefSeq peptide;Acc:NP_001177216]	Environmental Information Processing;Organismal Systems;Cellular Processes	Signal transduction;Transport and catabolism;Nervous system;Immune system	ko04621//NOD-like receptor signaling pathway;ko04068//FoxO signaling pathway;ko04371//Apelin signaling pathway;ko04140//Regulation of autophagy;ko04727//GABAergic synapse;ko04137//Mitophagy - animal;ko04136//Autophagy - other eukaryotes	K08341	GO:0043226//organelle;GO:0043227//membrane-bounded organelle;GO:0044464//cell part;GO:0044444//cytoplasmic part;GO:0005739//mitochondrion;GO:0005773//vacuole;GO:0005737//cytoplasm;GO:0043231//intracellular membrane-bounded organelle;GO:0043229//intracellular organelle;GO:0005575//cellular_component;GO:0044424//intracellular part;GO:0005622//intracellular;GO:0005829//cytosol;GO:0005623//cell	GO:0003674//molecular_function;GO:0005515//protein binding;GO:0019899//enzyme binding;GO:0005488//binding;GO:0008134//transcription factor binding	GO:0016043//cellular component organization;GO:0008150//biological_process;GO:0007005//mitochondrion organization;GO:0008152//metabolic process;GO:0071840//cellular component organization or biogenesis;GO:0006950//response to stress;GO:0022607//cellular component assembly;GO:0050896//response to stimulus;GO:0006996//organelle organization;GO:0009987//cellular process;GO:0044085//cellular componen…
ENSSSCG00000000647	0.09	0.21	0.13	0	0.12	0.13	0	0.24	0.97	0	0.04	0.25	2	4	2	0	2	2	0	4	30	0	1	4	OLR1	oxidized low-density lipoprotein receptor 1 [Source:RefSeq peptide;Acc:NP_998970]	Organismal Systems;Cellular Processes	Transport and catabolism;Endocrine system	ko04145//Phagosome;ko03320//PPAR signaling pathway	K08763	GO:0031974//membrane-enclosed lumen;GO:0016020//membrane;GO:0005622//intracellular;GO:0005654//nucleoplasm;GO:0043227//membrane-bounded organelle;GO:0031981//nuclear lumen;GO:0043226//organelle;GO:0005634//nucleus;GO:0043229//intracellular organelle;GO:0043231//intracellular membrane-bounded organelle;GO:0044422//organelle part;GO:0044446//intracellular organelle part;GO:0071944//cell periphery;G…	GO:0003674//molecular_function	-
ENSSSCG00000000648	0	0	0	0	0	0	0	0	0	0	0	0	0	0	0	0	0	0	0	0	0	0	0	0	CLEC7A	C-type lectin domain family 7 member A [Source:RefSeq peptide;Acc:NP_001139338]	Cellular Processes	Transport and catabolism	ko04145//Phagosome	K10074	GO:0031974//membrane-enclosed lumen;GO:0005623//cell;GO:0043233//organelle lumen;GO:0043229//intracellular organelle;GO:0043226//organelle;GO:0070013//intracellular organelle lumen;GO:0005575//cellular_component;GO:0044424//intracellular part;GO:0005654//nucleoplasm;GO:0044464//cell part;GO:0005634//nucleus;GO:0044422//organelle part;GO:0043227//membrane-bounded organelle;GO:0043231//intracellula…	GO:0003674//molecular_function;GO:0004871//signal transducer activity	GO:0051716//cellular response to stimulus;GO:0006950//response to stress;GO:0016192//vesicle-mediated transport;GO:0050896//response to stimulus;GO:0044700//single organism signaling;GO:0044763//single-organism cellular process;GO:0002376//immune system process;GO:0051234//establishment of localization;GO:0007154//cell communication;GO:0023052//signaling;GO:0050794//regulation of cellular process…
ENSSSCG00000000649	0	0	0	0	0	0	0	0	0	0	0	0	0	0	0	0	0	0	0	0	0	0	0	0	-	-	-	-	-	-	-	-	-
ENSSSCG00000000650	0	0	0	0	0	0	0	0	0	0	0	0	0	0	0	0	0	0	0	0	0	0	0	0	CLEC1B	C-type lectin domain family 1 member B [Source:RefSeq peptide;Acc:NP_001302723]	-	-	-	-	GO:0005886//plasma membrane;GO:0044464//cell part;GO:0016020//membrane;GO:0071944//cell periphery;GO:0005575//cellular_component;GO:0005623//cell	GO:0004871//signal transducer activity;GO:0003674//molecular_function	GO:0044267//cellular protein metabolic process;GO:0008150//biological_process;GO:0044238//primary metabolic process;GO:0006464//cellular protein modification process;GO:0048646//anatomical structure formation involved in morphogenesis;GO:0044763//single-organism cellular process;GO:0050896//response to stimulus;GO:0019538//protein metabolic process;GO:0044260//cellular macromolecule metabolic pro…
ENSSSCG00000000651	0	0	0	0	0	0	0	0	0	0	0	0	0	0	0	0	0	0	0	0	0	0	0	0	CLEC12B	C-type lectin domain family 12 member B [Source:RefSeq peptide;Acc:NP_001289017]	-	-	-	-	GO:0071944//cell periphery;GO:0005623//cell;GO:0005575//cellular_component;GO:0005886//plasma membrane;GO:0016020//membrane;GO:0044464//cell part	GO:0005488//binding;GO:0019899//enzyme binding;GO:0003674//molecular_function;GO:0005515//protein binding	GO:0050794//regulation of cellular process;GO:0044700//single organism signaling;GO:0050896//response to stimulus;GO:0051716//cellular response to stimulus;GO:0007165//signal transduction;GO:0050789//regulation of biological process;GO:0044699//single-organism process;GO:0065007//biological regulation;GO:0007154//cell communication;GO:0002376//immune system process;GO:0023052//signaling;GO:004476…
ENSSSCG00000000653	0	0.1	0	0	0	0	0	0	0	0	0	0	0	2	0	0	0	0	0	0	0	0	0	0	CD69	early activation antigen CD69 [Source:RefSeq peptide;Acc:NP_999256]	-	-	-	-	GO:0016020//membrane;GO:0005886//plasma membrane;GO:0005623//cell;GO:0005575//cellular_component;GO:0071944//cell periphery;GO:0044464//cell part	GO:0003674//molecular_function	GO:0008150//biological_process
ENSSSCG00000000655	0	0	0	0	0	0	0	0	0	0	0	0	0	0	0	0	0	0	0	0	0	0	0	0	KLRF1	killer cell lectin like receptor F1 [Source:HGNC Symbol;Acc:HGNC:13342]	-	-	-	-	GO:0005575//cellular_component	GO:0003674//molecular_function	-
ENSSSCG00000000656	0	0.07	0	0	0	0	0	0	0	0	0	0	0	1	0	0	0	0	0	0	0	0	0	0	CLEC2B	uncharacterized protein LOC100520839 [Source:RefSeq peptide;Acc:NP_001243293]	-	-	-	-	GO:0005575//cellular_component	GO:0003674//molecular_function	-
ENSSSCG00000000657	0.16	0.05	0.39	0.11	0	0.17	0	0.16	0.26	0.15	0.15	0.39	4	1	7	2	0	3	0	3	9	3	4	7	-	-	-	-	-	-	GO:0005575//cellular_component	GO:0003674//molecular_function	-
ENSSSCG00000000659	0	0	0	0	0	0	0	0	0	0	0	0	0	0	0	0	0	0	0	0	0	0	0	0	-	-	-	-	-	-	GO:0005575//cellular_component;GO:0044421//extracellular region part;GO:0005615//extracellular space;GO:0005576//extracellular region	GO:0003674//molecular_function;GO:0030234//enzyme regulator activity;GO:0098772//molecular function regulator	GO:0008150//biological_process
ENSSSCG00000000660	0.05	0.02	0.04	0.03	0.05	0.01	0.11	0.14	0.05	0.09	0.03	0.07	5	2	3	2	4	1	9	11	7	7	3	5	A2M	alpha-2-macroglobulin [Source:HGNC Symbol;Acc:HGNC:7]	Organismal Systems	Immune system	ko04610//Complement and coagulation cascades	K03910	GO:0044421//extracellular region part;GO:0005576//extracellular region;GO:0005575//cellular_component;GO:0005615//extracellular space	GO:0003674//molecular_function;GO:0005515//protein binding;GO:0098772//molecular function regulator;GO:0019899//enzyme binding;GO:0005488//binding;GO:0030234//enzyme regulator activity	GO:0044238//primary metabolic process;GO:0002376//immune system process;GO:0044767//single-organism developmental process;GO:0009987//cellular process;GO:0051604//protein maturation;GO:0044699//single-organism process;GO:0044763//single-organism cellular process;GO:0008152//metabolic process;GO:0008150//biological_process;GO:0043170//macromolecule metabolic process;GO:0019538//protein metabolic p…
ENSSSCG00000000661	3.32	1.38	2.8	2.1	2.42	1.56	2.85	1.65	3.83	3.19	3.19	1.99	183.71	61.77	109.76	90.85	97.29	60.67	112.27	71.86	291.13	134.99	179.82	81.78	PHC1	polyhomeotic-like protein 1 [Source:RefSeq peptide;Acc:NP_001245310]	-	-	-	-	GO:0005634//nucleus;GO:0044424//intracellular part;GO:0043229//intracellular organelle;GO:0005623//cell;GO:0043231//intracellular membrane-bounded organelle;GO:0043234//protein complex;GO:0005622//intracellular;GO:0043227//membrane-bounded organelle;GO:0032991//macromolecular complex;GO:0044464//cell part;GO:0005575//cellular_component;GO:0043226//organelle	GO:0043167//ion binding;GO:0003674//molecular_function;GO:0005488//binding	GO:0019538//protein metabolic process;GO:0016043//cellular component organization;GO:0009987//cellular process;GO:0044237//cellular metabolic process;GO:0044260//cellular macromolecule metabolic process;GO:0071840//cellular component organization or biogenesis;GO:0044238//primary metabolic process;GO:0008152//metabolic process;GO:0036211//protein modification process;GO:0043170//macromolecule met…
ENSSSCG00000000663	0	0	0	0	0	0	0	0	0	0	0	0	0	0	0	0	0	0	0	0	0	0	0	0	-	-	-	-	-	-	GO:0005575//cellular_component	-	-
ENSSSCG00000000664	0.05	0	0.07	0.17	0	0	0.05	0	0.08	0.07	0.13	0.15	4.03	0	4	10	0	0	3	0	9	4	10	8.07	-	-	-	-	-	-	GO:0044421//extracellular region part;GO:0005615//extracellular space;GO:0005576//extracellular region;GO:0005575//cellular_component	GO:0098772//molecular function regulator;GO:0003674//molecular_function;GO:0030234//enzyme regulator activity	GO:0008150//biological_process
ENSSSCG00000000665	2.9	0.37	4.63	2.38	0.27	1.01	2.43	0.2	1.62	1.83	2.13	2.78	151.97	18	151	98	15	23	99	13	140	85	150	124.93	RIMKLB	ribosomal modification protein rimK like family member B [Source:HGNC Symbol;Acc:HGNC:29228]	Metabolism	Amino acid metabolism	ko00250//Alanine, aspartate and glutamate metabolism	K18310	GO:0005623//cell;GO:0005622//intracellular;GO:0044424//intracellular part;GO:0005575//cellular_component;GO:0044464//cell part;GO:0005737//cytoplasm	GO:0003824//catalytic activity;GO:0005488//binding;GO:0003674//molecular_function;GO:0043167//ion binding;GO:0016874//ligase activity	GO:0019538//protein metabolic process;GO:0044267//cellular protein metabolic process;GO:0043412//macromolecule modification;GO:0044237//cellular metabolic process;GO:0008150//biological_process;GO:0006464//cellular protein modification process;GO:0036211//protein modification process;GO:0043170//macromolecule metabolic process;GO:0044238//primary metabolic process;GO:0008152//metabolic process;GO…
ENSSSCG00000000667	0	0	0	0	0	0	0	0	0	0	0	0	0	0	0	0	0	0	0	0	0	0	0	0	AICDA	activation induced cytidine deaminase [Source:HGNC Symbol;Acc:HGNC:13203]	Organismal Systems	Immune system	ko04672//Intestinal immune network for IgA production	K10989	GO:0043226//organelle;GO:0044464//cell part;GO:0043227//membrane-bounded organelle;GO:0005737//cytoplasm;GO:0005623//cell;GO:0005634//nucleus;GO:0044424//intracellular part;GO:0005575//cellular_component;GO:0005622//intracellular;GO:0043229//intracellular organelle;GO:0043231//intracellular membrane-bounded organelle	GO:0016810//hydrolase activity, acting on carbon-nitrogen (but not peptide) bonds;GO:0003824//catalytic activity;GO:0005488//binding;GO:0005515//protein binding;GO:0003674//molecular_function;GO:0019899//enzyme binding;GO:0016787//hydrolase activity;GO:0043167//ion binding	GO:0008150//biological_process;GO:0071840//cellular component organization or biogenesis;GO:0071704//organic substance metabolic process;GO:0016043//cellular component organization;GO:1901360//organic cyclic compound metabolic process;GO:0006259//DNA metabolic process;GO:0002376//immune system process;GO:0019439//aromatic compound catabolic process;GO:0044710//single-organism metabolic process;GO…
ENSSSCG00000000668	5.6	31.18	7.24	7.45	33.17	33.24	10.76	35.42	29.27	14.06	13.49	14.91	97	460	91	99	437	412	153	475	715	194	246	189	APOBEC1	apolipoprotein B mRNA editing enzyme catalytic subunit 1 [Source:HGNC Symbol;Acc:HGNC:604]	-	-	-	-	GO:0005622//intracellular;GO:0005575//cellular_component;GO:0044424//intracellular part;GO:0005623//cell;GO:0005737//cytoplasm;GO:0044464//cell part	GO:0016810//hydrolase activity, acting on carbon-nitrogen (but not peptide) bonds;GO:1901363//heterocyclic compound binding;GO:0016787//hydrolase activity;GO:0003723//RNA binding;GO:0003674//molecular_function;GO:0097159//organic cyclic compound binding;GO:0043167//ion binding;GO:0005488//binding;GO:0003824//catalytic activity;GO:0003676//nucleic acid binding	GO:0009056//catabolic process;GO:0009058//biosynthetic process;GO:0034641//cellular nitrogen compound metabolic process;GO:1901575//organic substance catabolic process;GO:0044248//cellular catabolic process;GO:0046700//heterocycle catabolic process;GO:0006725//cellular aromatic compound metabolic process;GO:0051276//chromosome organization;GO:1901360//organic cyclic compound metabolic process;GO:…
ENSSSCG00000000669	0	0	0	0	0	0	0	0	0	0	0	0	0	0	0	0	0	0	0	0	0	0	0	0	GDF3	growth differentiation factor 3 [Source:HGNC Symbol;Acc:HGNC:4218]	Environmental Information Processing	Signaling molecules and interaction	ko04060//Cytokine-cytokine receptor interaction	K22672	GO:0005615//extracellular space;GO:0044464//cell part;GO:0005622//intracellular;GO:0005737//cytoplasm;GO:0005575//cellular_component;GO:0005623//cell;GO:0044424//intracellular part;GO:0005576//extracellular region;GO:0044421//extracellular region part	GO:0019899//enzyme binding;GO:0005515//protein binding;GO:0003674//molecular_function;GO:0005488//binding	GO:0009058//biosynthetic process;GO:0016265//death;GO:0044267//cellular protein metabolic process;GO:0044700//single organism signaling;GO:0006807//nitrogen compound metabolic process;GO:0050789//regulation of biological process;GO:0043412//macromolecule modification;GO:0044763//single-organism cellular process;GO:0036211//protein modification process;GO:0050896//response to stimulus;GO:0044699//…
ENSSSCG00000000670	0	0	0	0	0	0	0	0	0	0	0	0	0	0	0	0	0	0	0	0	0	0	0	0	-	-	-	-	-	-	GO:0044424//intracellular part;GO:0005622//intracellular;GO:0044444//cytoplasmic part;GO:0005575//cellular_component;GO:0043226//organelle;GO:0005739//mitochondrion;GO:0043229//intracellular organelle;GO:0043227//membrane-bounded organelle;GO:0005737//cytoplasm;GO:0044464//cell part;GO:0005623//cell;GO:0043231//intracellular membrane-bounded organelle	GO:0005215//transporter activity;GO:0022857//transmembrane transporter activity;GO:0003674//molecular_function	GO:0044765//single-organism transport;GO:0044699//single-organism process;GO:0055085//transmembrane transport;GO:0006810//transport;GO:0009987//cellular process;GO:0051234//establishment of localization;GO:0008150//biological_process;GO:0044763//single-organism cellular process;GO:0051179//localization;GO:1902578//single-organism localization
ENSSSCG00000000672	6.36	2.29	5.65	4.58	3.53	2	6.44	1.98	7.08	10.89	7.09	3.32	303	94	200	172	129	68	253	74	485	405	361	116	CLSTN3	calsyntenin 3 [Source:HGNC Symbol;Acc:HGNC:18371]	-	-	-	-	GO:0005623//cell;GO:0043229//intracellular organelle;GO:0005622//intracellular;GO:0044464//cell part;GO:0005886//plasma membrane;GO:0071944//cell periphery;GO:0005856//cytoskeleton;GO:0043228//non-membrane-bounded organelle;GO:0043232//intracellular non-membrane-bounded organelle;GO:0016020//membrane;GO:0005575//cellular_component;GO:0044424//intracellular part;GO:0043226//organelle	GO:0003674//molecular_function;GO:0005488//binding;GO:0043167//ion binding	GO:0023052//signaling;GO:0007267//cell-cell signaling;GO:0032502//developmental process;GO:0044700//single organism signaling;GO:0044085//cellular component biogenesis;GO:0022610//biological adhesion;GO:0044699//single-organism process;GO:0007155//cell adhesion;GO:0016043//cellular component organization;GO:0007154//cell communication;GO:0071840//cellular component organization or biogenesis;GO:0…
ENSSSCG00000000675	10.9	5.54	27.4	22.41	25.22	9.02	24.88	18.59	107.62	38.12	41.97	48.97	342.04	150	635.14	526.08	600.16	201	645	452.09	4781.66	958	1400.92	1134.72	C1R	complement C1r [Source:HGNC Symbol;Acc:HGNC:1246]	Cellular Processes;Organismal Systems	Transport and catabolism;Immune system	ko04145//Phagosome;ko04610//Complement and coagulation cascades	K01330	GO:0044421//extracellular region part;GO:0005575//cellular_component;GO:0005576//extracellular region;GO:0005615//extracellular space	GO:0003824//catalytic activity;GO:0043167//ion binding;GO:0005488//binding;GO:0003674//molecular_function;GO:0008233//peptidase activity;GO:0016787//hydrolase activity	GO:0044238//primary metabolic process;GO:0008152//metabolic process;GO:0071704//organic substance metabolic process;GO:0019538//protein metabolic process;GO:0051604//protein maturation;GO:0008150//biological_process;GO:0043170//macromolecule metabolic process;GO:0002376//immune system process;GO:0010467//gene expression
ENSSSCG00000000679	0.13	0.24	0	0.08	0	0	0.06	0.13	0	0	0.05	0.06	3	4.58	0	1.43	0	0	1.13	2.32	0	0	1.17	1	-	-	-	-	-	-	-	-	-
ENSSSCG00000000680	0.11	0.07	0.12	0.11	0.26	0.16	0.03	0.15	0.02	0.07	0.08	0.04	4	2	3	3	7	4	1	4	1	2	3	1	GPR162	G protein-coupled receptor 162 [Source:HGNC Symbol;Acc:HGNC:16693]	-	-	-	-	GO:0005575//cellular_component	GO:0004871//signal transducer activity;GO:0003674//molecular_function	GO:0044700//single organism signaling;GO:0023052//signaling;GO:0044763//single-organism cellular process;GO:0044699//single-organism process;GO:0065007//biological regulation;GO:0051716//cellular response to stimulus;GO:0007154//cell communication;GO:0007165//signal transduction;GO:0050789//regulation of biological process;GO:0009987//cellular process;GO:0050896//response to stimulus;GO:0008150//…
ENSSSCG00000000681	13.89	11.64	16.45	21.63	23.06	14.28	17.8	20.06	15.1	21.32	20.28	18.1	499	356	429	596	630	367	525	558	765	610	767	476	P3H3	prolyl 3-hydroxylase 3 [Source:HGNC Symbol;Acc:HGNC:19318]	-	-	-	-	GO:0044444//cytoplasmic part;GO:0043229//intracellular organelle;GO:0005737//cytoplasm;GO:0044424//intracellular part;GO:0043227//membrane-bounded organelle;GO:0043231//intracellular membrane-bounded organelle;GO:0044464//cell part;GO:0012505//endomembrane system;GO:0005783//endoplasmic reticulum;GO:0005622//intracellular;GO:0005623//cell;GO:0043226//organelle;GO:0005575//cellular_component	GO:0016491//oxidoreductase activity;GO:0003824//catalytic activity;GO:0043167//ion binding;GO:0003674//molecular_function;GO:0005488//binding	GO:0044237//cellular metabolic process;GO:0071704//organic substance metabolic process;GO:0044267//cellular protein metabolic process;GO:0008152//metabolic process;GO:0008283//cell proliferation;GO:0019538//protein metabolic process;GO:0043412//macromolecule modification;GO:0036211//protein modification process;GO:0006464//cellular protein modification process;GO:0008150//biological_process;GO:00…
ENSSSCG00000000682	0.13	0.15	0.12	0.11	0.17	0.12	0.05	0.16	0.09	0.21	0	0.29	3	3	2	2	3	2	1	3	3	4	0	5	GNB3	guanine nucleotide-binding protein G(I)/G(S)/G(T) subunit beta-3 [Source:RefSeq peptide;Acc:NP_001230422]	Environmental Information Processing;Organismal Systems	Nervous system;Sensory system;Environmental adaptation;Signal transduction;Immune system	ko04151//PI3K-Akt signaling pathway;ko04014//Ras signaling pathway;ko04062//Chemokine signaling pathway;ko04723//Retrograde endocannabinoid signaling;ko04371//Apelin signaling pathway;ko04728//Dopaminergic synapse;ko04725//Cholinergic synapse;ko04724//Glutamatergic synapse;ko04726//Serotonergic synapse;ko04713//Circadian entrainment;ko04727//GABAergic synapse;ko04742//Taste transduction	K07825	GO:0005575//cellular_component;GO:0005623//cell	GO:0005488//binding;GO:0003674//molecular_function;GO:0019899//enzyme binding;GO:0005515//protein binding	GO:0007165//signal transduction;GO:0044699//single-organism process;GO:0044700//single organism signaling;GO:0044763//single-organism cellular process;GO:0065007//biological regulation;GO:0009987//cellular process;GO:0050789//regulation of biological process;GO:0051716//cellular response to stimulus;GO:0008150//biological_process;GO:0023052//signaling;GO:0050896//response to stimulus;GO:0007154//…
ENSSSCG00000000683	1.51	5.77	2.43	2.88	0.41	2.03	1.07	0.65	0.76	0	0.48	0.6	24	78	28	35	5	23	14	8	17	0	8	7	CDCA3	cell division cycle associated 3 [Source:HGNC Symbol;Acc:HGNC:14624]	-	-	-	-	GO:0005575//cellular_component	-	-
ENSSSCG00000000684	25.17	27.26	24.2	23	17.74	24.97	23.42	25.06	21.64	19.45	20.51	23.07	1675	1545	1169	1174	898	1189	1280	1291	2031	1031	1437	1124	USP5	ubiquitin specific peptidase 5 [Source:HGNC Symbol;Acc:HGNC:12628]	-	-	-	-	-	GO:0005488//binding;GO:0043167//ion binding;GO:0032182//ubiquitin-like protein binding;GO:0008233//peptidase activity;GO:0003824//catalytic activity;GO:0005515//protein binding;GO:0003674//molecular_function;GO:0016787//hydrolase activity	GO:0019538//protein metabolic process;GO:0043412//macromolecule modification;GO:0044260//cellular macromolecule metabolic process;GO:0008152//metabolic process;GO:0044238//primary metabolic process;GO:0009987//cellular process;GO:0036211//protein modification process;GO:0006464//cellular protein modification process;GO:0044267//cellular protein metabolic process;GO:0008150//biological_process;GO:…
ENSSSCG00000000685	291.98	356	291.35	366.44	302.3	315.84	270.18	351.31	241.63	244.71	249.74	271.39	5587.65	5799.27	4049.41	5370.89	4391.65	4299.27	4229.38	5188.77	6492.53	3715.1	5010.09	3793.61	TPI1	triosephosphate isomerase [Source:RefSeq peptide;Acc:NP_001032228]	Metabolism	Carbohydrate metabolism	ko00562//Inositol phosphate metabolism;ko00010//Glycolysis / Gluconeogenesis;ko00051//Fructose and mannose metabolism	K01803	-	GO:0003674//molecular_function;GO:0019899//enzyme binding;GO:0005488//binding;GO:0003824//catalytic activity;GO:0005515//protein binding;GO:0016853//isomerase activity	GO:0009987//cellular process;GO:0032502//developmental process;GO:0048856//anatomical structure development;GO:0044699//single-organism process;GO:0006091//generation of precursor metabolites and energy;GO:0044238//primary metabolic process;GO:0006807//nitrogen compound metabolic process;GO:0008152//metabolic process;GO:0009056//catabolic process;GO:0009058//biosynthetic process;GO:0071704//organ…
ENSSSCG00000000687	0	0	0	0	0	0	0	0	0	0	0	0	0	0	0	0	0	0	0	0	0	0	0	0	CD4	CD4 molecule [Source:HGNC Symbol;Acc:HGNC:1678]	Organismal Systems;Environmental Information Processing	Signaling molecules and interaction;Immune system	ko04060//Cytokine-cytokine receptor interaction;ko04514//Cell adhesion molecules (CAMs);ko04659//Th17 cell differentiation;ko04660//T cell receptor signaling pathway;ko04640//Hematopoietic cell lineage;ko04658//Th1 and Th2 cell differentiation;ko04612//Antigen processing and presentation	K06454	GO:0005886//plasma membrane;GO:0005575//cellular_component;GO:0005623//cell;GO:0071944//cell periphery;GO:0044464//cell part;GO:0016020//membrane	GO:0019899//enzyme binding;GO:0004871//signal transducer activity;GO:0005488//binding;GO:0005515//protein binding;GO:0043167//ion binding;GO:0003674//molecular_function	GO:0007165//signal transduction;GO:0044700//single organism signaling;GO:0051716//cellular response to stimulus;GO:0051234//establishment of localization;GO:0008150//biological_process;GO:0044260//cellular macromolecule metabolic process;GO:0022610//biological adhesion;GO:0043170//macromolecule metabolic process;GO:0009058//biosynthetic process;GO:0050789//regulation of biological process;GO:0009…
ENSSSCG00000000688	0	0	0.1	0.05	0.05	0	0	0.05	0	0	0.07	0.1	0	0	2	1	1	0	0	1	0	0	2	2	LAG3	lymphocyte activation gene 3 protein precursor [Source:RefSeq peptide;Acc:NP_001098776]	-	-	-	-	GO:0005575//cellular_component;GO:0005886//plasma membrane;GO:0016020//membrane;GO:0005623//cell;GO:0044464//cell part;GO:0071944//cell periphery	GO:0003674//molecular_function;GO:0004871//signal transducer activity	GO:0008150//biological_process;GO:0022610//biological adhesion;GO:0007155//cell adhesion;GO:0009987//cellular process;GO:0006950//response to stress;GO:0050789//regulation of biological process;GO:0044699//single-organism process;GO:0050794//regulation of cellular process;GO:0050896//response to stimulus;GO:0044763//single-organism cellular process;GO:0007165//signal transduction;GO:0002376//immu…
ENSSSCG00000000690	111.72	106.58	95.69	120.53	86.44	97.57	94.21	101.89	89.98	92.31	89.14	94.54	2849	2315	1772	2356	1675	1779	1971	2010	3235	1873	2391	1763	MLF2	myeloid leukemia factor 2 [Source:HGNC Symbol;Acc:HGNC:7126]	-	-	-	-	GO:0043231//intracellular membrane-bounded organelle;GO:0043229//intracellular organelle;GO:0005634//nucleus;GO:0005622//intracellular;GO:0043226//organelle;GO:0043227//membrane-bounded organelle;GO:0044464//cell part;GO:0005623//cell;GO:0005575//cellular_component;GO:0044424//intracellular part	-	GO:0008150//biological_process;GO:0006950//response to stress;GO:0050896//response to stimulus
ENSSSCG00000000691	18.13	22.01	18.41	24.15	18.2	22.33	19.99	22.32	20.36	22.79	19.88	21.5	471.03	488.33	346.61	480.42	360.56	416.18	425.15	448.56	744.46	471.14	542.75	409.86	COPS7A	COP9 signalosome subunit 7A [Source:HGNC Symbol;Acc:HGNC:16758]	-	-	-	-	GO:0070013//intracellular organelle lumen;GO:0043227//membrane-bounded organelle;GO:0005622//intracellular;GO:0031981//nuclear lumen;GO:0044424//intracellular part;GO:0005737//cytoplasm;GO:0032991//macromolecular complex;GO:0043226//organelle;GO:0043233//organelle lumen;GO:0005575//cellular_component;GO:0043234//protein complex;GO:0043231//intracellular membrane-bounded organelle;GO:0044422//orga…	-	GO:0008150//biological_process;GO:0044237//cellular metabolic process;GO:0036211//protein modification process;GO:0071704//organic substance metabolic process;GO:0044267//cellular protein metabolic process;GO:0044238//primary metabolic process;GO:0008152//metabolic process;GO:0009987//cellular process;GO:0006464//cellular protein modification process;GO:0019538//protein metabolic process;GO:00431…
ENSSSCG00000000692	0.06	0.07	0	0	0.04	0.04	0.07	0.07	0.12	0	0.03	0.04	2	2	0	0	1	1	2	2	6	0	1	1	PIANP	PILR alpha associated neural protein [Source:HGNC Symbol;Acc:HGNC:25338]	-	-	-	-	GO:0005575//cellular_component	-	-
ENSSSCG00000000693	1.93	3.62	2.15	2.15	1.89	2.37	1.98	1.43	2.26	2.54	1.96	2.04	142.6	228.12	115.3	122.08	106.32	125.19	120.18	82.06	235.35	149.39	152.15	110.08	NCAPD2	non-SMC condensin I complex subunit D2 [Source:HGNC Symbol;Acc:HGNC:24305]	-	-	-	-	GO:0005634//nucleus;GO:0043233//organelle lumen;GO:0044444//cytoplasmic part;GO:0005654//nucleoplasm;GO:0005829//cytosol;GO:0043231//intracellular membrane-bounded organelle;GO:0044424//intracellular part;GO:0043234//protein complex;GO:0044422//organelle part;GO:0005622//intracellular;GO:0031981//nuclear lumen;GO:0070013//intracellular organelle lumen;GO:0043229//intracellular organelle;GO:000557…	GO:0005515//protein binding;GO:0003674//molecular_function;GO:0042393//histone binding;GO:0005488//binding	GO:0051276//chromosome organization;GO:0006996//organelle organization;GO:0000003//reproduction;GO:0071840//cellular component organization or biogenesis;GO:0000278//mitotic cell cycle;GO:0051301//cell division;GO:0009987//cellular process;GO:0016043//cellular component organization;GO:0044699//single-organism process;GO:0007049//cell cycle;GO:0008150//biological_process;GO:0007059//chromosome se…
ENSSSCG00000000694	1932.14	2662.34	1718.01	2161.48	1718.45	1963.53	1583.22	1889.28	1428.11	1362.51	1412.68	1483.52	34109.1	39931	22010.2	29428	23027.4	24775.1	22905	25743	35572.6	19153.4	26239.7	19203.1	-	Glyceraldehyde-3-phosphate dehydrogenase [Source:UniProtKB/Swiss-Prot;Acc:P00355]	Environmental Information Processing;Metabolism	Signal transduction;Carbohydrate metabolism	ko04066//HIF-1 signaling pathway;ko00010//Glycolysis / Gluconeogenesis	K00134	GO:0005737//cytoplasm;GO:0005634//nucleus;GO:0043231//intracellular membrane-bounded organelle;GO:0005623//cell;GO:0005622//intracellular;GO:0043227//membrane-bounded organelle;GO:0005856//cytoskeleton;GO:0043226//organelle;GO:0043229//intracellular organelle;GO:0043234//protein complex;GO:0005829//cytosol;GO:0044444//cytoplasmic part;GO:0044464//cell part;GO:0043228//non-membrane-bounded organel…	GO:0003824//catalytic activity;GO:0005515//protein binding;GO:0003674//molecular_function;GO:0005488//binding;GO:0016491//oxidoreductase activity;GO:0008092//cytoskeletal protein binding	GO:0034641//cellular nitrogen compound metabolic process;GO:0044699//single-organism process;GO:0008219//cell death;GO:0034645//cellular macromolecule biosynthetic process;GO:0008150//biological_process;GO:0044237//cellular metabolic process;GO:0044260//cellular macromolecule metabolic process;GO:0043043//peptide biosynthetic process;GO:0010467//gene expression;GO:0008152//metabolic process;GO:00…
ENSSSCG00000000695	1.25	0.6	1.09	1.34	1.98	0.75	1.03	1.06	1.99	2.47	2.05	1.75	48.95	20	30.8	39.99	58.6	20.88	33	31.97	109.45	76.6	84.28	49.92	IFFO1	intermediate filament family orphan 1 [Source:HGNC Symbol;Acc:HGNC:24970]	-	-	-	-	GO:0005622//intracellular;GO:0005623//cell;GO:0043228//non-membrane-bounded organelle;GO:0044464//cell part;GO:0043229//intracellular organelle;GO:0005856//cytoskeleton;GO:0044424//intracellular part;GO:0043226//organelle;GO:0043232//intracellular non-membrane-bounded organelle;GO:0005575//cellular_component	GO:0005198//structural molecule activity;GO:0003674//molecular_function	-
ENSSSCG00000000696	27.94	23.89	26.36	27.38	15.49	17.2	22.05	16.55	24.11	20.59	24.29	29.02	1060	772	726	797	447	467	687	486	1290	622	970	806	NOP2	probable 28S rRNA (cytosine(4447)-C(5))-methyltransferase [Source:RefSeq peptide;Acc:NP_001231175]	-	-	-	-	GO:0005622//intracellular;GO:0005730//nucleolus;GO:0043233//organelle lumen;GO:0070013//intracellular organelle lumen;GO:0044464//cell part;GO:0044424//intracellular part;GO:0043226//organelle;GO:0043231//intracellular membrane-bounded organelle;GO:0043232//intracellular non-membrane-bounded organelle;GO:0043229//intracellular organelle;GO:0005623//cell;GO:0005575//cellular_component;GO:0005634//…	GO:0016741//transferase activity, transferring one-carbon groups;GO:0016740//transferase activity;GO:0003723//RNA binding;GO:1901363//heterocyclic compound binding;GO:0008168//methyltransferase activity;GO:0003676//nucleic acid binding;GO:0005488//binding;GO:0097159//organic cyclic compound binding;GO:0003824//catalytic activity;GO:0003674//molecular_function	GO:0051716//cellular response to stimulus;GO:0009987//cellular process;GO:0022613//ribonucleoprotein complex biogenesis;GO:0071840//cellular component organization or biogenesis;GO:0065007//biological regulation;GO:0034641//cellular nitrogen compound metabolic process;GO:0042254//ribosome biogenesis;GO:0071826//ribonucleoprotein complex subunit organization;GO:0008150//biological_process;GO:00081…
ENSSSCG00000000697	71.22	62.47	66.08	55.73	63.41	60.35	68.53	65.73	57.12	64.69	63.93	59.2	6547	4894	4410	3927	4430	3970	5169	4676	7407	4738	6189	3985	CHD4	chromodomain helicase DNA binding protein 4 [Source:HGNC Symbol;Acc:HGNC:1919]	-	-	-	-	GO:0044464//cell part;GO:0043233//organelle lumen;GO:0005623//cell;GO:0005575//cellular_component;GO:0005694//chromosome;GO:0044424//intracellular part;GO:0031974//membrane-enclosed lumen;GO:0043231//intracellular membrane-bounded organelle;GO:0032991//macromolecular complex;GO:0005654//nucleoplasm;GO:0005622//intracellular;GO:0043234//protein complex;GO:0044422//organelle part;GO:0044446//intrac…	GO:0016817//hydrolase activity, acting on acid anhydrides;GO:0004386//helicase activity;GO:0008134//transcription factor binding;GO:0016462//pyrophosphatase activity;GO:0016787//hydrolase activity;GO:0097159//organic cyclic compound binding;GO:0017111//nucleoside-triphosphatase activity;GO:0005488//binding;GO:0016818//hydrolase activity, acting on acid anhydrides, in phosphorus-containing anhydri…	-
ENSSSCG00000000699	2.13	3.87	2.11	1.37	1.03	2.72	2.52	2.91	1.28	1.43	1.23	1.72	71	110	51	35	26	65	69	75	60	38	43	42	LPAR5	lysophosphatidic acid receptor 5 [Source:HGNC Symbol;Acc:HGNC:13307]	Environmental Information Processing	Signal transduction	ko04151//PI3K-Akt signaling pathway;ko04015//Rap1 signaling pathway;ko04072//Phospholipase D signaling pathway	K08390	GO:0005575//cellular_component	GO:0003674//molecular_function;GO:0004871//signal transducer activity	GO:0023052//signaling;GO:0050896//response to stimulus;GO:0044700//single organism signaling;GO:0050789//regulation of biological process;GO:0007165//signal transduction;GO:0044763//single-organism cellular process;GO:0044699//single-organism process;GO:0065007//biological regulation;GO:0008150//biological_process;GO:0009987//cellular process;GO:0007154//cell communication;GO:0051716//cellular re…
ENSSSCG00000000700	6.6	4.36	6.23	8.33	4.43	4.63	5.89	4.95	7.3	6.79	6.97	7.57	382	215	262	370	195	192	280	222	596	313	425	321	ACRBP	acrosin binding protein [Source:HGNC Symbol;Acc:HGNC:17195]	-	-	-	-	GO:0044464//cell part;GO:0043229//intracellular organelle;GO:0031982//vesicle;GO:0005575//cellular_component;GO:0044444//cytoplasmic part;GO:0043226//organelle;GO:0005623//cell;GO:0005737//cytoplasm;GO:0005622//intracellular;GO:0031410//cytoplasmic vesicle;GO:0044424//intracellular part	-	-
ENSSSCG00000000702	9.85	9.96	9.57	7.51	7.51	5.35	9.31	7.78	8.51	9.38	9.56	8.89	224	193	158	131	130	87	174	137	273	170	229	148	ZNF384	zinc finger protein 384 [Source:HGNC Symbol;Acc:HGNC:11955]	-	-	-	-	-	GO:0003674//molecular_function	-
ENSSSCG00000000703	0	0.7	0.27	0.26	0	0	1.89	0	0.28	0.25	0.38	0.17	0	3	1	1	0	0	8	0	2	1	2	1	VAMP1	vesicle associated membrane protein 1 [Source:HGNC Symbol;Acc:HGNC:12642]	-	-	-	-	GO:0032991//macromolecular complex;GO:0043234//protein complex;GO:0044424//intracellular part;GO:0005575//cellular_component;GO:0005623//cell;GO:0005737//cytoplasm;GO:0044464//cell part;GO:0005622//intracellular	GO:0003674//molecular_function	GO:0016043//cellular component organization;GO:0006810//transport;GO:0008150//biological_process;GO:0016192//vesicle-mediated transport;GO:0009987//cellular process;GO:0051234//establishment of localization;GO:0051179//localization;GO:0061024//membrane organization;GO:0071840//cellular component organization or biogenesis
ENSSSCG00000000704	16.58	18.08	17.01	20.47	14.6	17.61	18.25	20.02	24.56	16	18.21	20.77	709	662.78	528	667	477	540	639	616	1463	546	822	640	TAPBPL	TAP binding protein like [Source:HGNC Symbol;Acc:HGNC:30683]	-	-	-	-	GO:0005575//cellular_component	GO:0003674//molecular_function	GO:0002376//immune system process;GO:0008150//biological_process
ENSSSCG00000000705	0.05	0.14	0	0	0	0	0	0	0	0	0	0	1	2.22	0	0	0	0	0	0	0	0	0	0	CD27	CD27 antigen precursor [Source:RefSeq peptide;Acc:NP_001265692]	Environmental Information Processing	Signaling molecules and interaction	ko04060//Cytokine-cytokine receptor interaction	K05144	GO:0005623//cell;GO:0071944//cell periphery;GO:0016020//membrane;GO:0005886//plasma membrane;GO:0005575//cellular_component;GO:0044464//cell part	GO:0004871//signal transducer activity;GO:0098772//molecular function regulator;GO:0003674//molecular_function;GO:0030234//enzyme regulator activity	GO:0007155//cell adhesion;GO:0007154//cell communication;GO:0008283//cell proliferation;GO:0002376//immune system process;GO:0043412//macromolecule modification;GO:0006464//cellular protein modification process;GO:0044237//cellular metabolic process;GO:0016265//death;GO:0009987//cellular process;GO:0044267//cellular protein metabolic process;GO:0008152//metabolic process;GO:0065007//biological re…
ENSSSCG00000000706	42.06	42.55	34.75	62.6	46.64	46.17	55.68	52.06	64.66	57.75	57.26	63.71	1634	1373	1023	1819	1336	1302	1778	1545	3499	1744	2317	1796	LTBR	tumor necrosis factor receptor superfamily member 3 precursor [Source:RefSeq peptide;Acc:NP_001295752]	Environmental Information Processing;Organismal Systems	Signal transduction;Immune system;Signaling molecules and interaction	ko04060//Cytokine-cytokine receptor interaction;ko04066//HIF-1 signaling pathway;ko04064//NF-kappa B signaling pathway;ko04672//Intestinal immune network for IgA production	K03159	GO:0012505//endomembrane system;GO:0005623//cell;GO:0005622//intracellular;GO:0044424//intracellular part;GO:0005575//cellular_component;GO:0016020//membrane;GO:0005886//plasma membrane;GO:0043229//intracellular organelle;GO:0005737//cytoplasm;GO:0071944//cell periphery;GO:0043231//intracellular membrane-bounded organelle;GO:0043226//organelle;GO:0044444//cytoplasmic part;GO:0043227//membrane-bou…	GO:0005488//binding;GO:0003674//molecular_function;GO:0019899//enzyme binding;GO:0004871//signal transducer activity;GO:0005515//protein binding	GO:0023052//signaling;GO:0006950//response to stress;GO:0044767//single-organism developmental process;GO:0044238//primary metabolic process;GO:0071704//organic substance metabolic process;GO:0051716//cellular response to stimulus;GO:0030154//cell differentiation;GO:0006464//cellular protein modification process;GO:0044267//cellular protein metabolic process;GO:0044260//cellular macromolecule met…
ENSSSCG00000000707	1.47	7.55	1.37	4.35	3	3.42	3.11	3.06	3.68	3.46	3.94	4.45	64	283	47	144	105	115	115	106	237	126	183	144	SCNN1A	amiloride-sensitive sodium channel subunit alpha [Source:RefSeq peptide;Acc:NP_998923]	Organismal Systems	Excretory system;Sensory system	ko04742//Taste transduction;ko04960//Aldosterone-regulated sodium reabsorption	K04824	GO:0044421//extracellular region part;GO:0005576//extracellular region;GO:0016020//membrane;GO:0044464//cell part;GO:0005929//cilium;GO:0071944//cell periphery;GO:0044424//intracellular part;GO:0042995//cell projection;GO:0005886//plasma membrane;GO:0005615//extracellular space;GO:0005575//cellular_component;GO:0043226//organelle;GO:0005737//cytoplasm;GO:0005622//intracellular;GO:0005623//cell	GO:0022857//transmembrane transporter activity;GO:0003674//molecular_function;GO:0005215//transporter activity	GO:0042592//homeostatic process;GO:0044765//single-organism transport;GO:0065007//biological regulation;GO:0009987//cellular process;GO:0051179//localization;GO:0006810//transport;GO:0065008//regulation of biological quality;GO:0044699//single-organism process;GO:0051234//establishment of localization;GO:0055085//transmembrane transport;GO:0044763//single-organism cellular process;GO:0008150//bio…
ENSSSCG00000000708	54.87	45.23	47.47	64.54	43.18	43.54	58.55	49.57	65.61	64.31	60.24	58.86	1992.38	1434.09	1244.06	1832.98	1174.22	1129.08	1754.59	1423.11	3340.74	1850.33	2284.69	1573.98	TNFRSF1A	tumor necrosis factor receptor superfamily member 1A precursor [Source:RefSeq peptide;Acc:NP_999134]	Organismal Systems;Cellular Processes;Environmental Information Processing	Development;Signal transduction;Signaling molecules and interaction;Endocrine system;Cell growth and death	ko04010//MAPK signaling pathway;ko04060//Cytokine-cytokine receptor interaction;ko04150//mTOR signaling pathway;ko04217//Necroptosis;ko04210//Apoptosis;ko04071//Sphingolipid signaling pathway;ko04380//Osteoclast differentiation;ko04668//TNF signaling pathway;ko04064//NF-kappa B signaling pathway;ko04920//Adipocytokine signaling pathway;ko04215//Apoptosis - multiple species	K03158	GO:0043231//intracellular membrane-bounded organelle;GO:0043226//organelle;GO:0044444//cytoplasmic part;GO:0043229//intracellular organelle;GO:0012505//endomembrane system;GO:0005737//cytoplasm;GO:0044464//cell part;GO:0005623//cell;GO:0005576//extracellular region;GO:0044424//intracellular part;GO:0005575//cellular_component;GO:0005615//extracellular space;GO:0005794//Golgi apparatus;GO:0044421/…	GO:0004871//signal transducer activity;GO:0003674//molecular_function	GO:0044699//single-organism process;GO:0048869//cellular developmental process;GO:0044763//single-organism cellular process;GO:0050789//regulation of biological process;GO:0044281//small molecule metabolic process;GO:0007165//signal transduction;GO:0032502//developmental process;GO:0071704//organic substance metabolic process;GO:0044802//single-organism membrane organization;GO:0008219//cell deat…
ENSSSCG00000000709	5.06	5.4	4.5	4.58	2.73	2.48	5.15	1.83	3.99	5.86	5.71	3.91	311.62	267.91	197.94	211.02	124.78	102.92	252.41	81.89	343.26	283.67	363.31	169.02	PLEKHG6	pleckstrin homology and RhoGEF domain containing G6 [Source:HGNC Symbol;Acc:HGNC:25562]	-	-	-	-	GO:0043232//intracellular non-membrane-bounded organelle;GO:0043226//organelle;GO:0005856//cytoskeleton;GO:0043229//intracellular organelle;GO:0044430//cytoskeletal part;GO:0005622//intracellular;GO:0005815//microtubule organizing center;GO:0005623//cell;GO:0044446//intracellular organelle part;GO:0005575//cellular_component;GO:0044464//cell part;GO:0044422//organelle part;GO:0015630//microtubule…	GO:0003674//molecular_function;GO:0005488//binding;GO:0019899//enzyme binding;GO:0005515//protein binding	GO:0007154//cell communication;GO:0044699//single-organism process;GO:0050896//response to stimulus;GO:0008150//biological_process;GO:0050789//regulation of biological process;GO:0044700//single organism signaling;GO:0051716//cellular response to stimulus;GO:0050794//regulation of cellular process;GO:0023052//signaling;GO:0065007//biological regulation;GO:0007165//signal transduction;GO:0009987//…
ENSSSCG00000000712	0.03	0.06	0.04	0.04	0.06	0.09	0.03	0.03	0.03	0.02	0.09	0.08	6	9	5	6	9	11.48	4	4	9	3	18	11	VWF	von Willebrand factor precursor [Source:RefSeq peptide;Acc:NP_001233150]	Organismal Systems;Cellular Processes;Environmental Information Processing	Signal transduction;Signaling molecules and interaction;Cellular commiunity;Immune system	ko04151//PI3K-Akt signaling pathway;ko04510//Focal adhesion;ko04611//Platelet activation;ko04610//Complement and coagulation cascades;ko04512//ECM-receptor interaction	K03900	GO:0005737//cytoplasm;GO:0005622//intracellular;GO:0044424//intracellular part;GO:0043227//membrane-bounded organelle;GO:0005575//cellular_component;GO:0031410//cytoplasmic vesicle;GO:0044464//cell part;GO:0005576//extracellular region;GO:0043229//intracellular organelle;GO:0043231//intracellular membrane-bounded organelle;GO:0031982//vesicle;GO:0012505//endomembrane system;GO:0005623//cell;GO:00…	GO:0005488//binding;GO:0003674//molecular_function;GO:0005515//protein binding;GO:0019899//enzyme binding	GO:0065003//macromolecular complex assembly;GO:0050896//response to stimulus;GO:0070271//protein complex biogenesis;GO:0006950//response to stress;GO:0006461//protein complex assembly;GO:0016043//cellular component organization;GO:0007155//cell adhesion;GO:0044085//cellular component biogenesis;GO:0071840//cellular component organization or biogenesis;GO:0008150//biological_process;GO:0022607//ce…
ENSSSCG00000000713	1.26	0.42	1.24	0.12	0.24	0.13	1.1	0.23	0.38	0.34	0.6	0.12	14	4	10	1	2	1	10	2	6	3	7	1	-	-	-	-	-	-	GO:0005575//cellular_component	-	-
ENSSSCG00000000716	0	0.06	0.07	0.12	0.06	0.07	0	0	0.1	0	0	0	0	1	1	2	1	1	0	0	3	0	0	0	KCNA1	potassium voltage-gated channel subfamily A member 1 [Source:HGNC Symbol;Acc:HGNC:6218]	-	-	-	-	GO:0044464//cell part;GO:0071944//cell periphery;GO:0005575//cellular_component;GO:0005886//plasma membrane;GO:0016020//membrane;GO:0005623//cell	GO:0003674//molecular_function;GO:0005215//transporter activity;GO:0022857//transmembrane transporter activity	GO:0048869//cellular developmental process;GO:0048856//anatomical structure development;GO:1902578//single-organism localization;GO:0032502//developmental process;GO:0016043//cellular component organization;GO:0006810//transport;GO:0006461//protein complex assembly;GO:0051234//establishment of localization;GO:0065007//biological regulation;GO:0050877//neurological system process;GO:0008150//biolo…
ENSSSCG00000000717	0.06	0.08	0.04	0.07	0.38	0.02	0.02	0.09	0.09	0.16	0.12	0.13	4	5	2	4	21	1	1	5	9	9	9	7	KCNA6	potassium voltage-gated channel subfamily A member 6 [Source:HGNC Symbol;Acc:HGNC:6225]	-	-	-	-	GO:0071944//cell periphery;GO:0005575//cellular_component;GO:0005623//cell;GO:0044464//cell part;GO:0016020//membrane;GO:0005886//plasma membrane	GO:0003674//molecular_function;GO:0022857//transmembrane transporter activity;GO:0005215//transporter activity	GO:0055085//transmembrane transport;GO:0016043//cellular component organization;GO:0071840//cellular component organization or biogenesis;GO:0009987//cellular process;GO:0044699//single-organism process;GO:0071822//protein complex subunit organization;GO:0044765//single-organism transport;GO:0006810//transport;GO:0008150//biological_process;GO:0022607//cellular component assembly;GO:0065003//macr…
ENSSSCG00000000718	0	0	0	0	0	0	0	0	0	0	0	0	0	0	0	0	0	0	0	0	0	0	0	0	GALNT8	polypeptide N-acetylgalactosaminyltransferase 8 [Source:HGNC Symbol;Acc:HGNC:4130]	Metabolism	Glycan biosynthesis and metabolism	ko00512//Mucin type O-glycan biosynthesis	K00710	GO:0005794//Golgi apparatus;GO:0043226//organelle;GO:0044424//intracellular part;GO:0005622//intracellular;GO:0044464//cell part;GO:0043227//membrane-bounded organelle;GO:0005737//cytoplasm;GO:0044444//cytoplasmic part;GO:0043229//intracellular organelle;GO:0012505//endomembrane system;GO:0005623//cell;GO:0005575//cellular_component;GO:0043231//intracellular membrane-bounded organelle	GO:0016740//transferase activity;GO:0003824//catalytic activity;GO:0003674//molecular_function;GO:0016757//transferase activity, transferring glycosyl groups	GO:0044267//cellular protein metabolic process;GO:0009987//cellular process;GO:0044260//cellular macromolecule metabolic process;GO:0019538//protein metabolic process;GO:0071704//organic substance metabolic process;GO:0044237//cellular metabolic process;GO:0008152//metabolic process;GO:0006464//cellular protein modification process;GO:0044238//primary metabolic process;GO:0043412//macromolecule m…
ENSSSCG00000000719	29.13	30.29	27.41	37.18	25.72	29.16	30.28	29.98	35.06	31.55	35.36	33.46	741.96	659.99	508.97	737.95	495.99	523.9	627.91	588.97	1263.94	641.96	949.89	627.96	-	-	Metabolism;Organismal Systems	Nervous system;Energy metabolism	ko04723//Retrograde endocannabinoid signaling;ko00190//Oxidative phosphorylation	K03953	GO:0044424//intracellular part;GO:0043231//intracellular membrane-bounded organelle;GO:0044464//cell part;GO:0005622//intracellular;GO:0032991//macromolecular complex;GO:0005623//cell;GO:0005737//cytoplasm;GO:0044444//cytoplasmic part;GO:0043227//membrane-bounded organelle;GO:0043226//organelle;GO:0043229//intracellular organelle;GO:0005739//mitochondrion;GO:0043234//protein complex;GO:0005575//c…	GO:0003824//catalytic activity;GO:0016491//oxidoreductase activity;GO:0003674//molecular_function	GO:0009058//biosynthetic process;GO:0009987//cellular process;GO:0044237//cellular metabolic process;GO:0044710//single-organism metabolic process;GO:0051186//cofactor metabolic process;GO:0044699//single-organism process;GO:0044281//small molecule metabolic process;GO:0008152//metabolic process;GO:0008150//biological_process
ENSSSCG00000000720	0.23	0.14	0.25	0.29	0.18	0.36	0.45	0.16	0.18	0.31	0.2	0.38	15.04	8.01	12.03	15.05	9.01	16.95	21.97	8.03	17.06	15.88	14.11	18.04	AKAP3	A-kinase anchor protein 3 [Source:RefSeq peptide;Acc:NP_001182253]	-	-	-	-	GO:0042995//cell projection;GO:0044444//cytoplasmic part;GO:0044424//intracellular part;GO:0005622//intracellular;GO:0043226//organelle;GO:0005623//cell;GO:0031982//vesicle;GO:0044464//cell part;GO:0005737//cytoplasm;GO:0005929//cilium;GO:0005575//cellular_component;GO:0043229//intracellular organelle;GO:0031410//cytoplasmic vesicle	GO:0003674//molecular_function	GO:0050789//regulation of biological process;GO:0065007//biological regulation;GO:0044699//single-organism process;GO:0044700//single organism signaling;GO:0007154//cell communication;GO:0050794//regulation of cellular process;GO:0009987//cellular process;GO:0051716//cellular response to stimulus;GO:0044763//single-organism cellular process;GO:0007165//signal transduction;GO:0008150//biological_p…
ENSSSCG00000000721	0	0.24	0	0	0	0.05	0.05	0	0	0.05	0	0	0	6	0	0	0	1.14	1.13	0	0	1.16	0	0	DYRK4	dual specificity tyrosine phosphorylation regulated kinase 4 [Source:HGNC Symbol;Acc:HGNC:3095]	-	-	-	-	GO:0044464//cell part;GO:0005575//cellular_component;GO:0005623//cell;GO:0005622//intracellular;GO:0043226//organelle	GO:0005488//binding;GO:0016740//transferase activity;GO:0016772//transferase activity, transferring phosphorus-containing groups;GO:0003674//molecular_function;GO:0003824//catalytic activity;GO:0043167//ion binding;GO:0016301//kinase activity	GO:0008150//biological_process;GO:0036211//protein modification process;GO:0044238//primary metabolic process;GO:0043412//macromolecule modification;GO:0044267//cellular protein metabolic process;GO:0009987//cellular process;GO:0019538//protein metabolic process;GO:0008152//metabolic process;GO:0043170//macromolecule metabolic process;GO:0071704//organic substance metabolic process;GO:0006464//ce…
ENSSSCG00000000722	0.58	1.42	0.89	0.73	0.67	1.03	0.64	0.76	0.25	0.33	0.52	1.07	35	60	29	37	22	37	28	22	23	14	23	34	RAD51AP1	RAD51 associated protein 1 [Source:HGNC Symbol;Acc:HGNC:16956]	-	-	-	-	GO:0005575//cellular_component;GO:0044446//intracellular organelle part;GO:0044464//cell part;GO:0044428//nuclear part;GO:0043229//intracellular organelle;GO:0043227//membrane-bounded organelle;GO:0043232//intracellular non-membrane-bounded organelle;GO:0031981//nuclear lumen;GO:0005623//cell;GO:0000228//nuclear chromosome;GO:0031974//membrane-enclosed lumen;GO:0070013//intracellular organelle lu…	GO:0003676//nucleic acid binding;GO:0003674//molecular_function;GO:1901363//heterocyclic compound binding;GO:0003677//DNA binding;GO:0003723//RNA binding;GO:0005488//binding;GO:0097159//organic cyclic compound binding	GO:0008152//metabolic process;GO:0006807//nitrogen compound metabolic process;GO:0044238//primary metabolic process;GO:0006139//nucleobase-containing compound metabolic process;GO:0008150//biological_process;GO:0071704//organic substance metabolic process;GO:0043170//macromolecule metabolic process;GO:0050896//response to stimulus;GO:0009987//cellular process;GO:0006725//cellular aromatic compoun…
ENSSSCG00000000723	7.25	4.83	7.08	8.65	7.97	6.79	7.59	5.94	8.84	10.05	8.82	8.14	284	162	203	261	239	190	248	183	492	318	367	242	-	-	-	-	-	-	-	-	-
ENSSSCG00000000728	1.08	0.73	1.02	1.01	2.02	0.86	1.2	1.15	1.75	2.08	1.81	2.47	61	35	42	41	87	35	56	43	140	90	95	76	PARP11	poly(ADP-ribose) polymerase family member 11 [Source:HGNC Symbol;Acc:HGNC:1186]	-	-	-	-	GO:0031967//organelle envelope;GO:0044422//organelle part;GO:0012505//endomembrane system;GO:0044446//intracellular organelle part;GO:0043229//intracellular organelle;GO:0005634//nucleus;GO:0005575//cellular_component;GO:0044428//nuclear part;GO:0043231//intracellular membrane-bounded organelle;GO:0044424//intracellular part;GO:0005622//intracellular;GO:0031975//envelope;GO:0044464//cell part;GO:…	GO:0016740//transferase activity;GO:0016757//transferase activity, transferring glycosyl groups;GO:0003674//molecular_function;GO:0003824//catalytic activity	GO:0061024//membrane organization;GO:0016043//cellular component organization;GO:0071840//cellular component organization or biogenesis;GO:0008150//biological_process;GO:0009987//cellular process
ENSSSCG00000000730	0.02	0.06	0.02	0	0.04	0	0.07	0.21	0.01	0	0.05	0	1	1	1	0	2	0	1	3	1	0	1	0	PRMT8	protein arginine methyltransferase 8 [Source:HGNC Symbol;Acc:HGNC:5188]	-	-	-	-	GO:0005622//intracellular;GO:0016020//membrane;GO:0005737//cytoplasm;GO:0044464//cell part;GO:0071944//cell periphery;GO:0005575//cellular_component;GO:0044424//intracellular part;GO:0044444//cytoplasmic part;GO:0005829//cytosol;GO:0005886//plasma membrane;GO:0005623//cell	GO:0016740//transferase activity;GO:0008168//methyltransferase activity;GO:0003824//catalytic activity;GO:0016741//transferase activity, transferring one-carbon groups;GO:0003674//molecular_function	GO:0019538//protein metabolic process;GO:0016043//cellular component organization;GO:0006996//organelle organization;GO:0008150//biological_process;GO:0044238//primary metabolic process;GO:0051276//chromosome organization;GO:0043170//macromolecule metabolic process;GO:0036211//protein modification process;GO:0034641//cellular nitrogen compound metabolic process;GO:0044267//cellular protein metabo…
ENSSSCG00000000732	0.08	0.57	0.12	0.05	0.24	0.15	0.14	0.04	0.1	0.11	0.06	0.09	6	31	5	3	14	8	9	2	10	5	4	5	CRACR2A	calcium release activated channel regulator 2A [Source:HGNC Symbol;Acc:HGNC:28657]	-	-	-	-	GO:0005622//intracellular;GO:0044464//cell part;GO:0005575//cellular_component;GO:0044424//intracellular part;GO:0005623//cell;GO:0005737//cytoplasm	GO:0016462//pyrophosphatase activity;GO:0003674//molecular_function;GO:0003824//catalytic activity;GO:0016818//hydrolase activity, acting on acid anhydrides, in phosphorus-containing anhydrides;GO:0017111//nucleoside-triphosphatase activity;GO:0005488//binding;GO:0043167//ion binding;GO:0016817//hydrolase activity, acting on acid anhydrides;GO:0003924//GTPase activity;GO:0016787//hydrolase activi…	GO:0008150//biological_process;GO:0055085//transmembrane transport;GO:0051234//establishment of localization;GO:1902578//single-organism localization;GO:0044699//single-organism process;GO:0006810//transport;GO:0009987//cellular process;GO:0044765//single-organism transport;GO:0044763//single-organism cellular process;GO:0051179//localization
ENSSSCG00000000734	0.25	0.29	0.31	0.1	0.53	0.07	0.3	0.03	0.04	0.13	0.29	0.17	10	10	9	3	16	2	10	1	2	4	12	5	-	-	-	-	-	-	GO:0016020//membrane;GO:0044464//cell part;GO:0005575//cellular_component;GO:0071944//cell periphery;GO:0005623//cell;GO:0005886//plasma membrane	-	GO:0044700//single organism signaling;GO:0008150//biological_process;GO:0050794//regulation of cellular process;GO:0051716//cellular response to stimulus;GO:0050789//regulation of biological process;GO:0009987//cellular process;GO:0065007//biological regulation;GO:0007165//signal transduction;GO:0007154//cell communication;GO:0023052//signaling;GO:0044763//single-organism cellular process;GO:0050…
ENSSSCG00000000735	5	3.37	5.26	5.84	6.33	3.62	5.81	5.4	4.88	6.84	5.79	5.1	289	166	221	259	274	150	276	242	398	315	345	216	TSPAN9	Tetraspanin-9 [Source:UniProtKB/Swiss-Prot;Acc:Q06AA5]	-	-	-	-	GO:0016020//membrane;GO:0005623//cell;GO:0005575//cellular_component;GO:0044464//cell part;GO:0005886//plasma membrane;GO:0071944//cell periphery	-	GO:0044700//single organism signaling;GO:0050789//regulation of biological process;GO:0008150//biological_process;GO:0007165//signal transduction;GO:0051716//cellular response to stimulus;GO:0044763//single-organism cellular process;GO:0007154//cell communication;GO:0050794//regulation of cellular process;GO:0065007//biological regulation;GO:0044699//single-organism process;GO:0050896//response t…
ENSSSCG00000000736	4.29	5.64	5.85	3.34	4.69	3.37	3.19	4.07	3.79	4.52	5.43	4.61	129	126	123	77	110	78	81	101	169	99	171	109	TEAD4	transcriptional enhancer factor TEF-3 [Source:RefSeq peptide;Acc:NP_001136138]	Environmental Information Processing	Signal transduction	ko04390//Hippo signaling pathway;ko04392//Hippo signaling pathway - multiple species	K09448	GO:0044464//cell part;GO:0005654//nucleoplasm;GO:0043227//membrane-bounded organelle;GO:0005622//intracellular;GO:0044428//nuclear part;GO:0070013//intracellular organelle lumen;GO:0005634//nucleus;GO:0031981//nuclear lumen;GO:0044422//organelle part;GO:0043233//organelle lumen;GO:0031974//membrane-enclosed lumen;GO:0032991//macromolecular complex;GO:0005623//cell;GO:0043234//protein complex;GO:0…	GO:0003700//transcription factor activity, sequence-specific DNA binding;GO:1901363//heterocyclic compound binding;GO:0008134//transcription factor binding;GO:0097159//organic cyclic compound binding;GO:0003677//DNA binding;GO:0003674//molecular_function;GO:0005515//protein binding;GO:0005488//binding;GO:0003676//nucleic acid binding;GO:0001071//nucleic acid binding transcription factor activity	GO:0044763//single-organism cellular process;GO:0050794//regulation of cellular process;GO:0006807//nitrogen compound metabolic process;GO:0044707//single-multicellular organism process;GO:0048856//anatomical structure development;GO:0050896//response to stimulus;GO:0032502//developmental process;GO:0065007//biological regulation;GO:0051716//cellular response to stimulus;GO:0050789//regulation of…
ENSSSCG00000000737	16.02	13.97	15.91	14.05	13.16	12.14	11.01	12.38	11.97	13.95	12.26	12.96	741	516	509	492	433	364	420	420	752	489	624	434	TULP3	tubby like protein 3 [Source:HGNC Symbol;Acc:HGNC:12425]	-	-	-	-	GO:0005737//cytoplasm;GO:0044422//organelle part;GO:0031974//membrane-enclosed lumen;GO:0044446//intracellular organelle part;GO:0005856//cytoskeleton;GO:0043229//intracellular organelle;GO:0043234//protein complex;GO:0005634//nucleus;GO:0070013//intracellular organelle lumen;GO:0042995//cell projection;GO:0044424//intracellular part;GO:0005623//cell;GO:0043228//non-membrane-bounded organelle;GO:…	GO:0003674//molecular_function;GO:0005488//binding;GO:0005515//protein binding;GO:0008289//lipid binding;GO:0043167//ion binding;GO:0019899//enzyme binding	GO:0044767//single-organism developmental process;GO:0023052//signaling;GO:0007165//signal transduction;GO:0007275//multicellular organism development;GO:0048869//cellular developmental process;GO:0044707//single-multicellular organism process;GO:0048856//anatomical structure development;GO:0008150//biological_process;GO:0009987//cellular process;GO:0030154//cell differentiation;GO:0032501//multi…
ENSSSCG00000000738	3.68	10.58	4.31	6.75	4.52	6.36	5.55	3.43	5.59	6.65	5.52	5.31	98	247.91	87.96	140	100	127.95	124	79	210	155	153	99	RHNO1	RAD9-HUS1-RAD1 interacting nuclear orphan 1 [Source:HGNC Symbol;Acc:HGNC:28206]	-	-	-	-	GO:0044464//cell part;GO:0043232//intracellular non-membrane-bounded organelle;GO:0043228//non-membrane-bounded organelle;GO:0043231//intracellular membrane-bounded organelle;GO:0005575//cellular_component;GO:0005694//chromosome;GO:0005623//cell;GO:0043229//intracellular organelle;GO:0043227//membrane-bounded organelle;GO:0043226//organelle;GO:0005634//nucleus;GO:0044424//intracellular part;GO:00…	-	GO:0006950//response to stress;GO:0046483//heterocycle metabolic process;GO:0006139//nucleobase-containing compound metabolic process;GO:0071704//organic substance metabolic process;GO:0044260//cellular macromolecule metabolic process;GO:0044699//single-organism process;GO:0044237//cellular metabolic process;GO:0008152//metabolic process;GO:1901360//organic cyclic compound metabolic process;GO:00…
ENSSSCG00000000739	0.35	1.38	0.68	0.48	0.14	0.41	0.27	0.22	0.12	0.05	0.12	0.38	30	100.09	42.04	30	9	24.05	19	14	14	3	11	24	FOXM1	forkhead box M1 [Source:HGNC Symbol;Acc:HGNC:3818]	Cellular Processes	Cell growth and death	ko04218//Cellular senescence	K09406	GO:0005622//intracellular;GO:0044424//intracellular part;GO:0043229//intracellular organelle;GO:0043227//membrane-bounded organelle;GO:0044464//cell part;GO:0005623//cell;GO:0043226//organelle;GO:0043231//intracellular membrane-bounded organelle;GO:0005634//nucleus;GO:0005575//cellular_component	GO:0005515//protein binding;GO:0003674//molecular_function;GO:0003700//transcription factor activity, sequence-specific DNA binding;GO:0003677//DNA binding;GO:1901363//heterocyclic compound binding;GO:0003676//nucleic acid binding;GO:0005488//binding;GO:0097159//organic cyclic compound binding;GO:0019899//enzyme binding;GO:0001071//nucleic acid binding transcription factor activity	GO:0043170//macromolecule metabolic process;GO:0009058//biosynthetic process;GO:0030154//cell differentiation;GO:0044699//single-organism process;GO:0046483//heterocycle metabolic process;GO:0007165//signal transduction;GO:0048856//anatomical structure development;GO:0090304//nucleic acid metabolic process;GO:0008150//biological_process;GO:0006807//nitrogen compound metabolic process;GO:0044238//…
ENSSSCG00000000740	0	0	0	0	0	0	0	0	0	0	0	0	0	0	0	0	0	0	0	0	0	0	0	0	-	-	-	-	-	-	-	-	-
ENSSSCG00000000741	0	0	0	0	0	0	0	0	0	0	0	0	0	0	0	0	0	0	0	0	0	0	0	0	NRIP2	nuclear receptor interacting protein 2 [Source:HGNC Symbol;Acc:HGNC:23078]	-	-	-	-	GO:0044424//intracellular part;GO:0005623//cell;GO:0044464//cell part;GO:0005575//cellular_component;GO:0005737//cytoplasm;GO:0005622//intracellular	GO:0016787//hydrolase activity;GO:0008233//peptidase activity;GO:0003674//molecular_function;GO:0003824//catalytic activity	GO:0008150//biological_process
ENSSSCG00000000742	1.48	1.23	1.21	1.59	0.68	0.92	1.16	1.06	1.27	1.03	1.28	1.44	112	79	66	92	39	50	72	62	136	62	102	80	ITFG2	integrin alpha FG-GAP repeat containing 2 [Source:HGNC Symbol;Acc:HGNC:30879]	-	-	-	-	GO:0005634//nucleus;GO:0043231//intracellular membrane-bounded organelle;GO:0005622//intracellular;GO:0043229//intracellular organelle;GO:0005764//lysosome;GO:0005654//nucleoplasm;GO:0070013//intracellular organelle lumen;GO:0044444//cytoplasmic part;GO:0043227//membrane-bounded organelle;GO:0005773//vacuole;GO:0031974//membrane-enclosed lumen;GO:0044446//intracellular organelle part;GO:0005829//…	-	GO:0009987//cellular process;GO:0065007//biological regulation;GO:0044700//single organism signaling;GO:0050794//regulation of cellular process;GO:0006950//response to stress;GO:0008150//biological_process;GO:0051716//cellular response to stimulus;GO:0032502//developmental process;GO:0007154//cell communication;GO:0048856//anatomical structure development;GO:0044767//single-organism developmental…
ENSSSCG00000000743	110.32	122.14	94.47	179.25	92.51	105.64	142.2	95.5	170.84	162.82	162.75	162.85	2405	2268	1495	2997	1534	1648	2546	1612	5253	2827	3735	2599	FKBP4	peptidyl-prolyl cis-trans isomerase FKBP4 [Source:RefSeq peptide;Acc:NP_001182266]	Organismal Systems	Endocrine system	ko04915//Estrogen signaling pathway	K09571	GO:0044428//nuclear part;GO:0043231//intracellular membrane-bounded organelle;GO:0044424//intracellular part;GO:0070013//intracellular organelle lumen;GO:0005654//nucleoplasm;GO:0005829//cytosol;GO:0044446//intracellular organelle part;GO:0043226//organelle;GO:0005634//nucleus;GO:0005622//intracellular;GO:0005575//cellular_component;GO:0031981//nuclear lumen;GO:0044444//cytoplasmic part;GO:000573…	GO:0008134//transcription factor binding;GO:0043167//ion binding;GO:0005515//protein binding;GO:0005488//binding;GO:0003824//catalytic activity;GO:0016853//isomerase activity;GO:0003674//molecular_function	GO:0044237//cellular metabolic process;GO:0044238//primary metabolic process;GO:0008152//metabolic process;GO:0022607//cellular component assembly;GO:0050896//response to stimulus;GO:0006464//cellular protein modification process;GO:0043170//macromolecule metabolic process;GO:0023052//signaling;GO:0048856//anatomical structure development;GO:0007165//signal transduction;GO:0009987//cellular proce…
ENSSSCG00000000744	0	0	0	0	0	0	0	0	0	0	0	0	0	0	0	0	0	0	0	0	0	0	0	0	-	-	-	-	-	-	GO:0005623//cell;GO:0043232//intracellular non-membrane-bounded organelle;GO:0032991//macromolecular complex;GO:0044444//cytoplasmic part;GO:0044424//intracellular part;GO:0005575//cellular_component;GO:0043229//intracellular organelle;GO:0043226//organelle;GO:0005622//intracellular;GO:0005840//ribosome;GO:0044464//cell part;GO:0030529//intracellular ribonucleoprotein complex;GO:0043228//non-memb…	GO:0003735//structural constituent of ribosome;GO:0005198//structural molecule activity;GO:0003674//molecular_function	GO:0044238//primary metabolic process;GO:0006807//nitrogen compound metabolic process;GO:0071704//organic substance metabolic process;GO:0044267//cellular protein metabolic process;GO:0008150//biological_process;GO:0044237//cellular metabolic process;GO:0044271//cellular nitrogen compound biosynthetic process;GO:0044249//cellular biosynthetic process;GO:0008152//metabolic process;GO:0043603//cell…
ENSSSCG00000000745	2.2	2.56	2.28	2.58	1.7	1.6	2.29	1.47	3.01	2.1	2.43	2.76	117	116	89	105	68	64	100	60	227	92	136	107	DDX11	DEAD/H-box helicase 11 [Source:HGNC Symbol;Acc:HGNC:2736]	-	-	-	-	GO:0044446//intracellular organelle part;GO:0043231//intracellular membrane-bounded organelle;GO:0005634//nucleus;GO:0043227//membrane-bounded organelle;GO:0005730//nucleolus;GO:0044428//nuclear part;GO:0043226//organelle;GO:0043232//intracellular non-membrane-bounded organelle;GO:0032991//macromolecular complex;GO:0005622//intracellular;GO:0000228//nuclear chromosome;GO:0043228//non-membrane-bou…	GO:0097159//organic cyclic compound binding;GO:0003677//DNA binding;GO:0005488//binding;GO:0016462//pyrophosphatase activity;GO:0017111//nucleoside-triphosphatase activity;GO:1901363//heterocyclic compound binding;GO:0003674//molecular_function;GO:0004386//helicase activity;GO:0016887//ATPase activity;GO:0003723//RNA binding;GO:0043167//ion binding;GO:0016787//hydrolase activity;GO:0003676//nucle…	GO:0044237//cellular metabolic process;GO:0016043//cellular component organization;GO:0006996//organelle organization;GO:0008152//metabolic process;GO:0009987//cellular process;GO:0034641//cellular nitrogen compound metabolic process;GO:0090304//nucleic acid metabolic process;GO:0050896//response to stimulus;GO:0044260//cellular macromolecule metabolic process;GO:0006259//DNA metabolic process;GO…
ENSSSCG00000000746	13.35	13.63	14.54	16.35	14.1	14.59	11.5	16.53	12.36	14.1	12.83	11.8	267	233	213	250	214	209	188	256	348	224	270	172	WASHC1	WASH complex subunit 1 [Source:RefSeq peptide;Acc:NP_001231412]	Cellular Processes	Transport and catabolism	ko04144//Endocytosis	K18461	GO:0043231//intracellular membrane-bounded organelle;GO:0005622//intracellular;GO:0044464//cell part;GO:0043228//non-membrane-bounded organelle;GO:0005773//vacuole;GO:0043232//intracellular non-membrane-bounded organelle;GO:0043227//membrane-bounded organelle;GO:0032991//macromolecular complex;GO:0015630//microtubule cytoskeleton;GO:0044424//intracellular part;GO:0005575//cellular_component;GO:00…	GO:0008092//cytoskeletal protein binding;GO:0003674//molecular_function;GO:0019899//enzyme binding;GO:0005488//binding;GO:0005515//protein binding	GO:0008150//biological_process;GO:0044763//single-organism cellular process;GO:0002376//immune system process;GO:0006629//lipid metabolic process;GO:0048870//cell motility;GO:0036211//protein modification process;GO:0044710//single-organism metabolic process;GO:0021700//developmental maturation;GO:0043170//macromolecule metabolic process;GO:0007049//cell cycle;GO:0040011//locomotion;GO:0009987//c…
ENSSSCG00000000748	0	0	0	0	0	0.01	0	0	0	0	0	0	0	0	0	0	0	1	0	0	0	0	0	0	IQSEC3	IQ motif and Sec7 domain 3 [Source:HGNC Symbol;Acc:HGNC:29193]	Cellular Processes	Transport and catabolism	ko04144//Endocytosis	K12495	GO:0071944//cell periphery;GO:0016020//membrane;GO:0044464//cell part;GO:0005575//cellular_component;GO:0005886//plasma membrane;GO:0005623//cell	GO:0005488//binding;GO:0003674//molecular_function;GO:0019899//enzyme binding;GO:0005515//protein binding	GO:0044699//single-organism process;GO:0044700//single organism signaling;GO:0050794//regulation of cellular process;GO:0050896//response to stimulus;GO:0065007//biological regulation;GO:0007010//cytoskeleton organization;GO:0023052//signaling;GO:0007165//signal transduction;GO:0006996//organelle organization;GO:0008150//biological_process;GO:0007154//cell communication;GO:0016043//cellular compo…
ENSSSCG00000000749	0.05	0.03	0	0.09	0.25	0	0.07	0	0.1	0.15	0.07	0.04	2	1	0	3	8	0	2	0	6	5	3	1	SLC6A12	solute carrier family 6 member 12 [Source:HGNC Symbol;Acc:HGNC:11045]	-	-	-	-	GO:0005575//cellular_component;GO:0071944//cell periphery;GO:0044464//cell part;GO:0005886//plasma membrane;GO:0005623//cell;GO:0016020//membrane	GO:0003674//molecular_function;GO:0005215//transporter activity;GO:0022857//transmembrane transporter activity	GO:0044763//single-organism cellular process;GO:0008150//biological_process;GO:0051179//localization;GO:0055085//transmembrane transport;GO:0009987//cellular process;GO:0044699//single-organism process;GO:0051234//establishment of localization;GO:0044765//single-organism transport;GO:1902578//single-organism localization;GO:0006810//transport
ENSSSCG00000000751	1.27	1.52	1.32	1.13	0.85	1.81	1.67	0.81	1.98	0.85	1.14	1.71	53	54	40	36	27	54	57	26	116	28	50	52	CCDC77	coiled-coil domain containing 77 [Source:HGNC Symbol;Acc:HGNC:28203]	-	-	-	-	GO:0005622//intracellular;GO:0005815//microtubule organizing center;GO:0044422//organelle part;GO:0043226//organelle;GO:0044446//intracellular organelle part;GO:0043228//non-membrane-bounded organelle;GO:0015630//microtubule cytoskeleton;GO:0005575//cellular_component;GO:0044430//cytoskeletal part;GO:0044464//cell part;GO:0044424//intracellular part;GO:0043229//intracellular organelle;GO:0005623/…	-	-
ENSSSCG00000000753	31.54	34.29	37.06	13.71	43.37	34.35	37.63	42.48	30.22	31.4	29.84	26.83	3362.35	3137.26	2794.41	1215.92	3242.54	2606.89	3124.83	3308.48	4477.74	2546.94	3330.85	2105.34	-	-	-	-	-	-	-	GO:0003824//catalytic activity;GO:0016740//transferase activity;GO:0043167//ion binding;GO:0005488//binding;GO:0003674//molecular_function;GO:0016772//transferase activity, transferring phosphorus-containing groups;GO:0016301//kinase activity	GO:0044238//primary metabolic process;GO:0036211//protein modification process;GO:0008150//biological_process;GO:0006464//cellular protein modification process;GO:0043412//macromolecule modification;GO:0044237//cellular metabolic process;GO:0044260//cellular macromolecule metabolic process;GO:0019538//protein metabolic process;GO:0044267//cellular protein metabolic process;GO:0071704//organic sub…
ENSSSCG00000000754	4.91	2.5	3	8.26	3.56	2.03	2.22	2.19	3.36	5.31	4.27	4.42	368.65	176.74	157.93	527.08	188.46	107.11	152.17	130.52	325.26	328.06	326.15	249.66	RAD52	DNA repair protein RAD52 homolog [Source:RefSeq peptide;Acc:NP_001116654]	Genetic Information Processing	Replication and repair	ko03440//Homologous recombination	K10873	GO:0044424//intracellular part;GO:0043227//membrane-bounded organelle;GO:0044464//cell part;GO:0043229//intracellular organelle;GO:0005634//nucleus;GO:0005622//intracellular;GO:0005623//cell;GO:0005575//cellular_component;GO:0043231//intracellular membrane-bounded organelle;GO:0043226//organelle	GO:0003676//nucleic acid binding;GO:0097159//organic cyclic compound binding;GO:0003677//DNA binding;GO:0005488//binding;GO:1901363//heterocyclic compound binding;GO:0003674//molecular_function	GO:0071840//cellular component organization or biogenesis;GO:0043170//macromolecule metabolic process;GO:0065003//macromolecular complex assembly;GO:0044237//cellular metabolic process;GO:0006725//cellular aromatic compound metabolic process;GO:0071704//organic substance metabolic process;GO:0006461//protein complex assembly;GO:0006950//response to stress;GO:0006139//nucleobase-containing compoun…
ENSSSCG00000000755	18.38	14.8	19.33	10.48	26.49	17.82	20.17	19.99	17.48	17.72	17.61	15.45	2189	1502	1661.65	961	2237	1483	1978	1844	2895	1690	2214	1355	ERC1	ELKS/RAB6-interacting/CAST family member 1 [Source:HGNC Symbol;Acc:HGNC:17072]	Environmental Information Processing	Signal transduction	ko04064//NF-kappa B signaling pathway	K16072	GO:0005829//cytosol;GO:0044444//cytoplasmic part;GO:0005737//cytoplasm;GO:0005623//cell;GO:0005622//intracellular;GO:0005575//cellular_component;GO:0044464//cell part;GO:0044424//intracellular part	GO:0003674//molecular_function	GO:0009987//cellular process;GO:0007154//cell communication;GO:0050794//regulation of cellular process;GO:0071704//organic substance metabolic process;GO:0051716//cellular response to stimulus;GO:0044238//primary metabolic process;GO:0023052//signaling;GO:0044699//single-organism process;GO:0043412//macromolecule modification;GO:0050896//response to stimulus;GO:0044267//cellular protein metabolic…
ENSSSCG00000000757	29.9	37.97	26.26	34.58	33.83	35.53	35.78	42.95	35.92	32.82	33.36	34.68	1605	1752	1027	1411	1413	1373	1618	1797	2749	1407	1890	1358	ADIPOR2	adiponectin receptor protein 2 [Source:RefSeq peptide;Acc:NP_001007193]	Environmental Information Processing;Organismal Systems	Endocrine system;Aging;Signal transduction	ko04152//AMPK signaling pathway;ko04211//Longevity regulating pathway - mammal;ko04920//Adipocytokine signaling pathway	K07297	GO:0044464//cell part;GO:0016020//membrane;GO:0071944//cell periphery;GO:0005886//plasma membrane;GO:0005575//cellular_component;GO:0005623//cell	GO:0003674//molecular_function;GO:0004871//signal transducer activity	GO:0023052//signaling;GO:0042592//homeostatic process;GO:0050789//regulation of biological process;GO:0044763//single-organism cellular process;GO:0044699//single-organism process;GO:0044700//single organism signaling;GO:0048856//anatomical structure development;GO:0050794//regulation of cellular process;GO:0050896//response to stimulus;GO:0065007//biological regulation;GO:0009653//anatomical str…
ENSSSCG00000000759	131.06	77.08	111.08	155.61	48.8	77.88	127.1	68.95	120.12	118.47	120.11	117.73	4002.85	2005.88	2463	3645	1134	1702	3187	1631	5168.94	2881	3862	2632	-	-	Environmental Information Processing;Cellular Processes;Organismal Systems	Endocrine system;Cellular commiunity;Signal transduction;Development	ko04360//Axon guidance;ko04390//Hippo signaling pathway;ko04150//mTOR signaling pathway;ko04310//Wnt signaling pathway;ko04550//Signaling pathways regulating pluripotency of stem cells;ko04916//Melanogenesis	K00444	GO:0005615//extracellular space;GO:0044421//extracellular region part;GO:0005578//proteinaceous extracellular matrix;GO:0005576//extracellular region;GO:0005575//cellular_component;GO:0031012//extracellular matrix	GO:0003674//molecular_function	GO:0048869//cellular developmental process;GO:0009987//cellular process;GO:0008150//biological_process;GO:0032502//developmental process;GO:0051716//cellular response to stimulus;GO:0007267//cell-cell signaling;GO:0007154//cell communication;GO:0044700//single organism signaling;GO:0050789//regulation of biological process;GO:0023052//signaling;GO:0065007//biological regulation;GO:0044767//single…
ENSSSCG00000000760	0.02	0	0.05	0	0.03	0.03	0.02	0	0.01	0	0	0	1	0	2	0	1	1	1	0	1	0	0	0	LRTM2	leucine rich repeats and transmembrane domains 2 [Source:HGNC Symbol;Acc:HGNC:32443]	-	-	-	-	GO:0005622//intracellular;GO:0044424//intracellular part;GO:0005623//cell;GO:0005737//cytoplasm;GO:0044464//cell part;GO:0005575//cellular_component	GO:0030234//enzyme regulator activity;GO:0003674//molecular_function;GO:0098772//molecular function regulator	GO:0043170//macromolecule metabolic process;GO:0065007//biological regulation;GO:0044085//cellular component biogenesis;GO:0044267//cellular protein metabolic process;GO:0022607//cellular component assembly;GO:0032502//developmental process;GO:0023052//signaling;GO:0051716//cellular response to stimulus;GO:0043412//macromolecule modification;GO:0044238//primary metabolic process;GO:0050789//regul…
ENSSSCG00000000764	0.91	0.74	0.94	1.49	0.9	1.52	0.97	1.11	1.42	1.43	1.52	0.62	16	11	12	20	12	19	14	15	35	20	28	8	HDHD5	haloacid dehalogenase like hydrolase domain containing 5 [Source:HGNC Symbol;Acc:HGNC:1843]	-	-	-	-	GO:0044424//intracellular part;GO:0044464//cell part;GO:0043231//intracellular membrane-bounded organelle;GO:0043227//membrane-bounded organelle;GO:0044444//cytoplasmic part;GO:0005739//mitochondrion;GO:0005737//cytoplasm;GO:0005623//cell;GO:0043229//intracellular organelle;GO:0005575//cellular_component;GO:0043226//organelle;GO:0005622//intracellular	-	GO:0009058//biosynthetic process;GO:0071704//organic substance metabolic process;GO:0006629//lipid metabolic process;GO:0044699//single-organism process;GO:0008150//biological_process;GO:0008152//metabolic process;GO:0044238//primary metabolic process;GO:0044710//single-organism metabolic process
ENSSSCG00000000765	28.69	32.86	27.27	33.47	26.36	29.26	30.23	35.03	28.01	25.87	29.69	31.89	1026	1001	708	918	717	749	888	970	1413	737	1118	835	IL17RA	interleukin 17 receptor A [Source:HGNC Symbol;Acc:HGNC:5985]	Environmental Information Processing;Organismal Systems	Immune system;Signaling molecules and interaction	ko04060//Cytokine-cytokine receptor interaction;ko04657//IL-17 signaling pathway	K05164	GO:0005575//cellular_component;GO:0016020//membrane;GO:0005886//plasma membrane;GO:0005623//cell;GO:0044464//cell part;GO:0071944//cell periphery	GO:0004871//signal transducer activity;GO:0003674//molecular_function	GO:0006810//transport;GO:0040011//locomotion;GO:0044763//single-organism cellular process;GO:0051674//localization of cell;GO:0051716//cellular response to stimulus;GO:0006928//movement of cell or subcellular component;GO:0051234//establishment of localization;GO:0002376//immune system process;GO:0051179//localization;GO:0008150//biological_process;GO:0007165//signal transduction;GO:0050896//resp…
ENSSSCG00000000766	1.9	3.41	1.8	1.42	2.41	3.1	2.08	3.04	1.93	1.79	2.1	2.19	180	279	123	106	175	211	167	222	266	140	208	154	CECR2	CECR2, histone acetyl-lysine reader [Source:HGNC Symbol;Acc:HGNC:1840]	-	-	-	-	GO:0044428//nuclear part;GO:0043232//intracellular non-membrane-bounded organelle;GO:0043226//organelle;GO:0043227//membrane-bounded organelle;GO:0043234//protein complex;GO:0043228//non-membrane-bounded organelle;GO:0032991//macromolecular complex;GO:0005575//cellular_component;GO:0044446//intracellular organelle part;GO:0005623//cell;GO:0044464//cell part;GO:0044424//intracellular part;GO:00444…	-	GO:0044707//single-multicellular organism process;GO:0000003//reproduction;GO:0044699//single-organism process;GO:0009987//cellular process;GO:0009653//anatomical structure morphogenesis;GO:0051276//chromosome organization;GO:0048856//anatomical structure development;GO:0032501//multicellular organismal process;GO:0007275//multicellular organism development;GO:0008150//biological_process;GO:00486…
ENSSSCG00000000767	187.78	223.69	166.08	189.89	206.63	220.2	187.21	226.47	186.66	181.08	187.09	180.72	3661	3646	2324	2830	2804	2982	3032	3353	5129	2755	3750	2561	ATP6V1E1	ATPase H+ transporting V1 subunit E1 [Source:HGNC Symbol;Acc:HGNC:857]	Metabolism;Environmental Information Processing;Organismal Systems;Cellular Processes	Nervous system;Transport and catabolism;Signal transduction;Energy metabolism;Excretory system	ko04150//mTOR signaling pathway;ko04145//Phagosome;ko00190//Oxidative phosphorylation;ko04721//Synaptic vesicle cycle;ko04966//Collecting duct acid secretion	K02150	GO:0043231//intracellular membrane-bounded organelle;GO:0043229//intracellular organelle;GO:0043226//organelle;GO:0005737//cytoplasm;GO:0043234//protein complex;GO:0032991//macromolecular complex;GO:0044464//cell part;GO:0044444//cytoplasmic part;GO:0005622//intracellular;GO:0005886//plasma membrane;GO:0005739//mitochondrion;GO:0031982//vesicle;GO:0005623//cell;GO:0031410//cytoplasmic vesicle;GO:…	GO:0017111//nucleoside-triphosphatase activity;GO:0022857//transmembrane transporter activity;GO:0016462//pyrophosphatase activity;GO:0016817//hydrolase activity, acting on acid anhydrides;GO:0005515//protein binding;GO:0019899//enzyme binding;GO:0016818//hydrolase activity, acting on acid anhydrides, in phosphorus-containing anhydrides;GO:0005215//transporter activity;GO:0016787//hydrolase activ…	GO:0051234//establishment of localization;GO:1902578//single-organism localization;GO:0009987//cellular process;GO:0051179//localization;GO:0006810//transport;GO:0008150//biological_process;GO:0055085//transmembrane transport;GO:0044763//single-organism cellular process;GO:0044765//single-organism transport;GO:0044699//single-organism process
ENSSSCG00000000769	18.45	23.98	20.33	19.02	19.47	21.42	20.75	22.55	29.17	19.33	19.71	23.78	417	464	337	335	337	349	396	403	956	357	481	396	BID	BH3-interacting domain death agonist [Source:UniProtKB/Swiss-Prot;Acc:Q4JHS0]	Cellular Processes;Organismal Systems;Environmental Information Processing	Cell growth and death;Immune system;Signal transduction	ko04217//Necroptosis;ko04210//Apoptosis;ko04071//Sphingolipid signaling pathway;ko04650//Natural killer cell mediated cytotoxicity;ko04115//p53 signaling pathway;ko04215//Apoptosis - multiple species	K04726	GO:0043229//intracellular organelle;GO:0005575//cellular_component;GO:0005829//cytosol;GO:0043227//membrane-bounded organelle;GO:0005739//mitochondrion;GO:0005623//cell;GO:0005622//intracellular;GO:0005737//cytoplasm;GO:0044424//intracellular part;GO:0043226//organelle;GO:0044464//cell part;GO:0044444//cytoplasmic part;GO:0043231//intracellular membrane-bounded organelle	GO:0019899//enzyme binding;GO:0003674//molecular_function;GO:0005488//binding;GO:0005515//protein binding	GO:0000278//mitotic cell cycle;GO:0050896//response to stimulus;GO:0034641//cellular nitrogen compound metabolic process;GO:0006996//organelle organization;GO:0016043//cellular component organization;GO:0006950//response to stress;GO:0016265//death;GO:0008150//biological_process;GO:0006605//protein targeting;GO:0033036//macromolecule localization;GO:0065003//macromolecular complex assembly;GO:000…
ENSSSCG00000000770	7.31	6.33	9.08	3.37	10.52	6.34	6.83	7.92	6.99	9.95	8.58	5.87	610	447	550	215	669	380	470	510	822	661	752	357	MICAL3	microtubule associated monooxygenase, calponin and LIM domain containing 3 [Source:HGNC Symbol;Acc:HGNC:24694]	-	-	-	-	GO:0016020//membrane;GO:0043231//intracellular membrane-bounded organelle;GO:0031974//membrane-enclosed lumen;GO:0005886//plasma membrane;GO:0071944//cell periphery;GO:0005575//cellular_component;GO:0005829//cytosol;GO:0044444//cytoplasmic part;GO:0044422//organelle part;GO:0044424//intracellular part;GO:0044428//nuclear part;GO:0005737//cytoplasm;GO:0005654//nucleoplasm;GO:0005622//intracellular…	GO:0008092//cytoskeletal protein binding;GO:0003674//molecular_function;GO:0005488//binding;GO:0043167//ion binding;GO:0005515//protein binding	GO:0071840//cellular component organization or biogenesis;GO:0006996//organelle organization;GO:0016043//cellular component organization;GO:0009987//cellular process;GO:0007010//cytoskeleton organization;GO:0008150//biological_process
[truncated: 22,489 more rows]

## Sheet: Novel genes annotation
GeneID	Symbol	Description	KEGG_A_class	KEGG_B_class	Pathway	K_ID	GO Component	GO Function	GO Process
XLOC_000010	-	-	-	-	-	-	-	-	-
XLOC_000037	-	-	-	-	-	-	-	-	-
XLOC_000054	-	-	-	-	-	-	-	-	-
XLOC_000123	-	PREDICTED: hairy/enhancer-of-split related with YRPW motif protein 2 [Panthera tigris altaica]	-	-	-	-	-	-	-
XLOC_000130	-	-	-	-	-	-	-	-	-
XLOC_000178	-	-	-	-	-	-	-	-	-
[truncated: 580 more rows]

## Sheet: Novel genes suquence
>XLOC_018136	transcript=TCONS_00056962
[truncated: 1,375 more rows]
