# Supplementary material for: Transcriptome Analysis of Landrace Pig Subcutaneous Preadipocytes during Adipogenic Differentiation
Source: Genes (Basel). 2019 Jul 19;10(7):552. doi: 10.3390/genes10070552 (PMC6678843; doi:10.3390/genes10070552)
Supplement: Supplementary file 1 [file genes-10-00552-s001.zip › Table S7-trendDEGs-KEGG.xlsx]

## Sheet: profile 0
KEGG_A_class	KEGG_B_class	Pathway	profile0 (20)	All (6486)	adjust-p	Pathway ID	Genes	K_IDs
Organismal Systems	Endocrine system	Progesterone-mediated oocyte maturation	3	84	0.00203763	ko04914	ENSSSCG00000010214;ENSSSCG00000012307;ENSSSCG00000030469	K02087+K21771+K02178
Cellular Processes	Cell growth and death	Cell cycle	3	119	0.00546618	ko04110	ENSSSCG00000010214;ENSSSCG00000012307;ENSSSCG00000030469	K02087+K21771+K02178
Metabolism	Amino acid metabolism	Cysteine and methionine metabolism	2	42	0.00722428	ko00270	ENSSSCG00000029163;ENSSSCG00000013976	K00826+K03334
Metabolism	Amino acid metabolism	Valine, leucine and isoleucine degradation	2	49	0.00974083	ko00280	ENSSSCG00000029163;ENSSSCG00000013976	K00826+K03334
Metabolism	Amino acid metabolism	Valine, leucine and isoleucine biosynthesis	1	4	0.0122802	ko00290	ENSSSCG00000029163	K00826
Metabolism	Amino acid metabolism	Phenylalanine, tyrosine and tryptophan biosynthesis	1	6	0.0183664	ko00400	ENSSSCG00000013976	K03334
Cellular Processes	Cell growth and death	Oocyte meiosis	2	107	0.0422302	ko04114	ENSSSCG00000010214;ENSSSCG00000030469	K02087+K02178

## Sheet: profile 1 
KEGG_A_class	KEGG_B_class	Pathway	profile1 (25)	All (6486)	adjust-p	Pathway ID	Genes	K_IDs
Cellular Processes	Cell growth and death	Cell cycle	6	119	4.47693e-06	ko04110	ENSSSCG00000026748;ENSSSCG00000003949;ENSSSCG00000029326;ENSSSCG00000013411;ENSSSCG00000034120;ENSSSCG00000004782	K06631+K03363+K05868+K06632+K04685+K06637
Organismal Systems	Immune system	IL-17 signaling pathway	3	84	0.00392381	ko04657	ENSSSCG00000014988;ENSSSCG00000006588;ENSSSCG00000006590	K07994+K21128+K21127
Cellular Processes	Cell growth and death	Oocyte meiosis	3	107	0.00771061	ko04114	ENSSSCG00000026748;ENSSSCG00000003949;ENSSSCG00000029326	K06631+K03363+K05868
Environmental Information Processing	Signal transduction	FoxO signaling pathway	3	128	0.0125749	ko04068	ENSSSCG00000026748;ENSSSCG00000029326;ENSSSCG00000034120	K06631+K05868+K04685
Cellular Processes	Cell growth and death	Cellular senescence	3	146	0.0178828	ko04218	ENSSSCG00000029326;ENSSSCG00000007366;ENSSSCG00000034120	K05868+K21769+K04685
Organismal Systems	Endocrine system	Renin secretion	2	64	0.0248523	ko04924	ENSSSCG00000033190;ENSSSCG00000006932	K09864+K05030
Cellular Processes	Cell growth and death	p53 signaling pathway	2	68	0.0278206	ko04115	ENSSSCG00000029326;ENSSSCG00000031741	K05868+K10808
Environmental Information Processing	Signaling molecules and interaction	ECM-receptor interaction	2	69	0.0285842	ko04512	ENSSSCG00000006524;ENSSSCG00000009216	K04659+K06250
Cellular Processes	Cellular commiunity	Focal adhesion	3	179	0.030439	ko04510	ENSSSCG00000006524;ENSSSCG00000016578;ENSSSCG00000009216	K04659+K04437+K06250
Metabolism	Energy metabolism	Sulfur metabolism	1	10	0.0379087	ko00920	ENSSSCG00000010437	K13811
Organismal Systems	Endocrine system	Progesterone-mediated oocyte maturation	2	84	0.0410128	ko04914	ENSSSCG00000026748;ENSSSCG00000029326	K06631+K05868

## Sheet: profile 3
KEGG_A_class	KEGG_B_class	Pathway	profile3 (10)	All (6486)	adjust-p	Pathway ID	Genes	K_IDs
Metabolism	Metabolism of cofactors and vitamins	Pantothenate and CoA biosynthesis	1	18	0.0274268	ko00770	ENSSSCG00000004179	K08069
Cellular Processes	Cellular commiunity	Focal adhesion	2	179	0.0294638	ko04510	ENSSSCG00000015886;ENSSSCG00000016635	K06589+K12958

## Sheet: profile 4
KEGG_A_class	KEGG_B_class	Pathway	profile4 (14)	All (6486)	adjust-p	Pathway ID	Genes	K_IDs
Environmental Information Processing	Signal transduction	TGF-beta signaling pathway	2	82	0.0130206	ko04350	ENSSSCG00000034943;ENSSSCG00000035077	K20012+K04667
Metabolism	Glycan biosynthesis and metabolism	Glycosphingolipid biosynthesis - ganglio series	1	15	0.0319267	ko00604	ENSSSCG00000033425	K03375
Organismal Systems	Digestive system	Vitamin digestion and absorption	1	22	0.0464996	ko04977	ENSSSCG00000030921	K08757

## Sheet: profile 9
KEGG_A_class	KEGG_B_class	Pathway	profile9 (15)	All (6486)	adjust-p	Pathway ID	Genes	K_IDs
Organismal Systems	Development	Axon guidance	4	172	0.000518538	ko04360	ENSSSCG00000012787;ENSSSCG00000014430;ENSSSCG00000023784;ENSSSCG00000008749	K06550+K07520+K06840+K06839
Environmental Information Processing	Signal transduction	PI3K-Akt signaling pathway	5	318	0.000548595	ko04151	ENSSSCG00000017578;ENSSSCG00000027331;ENSSSCG00000008963;ENSSSCG00000015403;ENSSSCG00000029668	K06482+K06238+K09782+K05460+K05069

## Sheet: profile 21
KEGG_A_class	KEGG_B_class	Pathway	profile21 (33)	All (6486)	adjust-p	Pathway ID	Genes	K_IDs
Organismal Systems	Endocrine system	PPAR signaling pathway	5	71	2.54957e-05	ko03320	ENSSSCG00000007435;ENSSSCG00000035863;ENSSSCG00000015405;ENSSSCG00000040631;ENSSSCG00000012880	K08761+K17284+K06259+K01059+K08765
Organismal Systems	Immune system	Hematopoietic cell lineage	5	83	5.44428e-05	ko04640	ENSSSCG00000014369;ENSSSCG00000028331;ENSSSCG00000015405;ENSSSCG00000001849;ENSSSCG00000008162	K04391+K04387+K06259+K11140+K04386
Metabolism	Metabolism of other amino acids	Glutathione metabolism	3	49	0.00188539	ko00480	ENSSSCG00000035615;ENSSSCG00000001849;ENSSSCG00000038521	K13299+K11140+K07232
Metabolism	Lipid metabolism	Fatty acid degradation	2	40	0.0173568	ko00071	ENSSSCG00000009182;ENSSSCG00000012880	K13951+K08765
Metabolism	Lipid metabolism	Steroid hormone biosynthesis	2	42	0.0190387	ko00140	ENSSSCG00000002777;ENSSSCG00000011147	K00071+K04119
Metabolism	Xenobiotics biodegradation and metabolism	Drug metabolism - cytochrome P450	2	43	0.0199045	ko00982	ENSSSCG00000035615;ENSSSCG00000009182	K13299+K13951
Cellular Processes	Transport and catabolism	Lysosome	3	116	0.0205938	ko04142	ENSSSCG00000014924;ENSSSCG00000023666;ENSSSCG00000010450	K01275+K01363+K01052
Metabolism	Xenobiotics biodegradation and metabolism	Metabolism of xenobiotics by cytochrome P450	2	45	0.021685	ko00980	ENSSSCG00000035615;ENSSSCG00000009182	K13299+K13951
Environmental Information Processing	Signaling molecules and interaction	Cytokine-cytokine receptor interaction	4	246	0.0348626	ko04060	ENSSSCG00000028331;ENSSSCG00000011630;ENSSSCG00000005203;ENSSSCG00000008162	K04387+K04186+K12967+K04386
Organismal Systems	Endocrine system	Adipocytokine signaling pathway	2	69	0.0476557	ko04920	ENSSSCG00000015405;ENSSSCG00000012880	K06259+K08765

## Sheet: profile 22
KEGG_A_class	KEGG_B_class	Pathway	profile22 (30)	All (6486)	adjust-p	Pathway ID	Genes	K_IDs
Environmental Information Processing	Signal transduction	TNF signaling pathway	5	102	9.08916e-05	ko04668	XLOC_016013;ENSSSCG00000032795;ENSSSCG00000024759;ENSSSCG00000013735;ENSSSCG00000002383	K04448+K05173+K05508+K09028+K04379
Cellular Processes	Cell growth and death	Ferroptosis	3	42	0.000907801	ko04216	ENSSSCG00000014540;ENSSSCG00000017952;ENSSSCG00000022404	K00522+K00657+K06519
Organismal Systems	Development	Osteoclast differentiation	4	112	0.00163314	ko04380	XLOC_016013;ENSSSCG00000031616;ENSSSCG00000013735;ENSSSCG00000002383	K04448+K09029+K09028+K04379
Organismal Systems	Endocrine system	PPAR signaling pathway	3	71	0.00412947	ko03320	ENSSSCG00000013879;ENSSSCG00000013599;ENSSSCG00000012202	K08745+K08767+K00864
Organismal Systems	Immune system	IL-17 signaling pathway	3	84	0.00661183	ko04657	ENSSSCG00000031616;ENSSSCG00000004520;ENSSSCG00000002383	K09029+K06855+K04379
Metabolism	Lipid metabolism	Fatty acid degradation	2	40	0.0144666	ko00071	ENSSSCG00000009889;ENSSSCG00000004510	K00128+K07508
Metabolism	Amino acid metabolism	Tryptophan metabolism	2	42	0.015878	ko00380	ENSSSCG00000009889;ENSSSCG00000033844（CYP1B1）	K00128+K07410
Metabolism	Xenobiotics biodegradation and metabolism	Metabolism of xenobiotics by cytochrome P450	2	45	0.0181014	ko00980	ENSSSCG00000010853;ENSSSCG00000033844	K01253+K07410
Metabolism	Amino acid metabolism	Arginine and proline metabolism	2	47	0.0196528	ko00330	ENSSSCG00000009889;ENSSSCG00000017952	K00128+K00657
Metabolism	Amino acid metabolism	Valine, leucine and isoleucine degradation	2	49	0.0212585	ko00280	ENSSSCG00000009889;ENSSSCG00000004510	K00128+K07508
Metabolism	Lipid metabolism	Glycerolipid metabolism	2	58	0.0291256	ko00561	ENSSSCG00000009889;ENSSSCG00000012202	K00128+K00864
Metabolism	Metabolism of cofactors and vitamins	Riboflavin metabolism	1	8	0.0364286	ko00740	ENSSSCG00000025992	K01513
Organismal Systems	Immune system	B cell receptor signaling pathway	2	66	0.0369459	ko04662	XLOC_016013;ENSSSCG00000002383	K04448+K04379

## Sheet: profile 24
KEGG_A_class	KEGG_B_class	Pathway	profile24 (16)	All (6486)	adjust-p	Pathway ID	Genes	K_IDs
Organismal Systems	Aging	Longevity regulating pathway - multiple species	2	57	0.00841418	ko04213	ENSSSCG00000007114;ENSSSCG00000040317	K08035+K04564
Organismal Systems	Nervous system	GABAergic synapse	2	81	0.0165036	ko04727	ENSSSCG00000033949;ENSSSCG00000034192	K04543+K04534
Organismal Systems	Environmental adaptation	Circadian entrainment	2	89	0.0197197	ko04713	ENSSSCG00000033949;ENSSSCG00000034192	K04543+K04534
Metabolism	Lipid metabolism	Synthesis and degradation of ketone bodies	1	9	0.0219973	ko00072	ENSSSCG00000024109	K00019
Environmental Information Processing	Signal transduction	TNF signaling pathway	2	102	0.0254607	ko04668	ENSSSCG00000017723;ENSSSCG00000020705	K14624+K04415
Organismal Systems	Nervous system	Serotonergic synapse	2	104	0.0263983	ko04726	ENSSSCG00000033949;ENSSSCG00000034192	K04543+K04534
Organismal Systems	Nervous system	Glutamatergic synapse	2	108	0.0283158	ko04724	ENSSSCG00000033949;ENSSSCG00000034192	K04543+K04534
Organismal Systems	Nervous system	Cholinergic synapse	2	110	0.0292954	ko04725	ENSSSCG00000033949;ENSSSCG00000034192	K04543+K04534
Organismal Systems	Nervous system	Dopaminergic synapse	2	125	0.0370685	ko04728	ENSSSCG00000033949;ENSSSCG00000034192	K04543+K04534
Organismal Systems	Endocrine system	Estrogen signaling pathway	2	126	0.0376127	ko04915	ENSSSCG00000001549;ENSSSCG00000034192	K09571+K04534
Environmental Information Processing	Signal transduction	FoxO signaling pathway	2	128	0.0387104	ko04068	ENSSSCG00000023915;ENSSSCG00000040317	K07191+K04564
Organismal Systems	Nervous system	Retrograde endocannabinoid signaling	2	140	0.0455535	ko04723	ENSSSCG00000033949;ENSSSCG00000034192	K04543+K04534
Organismal Systems	Endocrine system	Oxytocin signaling pathway	2	145	0.0485303	ko04921	ENSSSCG00000037241;ENSSSCG00000034192	K18154+K04534

## Sheet: profile 25
KEGG_A_class	KEGG_B_class	Pathway	profile25 (8)	All (6486)	adjust-p	Pathway ID	Genes	K_IDs
Metabolism	Xenobiotics biodegradation and metabolism	Drug metabolism - cytochrome P450	3	43	1.48557e-05	ko00982	ENSSSCG00000036274;ENSSSCG00000032580;ENSSSCG00000012257	K00699+K00799+K00274
Metabolism	Xenobiotics biodegradation and metabolism	Metabolism of xenobiotics by cytochrome P450	2	45	0.00128352	ko00980	ENSSSCG00000036274;ENSSSCG00000032580	K00699+K00799
Metabolism	Xenobiotics biodegradation and metabolism	Drug metabolism - other enzymes	2	56	0.00198306	ko00983	ENSSSCG00000036274;ENSSSCG00000032580	K00699+K00799
Metabolism	Energy metabolism	Nitrogen metabolism	1	16	0.0195757	ko00910	ENSSSCG00000004565	K01672
Metabolism	Carbohydrate metabolism	Ascorbate and aldarate metabolism	1	17	0.020788	ko00053	ENSSSCG00000036274	K00699
Metabolism	Amino acid metabolism	Phenylalanine metabolism	1	19	0.0232086	ko00360	ENSSSCG00000012257	K00274
Metabolism	Carbohydrate metabolism	Pentose and glucuronate interconversions	1	21	0.025624	ko00040	ENSSSCG00000036274	K00699
Metabolism	Amino acid metabolism	Histidine metabolism	1	23	0.0280341	ko00340	ENSSSCG00000012257	K00274
Metabolism	Metabolism of cofactors and vitamins	Porphyrin and chlorophyll metabolism	1	31	0.0376226	ko00860	ENSSSCG00000036274	K00699
Metabolism	Amino acid metabolism	Tyrosine metabolism	1	32	0.0388153	ko00350	ENSSSCG00000012257	K00274
Metabolism	Amino acid metabolism	Glycine, serine and threonine metabolism	1	38	0.0459446	ko00260	ENSSSCG00000012257	K00274
