# Supplementary material for: Transcriptome Analysis of Landrace Pig Subcutaneous Preadipocytes during Adipogenic Differentiation
Source: Genes (Basel). 2019 Jul 19;10(7):552. doi: 10.3390/genes10070552 (PMC6678843; doi:10.3390/genes10070552)
Supplement: Supplementary file 1 [file genes-10-00552-s001.zip › Table S5 τ╗äΘù┤DEGs KEGG.xlsx]

## Sheet: 0 vs 2
KEGG_A_class	KEGG_B_class	Pathway	G0d-vs-G2d (12)	adjust.Pvalue	Pathway ID	Genes
Organismal Systems	Endocrine system	PPAR signaling pathway	3	0.000257679	ko03320	ENSSSCG00000035863;ENSSSCG00000013599;ENSSSCG00000040631
Metabolism	Lipid metabolism	Steroid hormone biosynthesis	2	0.00259313	ko00140	ENSSSCG00000002777;ENSSSCG00000011147
Metabolism	Lipid metabolism	Steroid biosynthesis	1	0.0346207	ko00100	ENSSSCG00000010450

## Sheet: 0 vs 4
KEGG_A_class	KEGG_B_class	Pathway	G0d-vs-G4d (76)	adjust.Pvalue	Pathway ID	Genes
Organismal Systems	Endocrine system	PPAR signaling pathway	6	0.000166017	ko03320	ENSSSCG00000010554;ENSSSCG00000035863;ENSSSCG00000013599;ENSSSCG00000040631;ENSSSCG00000012202;ENSSSCG00000012880
Organismal Systems	Digestive system	Protein digestion and absorption	5	0.00137887	ko04974	ENSSSCG00000016034;ENSSSCG00000005997;ENSSSCG00000006857;ENSSSCG00000036135;ENSSSCG00000002032
Environmental Information Processing	Signal transduction	TGF-beta signaling pathway	5	0.00261526	ko04350	ENSSSCG00000034943;ENSSSCG00000032176;ENSSSCG00000034120;ENSSSCG00000035077;ENSSSCG00000016892
Environmental Information Processing	Signaling molecules and interaction	Cytokine-cytokine receptor interaction	8	0.00776346	ko04060	ENSSSCG00000040629;ENSSSCG00000028331;ENSSSCG00000011630;ENSSSCG00000005203;ENSSSCG00000034943;ENSSSCG00000008162;ENSSSCG00000035077;ENSSSCG00000012594
Environmental Information Processing	Signaling molecules and interaction	ECM-receptor interaction	4	0.00846971	ko04512	ENSSSCG00000015426;ENSSSCG00000015556;ENSSSCG00000006524;ENSSSCG00000036135
Cellular Processes	Cell growth and death	Cell cycle	5	0.0125344	ko04110	ENSSSCG00000003949;ENSSSCG00000029326;ENSSSCG00000013411;ENSSSCG00000034120;ENSSSCG00000004782
Metabolism	Lipid metabolism	Steroid hormone biosynthesis	3	0.012792	ko00140	ENSSSCG00000036274;ENSSSCG00000002777;ENSSSCG00000011147
Metabolism	Metabolism of other amino acids	Glutathione metabolism	3	0.0193692	ko00480	ENSSSCG00000035615;ENSSSCG00000031741;ENSSSCG00000038521
Organismal Systems	Endocrine system	Renin secretion	3	0.0386951	ko04924	ENSSSCG00000023666;ENSSSCG00000033190;ENSSSCG00000010184
Cellular Processes	Cell growth and death	p53 signaling pathway	3	0.0450391	ko04115	ENSSSCG00000029326;ENSSSCG00000038783;ENSSSCG00000031741

## Sheet: 0 vs 8
KEGG_A_class	KEGG_B_class	Pathway	G0d-vs-G8d (182)	adjust.Pvalue	Pathway ID	Genes
Organismal Systems	Immune system	IL-17 signaling pathway	10	0.000107834	ko04657	ENSSSCG00000017723;ENSSSCG00000014988;ENSSSCG00000008953;ENSSSCG00000006588;ENSSSCG00000005638;ENSSSCG00000031616;ENSSSCG00000023737;ENSSSCG00000004520;ENSSSCG00000006590;ENSSSCG00000002383
Cellular Processes	Cell growth and death	Cell cycle	12	0.000114593	ko04110	ENSSSCG00000026748;ENSSSCG00000010214;ENSSSCG00000003949;ENSSSCG00000029326;ENSSSCG00000012307;ENSSSCG00000035249;ENSSSCG00000013411;ENSSSCG00000004466;ENSSSCG00000034120;ENSSSCG00000004782;ENSSSCG00000030469;ENSSSCG00000005965
Metabolism	Xenobiotics biodegradation and metabolism	Drug metabolism - cytochrome P450	7	0.000167251	ko00982	ENSSSCG00000036274;ENSSSCG00000026349;ENSSSCG00000032580;ENSSSCG00000035615;ENSSSCG00000009182;ENSSSCG00000015266;ENSSSCG00000012257
Metabolism	Xenobiotics biodegradation and metabolism	Metabolism of xenobiotics by cytochrome P450	7	0.000224641	ko00980	ENSSSCG00000036274;ENSSSCG00000026349;ENSSSCG00000032580;ENSSSCG00000035615;ENSSSCG00000010853;ENSSSCG00000009182;ENSSSCG00000033844
Environmental Information Processing	Signaling molecules and interaction	ECM-receptor interaction	8	0.00063796	ko04512	ENSSSCG00000017578;ENSSSCG00000015426;ENSSSCG00000027331;ENSSSCG00000015405;ENSSSCG00000015886;ENSSSCG00000015556;ENSSSCG00000006524;ENSSSCG00000009216
Organismal Systems	Endocrine system	PPAR signaling pathway	8	0.000773939	ko03320	ENSSSCG00000007435;ENSSSCG00000013879;ENSSSCG00000035863;ENSSSCG00000030921;ENSSSCG00000015405;ENSSSCG00000013599;ENSSSCG00000040631;ENSSSCG00000012202
Environmental Information Processing	Signal transduction	TNF signaling pathway	9	0.00214661	ko04668	XLOC_016013;ENSSSCG00000017723;ENSSSCG00000020705;ENSSSCG00000036956;ENSSSCG00000032795;ENSSSCG00000024759;ENSSSCG00000023737;ENSSSCG00000013735;ENSSSCG00000002383
Organismal Systems	Development	Axon guidance	12	0.00313599	ko04360	ENSSSCG00000009092;ENSSSCG00000003527;ENSSSCG00000021874;ENSSSCG00000012787;ENSSSCG00000021562;ENSSSCG00000015396;ENSSSCG00000014430;ENSSSCG00000006635;ENSSSCG00000023784;ENSSSCG00000008749;ENSSSCG00000038562;ENSSSCG00000016230
Cellular Processes	Cellular commiunity	Focal adhesion	12	0.00433745	ko04510	XLOC_016013;ENSSSCG00000017578;ENSSSCG00000015426;ENSSSCG00000027331;ENSSSCG00000015886;ENSSSCG00000015556;ENSSSCG00000006524;ENSSSCG00000016578;ENSSSCG00000016634;ENSSSCG00000015403;ENSSSCG00000016635;ENSSSCG00000009216
Cellular Processes	Cell growth and death	Ferroptosis	5	0.00603652	ko04216	ENSSSCG00000014540;ENSSSCG00000027157;ENSSSCG00000039745;ENSSSCG00000017952;ENSSSCG00000022404
Organismal Systems	Immune system	Hematopoietic cell lineage	7	0.00841512	ko04640	ENSSSCG00000017578;ENSSSCG00000040725;ENSSSCG00000014369;ENSSSCG00000028331;ENSSSCG00000015405;ENSSSCG00000023737;ENSSSCG00000001849
Environmental Information Processing	Signaling molecules and interaction	Cytokine-cytokine receptor interaction	14	0.00901706	ko04060	ENSSSCG00000040725;ENSSSCG00000017723;ENSSSCG00000040629;ENSSSCG00000028331;ENSSSCG00000011630;ENSSSCG00000008953;ENSSSCG00000005203;ENSSSCG00000034943;ENSSSCG00000032795;ENSSSCG00000024759;ENSSSCG00000023737;ENSSSCG00000029668;ENSSSCG00000015037;ENSSSCG00000012594
Metabolism	Metabolism of other amino acids	Glutathione metabolism	5	0.0115632	ko00480	ENSSSCG00000032580;ENSSSCG00000035615;ENSSSCG00000001849;ENSSSCG00000031741;ENSSSCG00000038521
Metabolism	Amino acid metabolism	Tyrosine metabolism	4	0.0116738	ko00350	ENSSSCG00000026349;ENSSSCG00000009182;ENSSSCG00000012257;ENSSSCG00000013976
Metabolism	Metabolism of cofactors and vitamins	Pantothenate and CoA biosynthesis	3	0.0129998	ko00770	ENSSSCG00000025992;ENSSSCG00000029163;ENSSSCG00000004179
Metabolism	Amino acid metabolism	Phenylalanine metabolism	3	0.015124	ko00360	ENSSSCG00000026349;ENSSSCG00000012257;ENSSSCG00000013976
Organismal Systems	Immune system	Complement and coagulation cascades	6	0.0151821	ko04610	ENSSSCG00000013418;ENSSSCG00000039847;ENSSSCG00000004890;ENSSSCG00000000675;ENSSSCG00000002476;ENSSSCG00000013252
Organismal Systems	Immune system	Toll-like receptor signaling pathway	7	0.0160612	ko04620	XLOC_016013;ENSSSCG00000014369;ENSSSCG00000020705;ENSSSCG00000008953;ENSSSCG00000009002;ENSSSCG00000002383;ENSSSCG00000009216
Organismal Systems	Digestive system	Mineral absorption	4	0.0210491	ko04978	ENSSSCG00000014540;ENSSSCG00000027157;ENSSSCG00000039745;ENSSSCG00000011361
Cellular Processes	Cell growth and death	Cellular senescence	9	0.021228	ko04218	ENSSSCG00000010214;ENSSSCG00000008953;ENSSSCG00000029326;ENSSSCG00000012307;ENSSSCG00000035249;ENSSSCG00000007366;ENSSSCG00000034120;ENSSSCG00000038783;ENSSSCG00000005965
Metabolism	Amino acid metabolism	Histidine metabolism	3	0.0254729	ko00340	ENSSSCG00000009889;ENSSSCG00000026349;ENSSSCG00000012257
Metabolism	Lipid metabolism	Steroid hormone biosynthesis	4	0.0292882	ko00140	ENSSSCG00000036274;ENSSSCG00000002777;ENSSSCG00000033844;ENSSSCG00000011147
Metabolism	Amino acid metabolism	Tryptophan metabolism	4	0.0292882	ko00380	ENSSSCG00000009889;ENSSSCG00000033844;ENSSSCG00000012257;ENSSSCG00000013976
Environmental Information Processing	Signal transduction	PI3K-Akt signaling pathway	15	0.0330576	ko04151	ENSSSCG00000017578;ENSSSCG00000033949;ENSSSCG00000015426;ENSSSCG00000027331;ENSSSCG00000008963;ENSSSCG00000015886;ENSSSCG00000015556;ENSSSCG00000006524;ENSSSCG00000009002;ENSSSCG00000015403;ENSSSCG00000024954;ENSSSCG00000015753;ENSSSCG00000029668;ENSSSCG00000009216;ENSSSCG00000005965
Environmental Information Processing	Signal transduction	Wnt signaling pathway	8	0.0383304	ko04310	XLOC_016013;ENSSSCG00000010529;ENSSSCG00000009004;ENSSSCG00000035299;ENSSSCG00000024793;ENSSSCG00000017818;ENSSSCG00000005965;ENSSSCG00000006780
Cellular Processes	Cell growth and death	p53 signaling pathway	5	0.0414261	ko04115	ENSSSCG00000010214;ENSSSCG00000029326;ENSSSCG00000035249;ENSSSCG00000038783;ENSSSCG00000031741
Metabolism	Amino acid metabolism	Valine, leucine and isoleucine degradation	4	0.0477369	ko00280	ENSSSCG00000009889;ENSSSCG00000029163;ENSSSCG00000004510;ENSSSCG00000013976
Organismal Systems	Digestive system	Protein digestion and absorption	5	0.0484304	ko04974	ENSSSCG00000005997;ENSSSCG00000027331;ENSSSCG00000006857;ENSSSCG00000022404;ENSSSCG00000004484
