# Supplementary material for: Transcriptome Analysis of Landrace Pig Subcutaneous Preadipocytes during Adipogenic Differentiation
Source: Genes (Basel). 2019 Jul 19;10(7):552. doi: 10.3390/genes10070552 (PMC6678843; doi:10.3390/genes10070552)
Supplement: Supplementary file 1 [file genes-10-00552-s001.zip › Table S3 All DEGs in groups.xlsx]

## Sheet: 0 vs. 2
GENE ID	Symbol	G0d_count	G2d_count	G0d_fpkm	G2d_fpkm	log2(FC)	FDR
ENSSSCG00000002777	HSD11B2	14	95.6667	0.59	4.70667	2.99592	0.00058655
ENSSSCG00000003894	CYP4B1	252.667	766	11.1167	40.95	1.88114	0.00058655
ENSSSCG00000005216	-	59.6667	3.33333	2.84	0.18	-3.97982	6.12e-05
ENSSSCG00000006474	NES	630.667	162.333	9.36333	2.66333	-1.81379	0.00099535
ENSSSCG00000010450	LIPA	546.667	1019.33	18.0233	39.1833	1.12037	0.0443406
ENSSSCG00000011147	-	1141.33	4370	63.14	280.9	2.15343	1.34e-05
ENSSSCG00000013599	ANGPTL4	758.333	2151.33	31.39	103.857	1.72622	0.00364094
ENSSSCG00000015396	SEMA3D	941	264	13.2967	4.07667	-1.7056	0.0426767
ENSSSCG00000016634	CAV1	1752	548.667	64.62	21.7967	-1.56787	0.00167385
ENSSSCG00000021646	KLF9	474	1035.33	8.45667	21.4967	1.34595	0.00628071
ENSSSCG00000023760	CLEC14A	313.333	101.333	8.36333	3.09	-1.43647	0.0486986
ENSSSCG00000026210	-	112.667	9.66667	2.44333	0.243333	-3.32784	0.0160157
ENSSSCG00000027550	PLCD1	423.333	834.333	15.2367	34.8533	1.19375	0.0250257
ENSSSCG00000033922	ALKAL1	152.667	27.6667	5.46667	1.11667	-2.29146	0.0114457
ENSSSCG00000034943	GDF6	168	21	9.97	1.33	-2.90617	0.00534393
ENSSSCG00000035863	PLIN2	573.333	1504.33	8.14667	24.9767	1.6163	0.00167385
ENSSSCG00000036026	-	34	154	0.96	5.03667	2.39136	0.0118912
ENSSSCG00000038783	IGFBP3	1354.67	171.333	85.71	12.19	-2.81377	1.34e-05
ENSSSCG00000039244	PHYH	614.667	1622	13.5233	41.4267	1.61511	0.0027217
ENSSSCG00000040631	LPL	188.333	618.667	4.15667	14.89	1.84084	0.00099535
XLOC_010297	-	713.89	2133.78	3.39333	11.57	1.76961	0.00398893

## Sheet: 0 vs.4
GENE ID	Symbol	G0d_count	G4d_count	G0d_fpkm	G4d_fpkm	log2(FC)	FDR
ENSSSCG00000000261	IGFBP6	254	74	17.5567	4.52667	-1.9555	0.00054427
ENSSSCG00000000415	SDR9C7	49.3333	0	2.51	0.001	-11.2935	0.0143949
ENSSSCG00000001085	DCDC2	123	359	7.37667	18.68	1.34045	0.00469954
ENSSSCG00000001549	FKBP5	793.667	2348.67	20.1467	50.43	1.32374	0.00022514
ENSSSCG00000001726	ADGRF1	39.6667	0	0.56	0.001	-9.12928	0.0214113
ENSSSCG00000002032	SLC7A8	309.667	714	6.08667	12.2833	1.01298	0.0215881
ENSSSCG00000002777	HSD11B2	14	114	0.59	4.84	3.03622	0.00287662
ENSSSCG00000002980	-	98.3333	1.66667	16.33	0.286667	-5.83201	0.0320425
ENSSSCG00000002981	DMBT1	28	1.66667	0.656667	0.0233333	-4.8147	0.00287662
ENSSSCG00000003047	-	258.4	1.66667	7.50333	0.0366667	-7.67692	0.00029796
ENSSSCG00000003693	MYOM1	35.74	133.333	0.556667	2.03	1.86659	0.0447598
ENSSSCG00000003722	CDH2	614	290.667	10.0867	3.97667	-1.34282	0.00054427
ENSSSCG00000003805	PDE4B	297.097	826.963	5.36333	12.7267	1.24665	0.0007709
ENSSSCG00000003894	CYP4B1	252.667	1464.67	11.1167	50.3267	2.1786	5.92e-06
ENSSSCG00000003949	CDC20	243.637	60.5933	3.88333	0.83	-2.22611	0.00387159
ENSSSCG00000004318	RRAGD	83	239.333	2.58	5.82333	1.17447	0.0371089
ENSSSCG00000004576	RORA	112.667	333.333	1.69333	4.35333	1.36225	0.0221152
ENSSSCG00000004670	C15orf48	1	15.3333	0.08	0.95	3.56986	0.047043
ENSSSCG00000004782	BUB1B	111.667	30	2.67333	0.65	-2.04013	0.0377093
ENSSSCG00000005203	IL33	682.667	2103.67	17.8	48.0633	1.43306	8.51e-05
ENSSSCG00000005216	-	59.6667	3	2.84	0.116667	-4.60543	4.04e-08
ENSSSCG00000005423	ABCA1	2347.33	6190.33	28.83	70.06	1.28102	0.00747478
ENSSSCG00000005997	COL14A1	982.333	450.667	11.6967	4.86	-1.26707	0.0478285
ENSSSCG00000006474	NES	630.667	155.333	9.36333	1.87333	-2.32141	9.39e-09
ENSSSCG00000006524	THBS3	274	121.333	3.73	1.43	-1.38316	0.00749575
ENSSSCG00000006595	IVL	71.3333	1.33333	5.71667	0.0766667	-6.22043	0.0215881
ENSSSCG00000006612	S100A10	3791	1974	204.37	93.5167	-1.12789	0.00269509
ENSSSCG00000006793	-	73.95	263	2.73667	8.33333	1.60647	0.0237986
ENSSSCG00000006796	CHI3L2	8	120	0.153333	1.79667	3.55058	0.00039063
ENSSSCG00000006857	COL11A1	12	134.333	0.156667	1.48	3.23983	0.00010011
ENSSSCG00000007043	GPCPD1	228	704.667	4.98333	11.7533	1.23789	0.00035603
ENSSSCG00000007572	LFNG	542.333	294.667	19.6267	9.68333	-1.01924	0.0116027
ENSSSCG00000007695	-	33.6667	2	1.41333	0.0633333	-4.47999	0.0368316
ENSSSCG00000008162	IL1R1	964.667	2390.33	22.73	48.05	1.07994	0.00103374
ENSSSCG00000008741	-	405.333	23.3333	29.06	1.34	-4.43873	0.0117841
ENSSSCG00000008813	CORIN	82.8167	20.4733	1.42	0.3	-2.24286	0.00257074
ENSSSCG00000008835	RASL11B	21.3333	149.667	0.47	2.96333	2.65649	0.00520513
ENSSSCG00000008991	FRAS1	213.667	40.6667	1.26	0.23	-2.45372	0.0494621
ENSSSCG00000009004	SFRP2	1282.67	459	28.8933	8.81667	-1.71243	1.01e-05
ENSSSCG00000009083	SPRY1	143	405.333	3.93333	10.4567	1.4106	0.0408033
ENSSSCG00000009361	POSTN	4602	1695	110.7	40.2667	-1.459	0.0384824
ENSSSCG00000010184	AGT	26.3333	113.667	0.916667	3.57333	1.9628	0.0119159
ENSSSCG00000010334	SFTPD	49	0	2.07	0.001	-11.0154	0.0121719
ENSSSCG00000010450	LIPA	546.667	1241.67	18.0233	36.4167	1.01473	0.00390429
ENSSSCG00000010471	KIF11	228.667	61.6667	4.01	0.943333	-2.08776	0.0182928
ENSSSCG00000010554	SCD	10081.7	24932	144.513	322.283	1.15713	0.00293385
ENSSSCG00000011147	-	1141.33	5548	63.14	258.777	2.03508	3.61e-09
ENSSSCG00000011195	GALNT15	407.333	1025.33	9.8	22.48	1.19779	0.0376756
ENSSSCG00000011361	SLC26A6	213.333	734.667	6.11667	16.8367	1.46079	0.00880652
ENSSSCG00000011630	ACKR4	13.6667	105.333	0.576667	3.80667	2.72272	0.00034033
ENSSSCG00000011727	PTX3	97.6667	17	3.19667	0.353333	-3.17747	0.0421227
ENSSSCG00000012202	-	26.6667	122.333	0.966667	3.81	1.9787	0.0147093
ENSSSCG00000012594	IL13RA2	18.6667	2.33333	0.62	0.0633333	-3.29123	0.0431282
ENSSSCG00000012880	CPT1A	532.333	1315	9.05333	19.3567	1.09631	0.00211314
ENSSSCG00000013411	-	529	283	6.17	2.79667	-1.14156	0.00380064
ENSSSCG00000013599	ANGPTL4	758.333	2562	31.39	89.8667	1.51748	0.00203957
ENSSSCG00000013655	ICAM1	2352	6089.33	63.5833	144.23	1.18165	0.00087168
ENSSSCG00000014156	ARRDC3	596.667	1707	11.7433	26.8233	1.19165	0.00087341
ENSSSCG00000014326	KIF20A	290.79	99.78	4.54	1.44333	-1.65329	0.0395209
ENSSSCG00000014924	CTSC	4283	10066.7	134.527	277.277	1.04343	0.00390429
ENSSSCG00000014988	MMP13	247.667	56.3333	6.41667	1.32333	-2.27765	0.00068998
ENSSSCG00000015045	NCAM1	271	94.3333	4.88333	1.44667	-1.75513	0.0377593
ENSSSCG00000015363	AGR2	301.333	22.3333	13.81	0.903333	-3.93431	0.0237986
ENSSSCG00000015396	SEMA3D	941	341.333	13.2967	3.99333	-1.7354	0.00083772
ENSSSCG00000015426	RELN	78.3333	7.66667	0.633333	0.0633333	-3.32193	0.00066715
ENSSSCG00000015476	CHI3L1	1255.3	6854.77	18.47	80.6133	2.12583	1.18e-10
ENSSSCG00000015556	LAMC2	21275	10579.7	351.93	158.243	-1.15314	0.00083073
ENSSSCG00000015581	CENPF	300.333	134.667	2.74	1.07333	-1.35208	0.0320425
ENSSSCG00000016034	COL3A1	28393.7	14564.7	500.3	214.267	-1.22339	0.00182381
ENSSSCG00000016067	STK17B	704	2080.67	12.03	29.7567	1.30658	0.00011809
ENSSSCG00000016381	SNED1	0.333333	12.3333	0.00666667	0.21	4.97728	0.00709448
ENSSSCG00000016554	MEST	418.013	156.243	15.9667	4.74	-1.7521	0.0362779
ENSSSCG00000016634	CAV1	1752	604.333	64.62	17.75	-1.86416	5.15e-08
ENSSSCG00000016658	ANLN	813	432	13.4233	6.12	-1.13314	0.00054427
ENSSSCG00000016892	FST	180.333	38.6667	14.3667	2.68	-2.42242	0.00016928
ENSSSCG00000017717	UNC45B	873.333	2743.33	12.5867	34.43	1.45177	0.00070431
ENSSSCG00000020705	MAP3K8	62.6667	259	2.15333	6.43333	1.57899	0.0309058
ENSSSCG00000021557	SULT1A3	1	19.6667	0.1	1.61667	4.01495	0.0182928
ENSSSCG00000021646	KLF9	474	1361.67	8.45667	21.2133	1.32681	2.95e-05
ENSSSCG00000021902	GABRP	45074.7	115297	697.03	1565.43	1.16727	0.00070431
ENSSSCG00000022447	F3	14895.2	7139.93	604.9	251.107	-1.2684	0.00034033
ENSSSCG00000022961	CLMP	352.667	949.667	6.83	16.2633	1.25167	0.00028399
ENSSSCG00000023178	BATF2	19	201.333	0.746667	5.00333	2.74435	0.0472589
ENSSSCG00000023666	CTSB	10005.5	22871.4	393.637	822.313	1.06282	0.00860419
ENSSSCG00000023760	CLEC14A	313.333	146.667	8.36333	3.45667	-1.2747	0.00997851
ENSSSCG00000023915	SLC2A4	29.3333	115	0.843333	3.01667	1.83878	0.032169
ENSSSCG00000024610	KRT4	882	5	21.2	0.08	-8.04985	0.00081665
ENSSSCG00000024796	-	32.6667	5.33333	3.24667	0.506667	-2.67985	0.0245082
ENSSSCG00000026210	-	112.667	11.3333	2.44333	0.216667	-3.4953	0.00058917
ENSSSCG00000026302	-	531.667	113	3.63	0.72	-2.3339	0.00589032
ENSSSCG00000026339	-	119	0.333333	28.7967	0.0866667	-8.37621	0.00103374
ENSSSCG00000027361	OVOL1	400.353	154.313	9.59667	3.26333	-1.55619	0.00054427
ENSSSCG00000027550	PLCD1	423.333	1094.33	15.2367	35.0967	1.20379	0.00068998
ENSSSCG00000027869	PHF13	401.333	210.667	12.9167	5.49	-1.23436	0.0174171
ENSSSCG00000028331	IL1R2	105.333	634.333	4.13333	23.05	2.47939	0.0001466
ENSSSCG00000028623	-	877.333	413.333	37.1733	15.3933	-1.27196	0.0238725
ENSSSCG00000029326	CCNB1	300	71.3333	6.81	1.51	-2.17311	0.00858004
ENSSSCG00000029675	MMP8	3.66667	105.667	0.11	2.44333	4.47328	0.00211926
ENSSSCG00000030095	ZBTB16	33	300	0.513333	4.08333	2.99178	2.99e-07
ENSSSCG00000031487	LSP1	7.66667	0	0.39	0.001	-8.60733	0.0284491
ENSSSCG00000031741	-	619	199.333	15.9167	4.53	-1.81296	0.0324694
ENSSSCG00000032176	SMURF2	2937	1579	43.4867	21.2733	-1.03153	0.0215881
ENSSSCG00000032241	GPNMB	598.333	1822.67	17.23	50.0433	1.53826	0.038425
ENSSSCG00000032480	-	54.94	257.71	1.87333	7.55	2.01087	0.0049273
ENSSSCG00000032613	SNAI1	314.333	159.333	7.4	3.21	-1.20495	0.0441165
ENSSSCG00000032909	CDCA8	106	24.3333	3.00667	0.63	-2.25474	0.0377093
ENSSSCG00000032931	-	829.197	315.317	16.0433	5.57	-1.52622	0.00054427
ENSSSCG00000033122	-	0	12.99	0.001	0.743333	9.53787	0.0114521
ENSSSCG00000033190	-	50	6.33333	1.06333	0.12	-3.14749	0.0002271
ENSSSCG00000033922	ALKAL1	152.667	22.6667	5.46667	0.656667	-3.05743	0.00084649
ENSSSCG00000034120	CDKN2B	1340.33	643	33.14	13.1033	-1.33864	0.00397742
ENSSSCG00000034192	GNAO1	565.333	1592.33	6.04	14.2933	1.24272	8.43e-05
ENSSSCG00000034259	PMEPA1	5546	2771	94.4533	44.35	-1.09067	0.0320425
ENSSSCG00000034293	ARL4C	1123.67	566	25.18	10.76	-1.2266	0.00066715
ENSSSCG00000034943	GDF6	168	35.3333	9.97	1.46333	-2.76834	0.0035388
ENSSSCG00000035067	-	61.1167	196.133	1.89667	5.47	1.52807	0.0250861
ENSSSCG00000035077	INHBA	1626.67	739.333	21.52	8.22	-1.38847	0.00312381
ENSSSCG00000035615	GSTK1	108	296.667	1.54333	3.57333	1.21122	0.0487482
ENSSSCG00000035825	UBE2QL1	337	1070.33	5.34	13.6933	1.35856	0.013238
ENSSSCG00000035863	PLIN2	573.333	1725	8.14667	20.35	1.32075	0.00039478
ENSSSCG00000036026	-	34	237	0.96	5.68	2.56478	3.08e-06
ENSSSCG00000036135	COL1A1	37179	18954	508.12	210.47	-1.27155	0.0266284
ENSSSCG00000036274	-	1116.67	3960	19.02	54.8633	1.52833	0.00116324
ENSSSCG00000036791	KRT78	111.333	0	3.01333	0.001	-11.5571	0.00366614
ENSSSCG00000036893	PTHLH	71.3333	12.3333	1.69333	0.27	-2.64883	0.00140765
ENSSSCG00000037241	RGS2	490.333	1454	8.81333	21.9133	1.31405	0.00522504
ENSSSCG00000037910	DUSP6	411.55	1493.53	7.54667	24.15	1.67811	2.9e-06
ENSSSCG00000038148	PROKR1	59.3333	205.333	1.11667	3.56333	1.67403	0.0421227
ENSSSCG00000038500	TRIB1	1142.67	2836.67	14.7967	30.9033	1.06249	0.001754
ENSSSCG00000038521	CHAC1	216.667	647.667	3.28667	8.51	1.37253	0.00151146
ENSSSCG00000038562	RND1	513	1854.33	7.78667	22.57	1.53533	2.34e-05
ENSSSCG00000038616	-	775.667	63.3333	13.9333	1.06333	-3.71187	1.62e-05
ENSSSCG00000038783	IGFBP3	1354.67	202.333	85.71	11.5267	-2.89449	3.73e-11
ENSSSCG00000038801	NPNT	641.667	313.667	10.3833	4.6	-1.17456	0.0141058
ENSSSCG00000038992	TUBB6	1105.19	606.89	17.43	7.85	-1.15081	0.0427334
ENSSSCG00000039244	PHYH	614.667	1740	13.5233	36.4333	1.42981	0.00397742
ENSSSCG00000039573	SLPI	2405.33	410	90.4933	14.33	-2.65877	2.67e-05
ENSSSCG00000039745	HMOX1	906.333	2050.33	19.5767	39.4667	1.0115	0.013238
ENSSSCG00000040317	SOD2	1736.33	4569	37.1667	84.5567	1.18591	0.00143333
ENSSSCG00000040513	AQP3	356.667	33.6667	6.29667	0.556667	-3.4997	0.0377093
ENSSSCG00000040629	IL34	241.07	662.773	6.22333	14.74	1.24398	0.00012606
ENSSSCG00000040631	LPL	188.333	1189.67	4.15667	22.9067	2.46227	3.44e-06
XLOC_010218	-	24	1.33333	0.993333	0.0533333	-4.21917	0.00257074
XLOC_018870	-	53.3333	4.33333	3.62667	0.23	-3.97894	0.00066715

## Sheet: 0 vs. 8
GENE ID	Symbol	G0d_count	G8d_count	G0d_fpkm	G8d_fpkm	log2(FC)	FDR
ENSSSCG00000000261	IGFBP6	254	88.3333	17.5567	6.32	-1.47402	0.00139248
ENSSSCG00000000415	SDR9C7	49.3333	0	2.51	0.001	-11.2935	0.00557677
ENSSSCG00000000504	PTPRB	183.333	73	1.58	0.616667	-1.35736	0.00276866
ENSSSCG00000000675	C1R	375.727	1164.55	14.6133	43.02	1.55772	0.00921018
ENSSSCG00000000683	CDCA3	43.3333	5	3.23667	0.36	-3.16844	0.00614111
ENSSSCG00000000843	TXNRD1	2361.33	5778	51.1133	123.427	1.27188	0.00230305
ENSSSCG00000000901	FGD6	808.667	367.333	14.7033	6.56667	-1.16291	0.00034683
ENSSSCG00000000906	TMCC3	159.667	61	3.54333	1.30333	-1.4429	0.0103257
ENSSSCG00000000939	ACSS3	2	26.6667	0.04	0.69	4.10852	0.0183704
ENSSSCG00000001085	DCDC2	123	352.667	7.37667	20.7367	1.49114	1.48e-05
ENSSSCG00000001549	FKBP5	793.667	2357.67	20.1467	58.65	1.54159	3.07e-08
ENSSSCG00000001588	DNAH8	56.6667	8	0.353333	0.0466667	-2.92057	0.0299318
ENSSSCG00000001726	ADGRF1	39.6667	0	0.56	0.001	-9.12928	0.0076911
ENSSSCG00000001849	ANPEP	1161.33	2605	26.2	58.0467	1.14765	5.75e-05
ENSSSCG00000001938	SSTR1	28	2	2.01	0.133333	-3.91409	0.0394584
ENSSSCG00000002012	CARMIL3	1.66667	10.6667	0.0366667	0.24	2.71049	0.0426945
ENSSSCG00000002368	LTBP2	6055	2990	67.35	32.5833	-1.04754	0.00164323
ENSSSCG00000002383	FOS	1827.33	5464.67	54.8433	160.327	1.54763	0.00393535
ENSSSCG00000002476	SERPINA1	55.6667	469	3.12	27.9333	3.16237	0.0104394
ENSSSCG00000002669	CRISPLD2	159.667	371.667	2.91	6.63	1.18799	0.00133828
ENSSSCG00000002749	-	49.7567	714.393	1.79667	34.27	4.25355	8.71e-11
ENSSSCG00000002777	HSD11B2	14	137.333	0.59	5.78	3.29228	1.19e-07
ENSSSCG00000002849	-	106.333	31.6667	2.67	0.8	-1.73877	0.0214659
ENSSSCG00000002980	-	98.3333	1.66667	16.33	0.286667	-5.83201	0.0108324
ENSSSCG00000002981	DMBT1	28	0.333333	0.656667	0.00666667	-6.62205	3.45e-05
ENSSSCG00000003011	-	45.5833	0	3.11	0.001	-11.6027	0.0175156
ENSSSCG00000003047	-	258.4	0	7.50333	0.001	-12.8733	4.55e-06
ENSSSCG00000003527	EPHB2	12	1	0.243333	0.03	-3.0199	0.0321947
ENSSSCG00000003582	SMPDL3B	1683.83	558.17	71.0867	23.15	-1.61857	0.000985
ENSSSCG00000003693	MYOM1	35.74	176.277	0.556667	2.78	2.3202	8.2e-05
ENSSSCG00000003722	CDH2	614	289.667	10.0867	4.72333	-1.09457	0.00158713
ENSSSCG00000003805	PDE4B	297.097	707.503	5.36333	12.66	1.23908	3.45e-05
ENSSSCG00000003894	CYP4B1	252.667	1193.67	11.1167	54.39	2.29062	4.15e-15
ENSSSCG00000003931	KIF2C	105.667	27	2.29333	0.553333	-2.05123	0.00599443
ENSSSCG00000003949	CDC20	243.637	66.8767	3.88333	1.08667	-1.83739	0.0187075
ENSSSCG00000004164	MTFR2	64.6667	19.3333	1.24333	0.376667	-1.72285	0.046216
ENSSSCG00000004179	VNN2	23.6667	2	1.30333	0.106667	-3.61102	0.00614111
ENSSSCG00000004291	NT5E	676	277.667	15.4333	6.43	-1.26316	0.00050852
ENSSSCG00000004318	RRAGD	83	280	2.58	7.65	1.56809	1.65e-05
ENSSSCG00000004452	PRSS35	99.6667	33.6667	2.74667	0.94	-1.54695	0.00569925
ENSSSCG00000004466	TTK	55.6667	9.33333	1.01	0.163333	-2.62846	0.00275402
ENSSSCG00000004484	COL12A1	6575.33	2387.67	55.9267	19.8833	-1.49198	0.00048853
ENSSSCG00000004485	CD109	2425	1096.67	26.5033	11.0533	-1.26169	0.00139248
ENSSSCG00000004510	ACAA2	62	146	1.05333	2.48	1.23538	0.018569
ENSSSCG00000004520	MAPK4	39	120.333	0.656667	2.06333	1.65174	0.0366037
ENSSSCG00000004565	CA12	219.333	835.333	11.2967	41.6233	1.8815	0.00047596
ENSSSCG00000004572	-	18.6667	112.86	0.98	5.97333	2.60768	0.0198163
ENSSSCG00000004782	BUB1B	111.667	25.3333	2.67333	0.57	-2.22961	0.0262213
ENSSSCG00000004888	SERPINB8	528	242.333	14.2	6.56667	-1.11266	0.00032255
ENSSSCG00000004890	SERPINB2	53	5	0.893333	0.0933333	-3.25873	0.00151048
ENSSSCG00000004918	ALPK2	122.667	36.4267	1.4	0.423333	-1.72556	0.0484438
ENSSSCG00000004968	PAQR5	66.3333	15.3333	4.58667	1.01333	-2.17834	0.0385154
ENSSSCG00000004969	KIF23	294	95.3333	4.59333	1.42667	-1.68689	0.00682692
ENSSSCG00000005025	TRIM9	176.667	45	3.28333	0.833333	-1.9782	0.00036662
ENSSSCG00000005203	IL33	682.667	2199.67	17.8	54.83	1.62309	4.98e-05
ENSSSCG00000005206	MLANA	11.6667	103.333	1.52333	12.7367	3.06368	0.00053915
ENSSSCG00000005216	-	59.6667	1.33333	2.84	0.05	-5.82782	1.05e-11
ENSSSCG00000005437	KLF4	895.667	1869	23.87	48.6867	1.02833	0.0198426
ENSSSCG00000005455	SVEP1	228.667	589.667	1.80667	4.45667	1.30263	0.0167879
ENSSSCG00000005638	-	322.707	1505.47	9.2	41.2967	2.16632	4.8e-05
ENSSSCG00000005785	PCSK6	567.667	233.333	11.31	4.60333	-1.29685	0.00051613
ENSSSCG00000005965	MYC	492	1009.33	29.9733	60.81	1.02063	0.000985
ENSSSCG00000005997	COL14A1	982.333	361.333	11.6967	4.17333	-1.48683	0.00012998
ENSSSCG00000006002	NOV	1030.67	140.667	28.7067	3.67333	-2.96622	9.73e-05
ENSSSCG00000006140	CA2	110.333	272.333	3.69333	8.12333	1.13715	0.00395436
ENSSSCG00000006235	TOX	166.333	65.6667	5.82	2.24333	-1.37538	0.0321947
ENSSSCG00000006277	SPIDR	477.667	1159.67	10.06	24.29	1.27173	8.24e-06
ENSSSCG00000006335	RGS4	1783	232.667	49.6567	6.45	-2.94462	0.00021414
ENSSSCG00000006336	-	20	2.33333	0.886667	0.0933333	-3.24793	0.0460894
ENSSSCG00000006345	OLFML2B	24.3333	83.6667	0.48	1.73333	1.85244	0.0288721
ENSSSCG00000006359	ADAMTS4	2116.97	963.563	46.67	21.2233	-1.13684	5.42e-06
ENSSSCG00000006361	PPOX	1014.17	511.647	37.96	18.7467	-1.01785	0.0005924
ENSSSCG00000006474	NES	630.667	216.667	9.36333	3.12	-1.58548	0.000476
ENSSSCG00000006475	IQGAP3	161.667	48	2.15333	0.67	-1.68434	0.0263579
ENSSSCG00000006524	THBS3	274	90.6667	3.73	1.25667	-1.56957	1.5e-05
ENSSSCG00000006588	S100A9	298.333	28	13.75	1.25667	-3.45176	0.0389067
ENSSSCG00000006590	S100A8	236.333	19	49.6967	3.8	-3.70908	0.0157157
ENSSSCG00000006595	IVL	71.3333	0.666667	5.71667	0.0433333	-7.04355	0.00825191
ENSSSCG00000006612	S100A10	3791	1758.67	204.37	96.82	-1.07781	0.0018842
ENSSSCG00000006635	SEMA6C	21.3333	75.9533	0.346667	1.31	1.91795	0.0478785
ENSSSCG00000006764	PTPN22	8.66667	0.333333	0.273333	0.0133333	-4.35755	0.042661
ENSSSCG00000006780	WNT2B	58.3333	16.3333	0.796667	0.22	-1.85647	0.00507617
ENSSSCG00000006793	-	73.95	1358.65	2.73667	49.8333	4.18662	1.64e-05
ENSSSCG00000006796	CHI3L2	8	251.667	0.153333	4.87333	4.99017	4.8e-05
ENSSSCG00000006850	-	463.333	221.333	7.51333	3.54667	-1.08299	0.0482458
ENSSSCG00000006857	COL11A1	12	226	0.156667	2.85667	4.18856	0.0004259
ENSSSCG00000006932	-	70.3333	1	1.97667	0.0266667	-6.21189	0.0130332
ENSSSCG00000007043	GPCPD1	228	668.667	4.98333	12.7167	1.35154	2.03e-07
ENSSSCG00000007073	-	396.333	893	15.82	34.46	1.12317	0.00014008
ENSSSCG00000007114	FOXA2	126	298	4.32	10.2167	1.24182	0.0187258
ENSSSCG00000007351	FAM83D	75.3333	19.6667	2.19333	0.58	-1.919	0.0249436
ENSSSCG00000007366	MYBL2	844.667	282.667	25.4133	8.44	-1.59027	0.00088831
ENSSSCG00000007435	-	11.7067	43.3033	0.41	1.47333	1.84539	0.0235144
ENSSSCG00000007485	-	115.333	10.3333	3.38333	0.323333	-3.38735	0.0356045
ENSSSCG00000007695	-	33.6667	0.666667	1.41333	0.0333333	-5.40599	0.00523372
ENSSSCG00000007718	CLDN4	12265	28324.6	572.357	1329.03	1.21539	2.81e-05
ENSSSCG00000008001	-	269	24.3333	4.25333	0.393333	-3.43477	0.0128418
ENSSSCG00000008072	ASPN	82.3333	13	1.36	0.21	-2.69515	0.0421958
ENSSSCG00000008230	ATOH8	6.33333	25.6667	0.213333	0.876667	2.03892	0.0227391
ENSSSCG00000008259	LRRTM4	20	0.666667	0.596667	0.0166667	-5.16189	0.034975
ENSSSCG00000008524	GALNT14	32.3333	0	1.13	0.001	-10.1421	0.0299318
ENSSSCG00000008664	-	983.333	487.667	30.11	14.98	-1.00721	0.00070512
ENSSSCG00000008677	TACC3	280.667	120	7.88	3.44333	-1.19439	0.0303653
ENSSSCG00000008741	-	405.333	12	29.06	0.82	-5.14727	0.00092276
ENSSSCG00000008749	SLIT2	37.3333	6.33333	0.733333	0.123333	-2.57191	0.0216559
ENSSSCG00000008770	-	73.6667	12.6667	3.33	0.286667	-3.53808	0.0307516
ENSSSCG00000008813	CORIN	82.8167	16.93	1.42	0.276667	-2.35967	0.00078458
ENSSSCG00000008853	TLL1	44.6667	5.66667	1.23667	0.146667	-3.07584	0.00901674
ENSSSCG00000008953	CXCL8	234	50	12.95	2.83667	-2.19068	3.52e-05
ENSSSCG00000008963	AREG	530.333	72	16.8233	2.26333	-2.89394	1.03e-05
ENSSSCG00000008991	FRAS1	213.667	59	1.26	0.366667	-1.78088	0.0151606
ENSSSCG00000009000	-	42.3333	11.3333	1.77667	0.493333	-1.84854	0.0151379
ENSSSCG00000009002	TLR2	86	239.667	2.57333	6.86	1.41457	0.0142067
ENSSSCG00000009004	SFRP2	1282.67	485.667	28.8933	10.58	-1.4494	0.00088094
ENSSSCG00000009092	TRPC3	27.6667	6.66667	0.633333	0.143333	-2.14359	0.0166183
ENSSSCG00000009114	PRSS12	628.667	306.667	7.89333	3.86	-1.03203	0.00336168
ENSSSCG00000009182	ADH1C	0	18.3333	0.001	0.25	7.96578	0.00496055
ENSSSCG00000009216	SPP1	8881.33	3787.67	275.903	117.52	-1.23126	7.23e-05
ENSSSCG00000009361	POSTN	4602	1362.67	110.7	33.27	-1.73436	5.84e-06
ENSSSCG00000009378	CKAP2	96	22.6667	2.99333	0.65	-2.20324	0.00735662
ENSSSCG00000009446	PCDH17	462.667	202.333	4.98333	2.00333	-1.31471	0.00136072
ENSSSCG00000009699	HPGD	38	3	0.896667	0.0566667	-3.984	0.0243084
ENSSSCG00000009872	PLBD2	1703.99	3676.71	40.6333	86.5333	1.09059	0.00213405
ENSSSCG00000009889	ALDH2	1891.33	3960.67	81.9433	172.803	1.07643	0.00101042
ENSSSCG00000010184	AGT	26.3333	195.333	0.916667	6.75333	2.88113	0.00048853
ENSSSCG00000010214	-	105.667	26.3333	7.46	2.00333	-1.89677	0.0418496
ENSSSCG00000010222	ZNF365	9.66667	49.3333	0.303333	1.46333	2.27028	0.0290187
ENSSSCG00000010334	SFTPD	49	1	2.07	0.0433333	-5.57801	0.0290187
ENSSSCG00000010344	-	46.6667	13.6667	1.51	0.416667	-1.85758	0.0323956
ENSSSCG00000010437	PAPSS2	1249.67	650	35.3067	17.32	-1.0275	0.0111298
ENSSSCG00000010450	LIPA	546.667	1155.33	18.0233	37.3767	1.05227	1.48e-05
ENSSSCG00000010461	ANKRD1	1078.33	144.667	49.6667	6.77	-2.87505	0.00051613
ENSSSCG00000010471	KIF11	228.667	56	4.01	1	-2.0036	0.0262213
ENSSSCG00000010475	CYP26A1	146.333	14	5.18	0.533333	-3.27984	0.00345932
ENSSSCG00000010529	SFRP5	1472	4949.67	67.2633	228.72	1.76569	0.00373239
ENSSSCG00000010532	LOXL4	566.667	189.667	9.24333	3.12	-1.56687	8.84e-07
ENSSSCG00000010772	ADAM8	584.667	131	15.26	3.42667	-2.15488	0.00276866
ENSSSCG00000010853	EPHX1	635.443	1647.28	31.4833	81.5333	1.3728	0.00012495
ENSSSCG00000010861	COQ8A	78	210.333	2.19	5.55667	1.34329	0.013363
ENSSSCG00000010912	KIF14	31.3333	5	0.546667	0.09	-2.60266	0.0202108
ENSSSCG00000011076	OTUD1	94	458.667	5.47667	25.66	2.22815	0.00018319
ENSSSCG00000011147	-	1141.33	7380.67	63.14	408.997	2.69546	1.02e-09
ENSSSCG00000011195	GALNT15	407.333	1425	9.8	34.7033	1.82422	0.0173831
ENSSSCG00000011294	FAM198A	1	25	0.0366667	0.863333	4.55738	0.000476
ENSSSCG00000011361	SLC26A6	213.333	697.667	6.11667	19.7033	1.68762	1.65e-05
ENSSSCG00000011364	NCKIPSD	238.333	544	6.60333	14.84	1.16822	0.00122814
ENSSSCG00000011456	CHDH	111.667	261.667	1.73333	4.11333	1.24676	0.0314513
ENSSSCG00000011499	LRIG1	88.6667	201.667	2.22333	4.99	1.16632	0.0226513
ENSSSCG00000011563	FANCD2	109.667	38.6667	1.96667	0.706667	-1.47665	0.0393494
ENSSSCG00000011596	TRH	59.3333	2	2.04	0.0733333	-4.79796	0.034934
ENSSSCG00000011610	NUP210	183.667	20	1.59667	0.176667	-3.17596	0.00682692
ENSSSCG00000011630	ACKR4	13.6667	163	0.576667	6.68667	3.53548	3.73e-06
ENSSSCG00000011666	CLSTN2	31	1	0.93	0.0233333	-5.31677	0.0307516
ENSSSCG00000011680	PLS1	214.333	63.6667	4.40333	1.30667	-1.7527	0.0396411
ENSSSCG00000011837	MELTF	1425	699	26.39	13.04	-1.01705	0.00014008
ENSSSCG00000011851	-	99	20.3333	2.91333	0.59	-2.30388	0.0498659
ENSSSCG00000011951	NFKBIZ	1079.33	2509	23.5767	53.9833	1.19515	0.0209542
ENSSSCG00000011977	DCBLD2	3808	1688	101.147	43.75	-1.20909	0.00862958
ENSSSCG00000012026	ADAMTS1	2664	1312.33	31.29	15.54	-1.00972	0.00011719
ENSSSCG00000012202	-	26.6667	234.333	0.966667	8.91667	3.20541	2.01e-06
ENSSSCG00000012257	MAOA	138	462.333	3.63	12.17	1.74529	0.00014082
ENSSSCG00000012307	CCNB3	94.6667	14	1.91333	0.273333	-2.80735	0.0224798
ENSSSCG00000012377	-	82	19	1.34	0.31	-2.11189	0.0283591
ENSSSCG00000012594	IL13RA2	18.6667	2	0.62	0.07	-3.14684	0.00952876
ENSSSCG00000012724	SLITRK2	19.3333	2.66667	0.426667	0.0466667	-3.19265	0.013363
ENSSSCG00000012759	ZNF185	178	52.6667	6.97667	2.03333	-1.77869	0.0364316
ENSSSCG00000012787	L1CAM	344	95	7.81333	2.11	-1.8887	0.00952876
ENSSSCG00000012840	CD151	6553.52	3089.17	314.887	153.15	-1.03989	3.55e-05
ENSSSCG00000013252	F2	36	5.66667	1.47	0.216667	-2.76227	0.00123545
ENSSSCG00000013370	-	1.00333	33.5633	0.13	5.03667	5.27589	0.019317
ENSSSCG00000013411	-	529	244.333	6.17	2.88333	-1.09753	0.00095243
ENSSSCG00000013418	CFD	208.667	4.66667	13.8233	0.31	-5.47869	0.00715024
ENSSSCG00000013517	UHRF1	183	41	4.04	0.89	-2.18248	0.00992177
ENSSSCG00000013599	ANGPTL4	758.333	3850	31.39	161.27	2.3611	3.22e-12
ENSSSCG00000013622	TMEM205	341.333	688.667	25.4667	52.8333	1.05284	0.00019728
ENSSSCG00000013735	JUNB	685.343	1466.67	55.0133	113.78	1.04839	0.0150229
ENSSSCG00000013833	SLC1A6	771	166.333	27.37	5.92667	-2.2073	0.00101592
ENSSSCG00000013879	SLC27A1	43.6667	127.333	0.863333	2.22333	1.36473	0.0385154
ENSSSCG00000013976	-	36.3333	2.66667	1.12	0.11	-3.34792	0.0130332
ENSSSCG00000014012	GFPT2	4	21	0.0633333	0.336667	2.41028	0.00952876
ENSSSCG00000014156	ARRDC3	596.667	1756.67	11.7433	33.71	1.52133	1.37e-10
ENSSSCG00000014232	LOX	3772.67	1660.67	70.4133	30.1	-1.22609	0.00090983
ENSSSCG00000014248	LMNB1	456.667	180	12.9267	5.05333	-1.35504	0.019902
ENSSSCG00000014255	SLC12A2	6536.33	2142.33	82.2	27.4267	-1.58356	4.86e-06
ENSSSCG00000014326	KIF20A	290.79	74.4433	4.54	1.17667	-1.94799	0.00527783
ENSSSCG00000014336	EGR1	1619.33	4760.33	44.63	124.683	1.48218	0.00036529
ENSSSCG00000014369	CD14	155.333	327.333	4.11	8.65333	1.07412	0.0242835
ENSSSCG00000014430	ABLIM3	57.3333	9.33333	1.58333	0.246667	-2.68233	0.0338297
ENSSSCG00000014448	ARSI	122	37.3333	6.03333	1.85667	-1.70024	0.00825191
ENSSSCG00000014540	-	35888.3	95683	2734.03	7277.34	1.41238	0.00023464
ENSSSCG00000014983	MMP20	81	30.6667	1.93	0.75	-1.36364	0.0458032
ENSSSCG00000014987	MMP12	243.667	50	9.13333	1.96	-2.22029	0.0005516
ENSSSCG00000014988	MMP13	247.667	52.3333	6.41667	1.34667	-2.25243	9.77e-06
ENSSSCG00000015037	IL18	972.333	428.667	61.9	26.5633	-1.2205	0.046216
ENSSSCG00000015266	FMO4	115.333	236.667	2.62	5.43667	1.05316	0.032864
ENSSSCG00000015363	AGR2	301.333	8	13.81	0.363333	-5.24828	8.87e-05
ENSSSCG00000015396	SEMA3D	941	327.667	13.2967	4.32333	-1.62085	0.00472316
ENSSSCG00000015403	HGF	38	4	0.77	0.0633333	-3.60382	0.0015922
ENSSSCG00000015405	-	7	69	0.216667	1.64667	2.926	0.00851944
ENSSSCG00000015413	FGL2	7.33333	28.6667	0.126667	0.493333	1.96153	0.0441904
ENSSSCG00000015426	RELN	78.3333	2	0.633333	0.02	-4.98489	6.21e-13
ENSSSCG00000015476	CHI3L1	1255.3	8494.27	18.47	120.31	2.7035	8.43e-06
ENSSSCG00000015556	LAMC2	21275	7001.67	351.93	115.383	-1.60885	1.02e-09
ENSSSCG00000015581	CENPF	300.333	108	2.74	0.983333	-1.47842	0.00813864
ENSSSCG00000015604	NEK2	40.6667	8.33333	1.09667	0.223333	-2.29585	0.0172671
ENSSSCG00000015753	ANGPT2	40.3333	1.33333	0.586667	0.0166667	-5.1375	0.00339396
ENSSSCG00000015886	ITGB6	3914.67	1713.33	74.39	31.2933	-1.24925	0.00023464
ENSSSCG00000016068	HECW2	77	22.3333	0.996667	0.293333	-1.76457	0.00901969
ENSSSCG00000016129	GPR1	6	27	0.24	1.08	2.16993	0.0103257
ENSSSCG00000016131	ADAM23	9	0	0.123333	0.001	-6.94642	0.0122794
ENSSSCG00000016230	EPHA4	544.333	263.667	10.28	4.97333	-1.04756	0.0121121
ENSSSCG00000016233	SERPINE2	7667.33	1426.67	343.117	62.6867	-2.45247	1.1e-06
ENSSSCG00000016381	SNED1	0.333333	21.6667	0.00666667	0.423333	5.98868	1.48e-05
ENSSSCG00000016554	MEST	418.013	156.073	15.9667	5.79	-1.46343	1.99e-05
ENSSSCG00000016578	FLNC	1740	779	12.9167	5.55667	-1.21694	0.00354763
ENSSSCG00000016634	CAV1	1752	625.333	64.62	21.8133	-1.56677	9.61e-05
ENSSSCG00000016635	CAV2	1234	566.333	20.9633	9.62667	-1.12276	0.0002885
ENSSSCG00000016658	ANLN	813	315.333	13.4233	5.34667	-1.32803	0.00056945
ENSSSCG00000016806	-	199.47	25	18.9367	2.31	-3.03522	2.35e-09
ENSSSCG00000016848	EGFLAM	21.3333	4.33333	0.616667	0.116667	-2.4021	0.0193785
ENSSSCG00000016900	ESM1	1723.33	105.667	67.8067	4.23	-4.0027	4.16e-05
ENSSSCG00000017473	TOP2A	264.667	58.3333	2.70667	0.6	-2.17348	0.0354556
ENSSSCG00000017578	ITGA3	4298	2109.67	53.3567	26.0067	-1.03679	0.0211849
ENSSSCG00000017723	CCL2	2479.67	6719.67	269.233	724.017	1.42717	0.00284833
ENSSSCG00000017753	KSR1	105	271.667	3.23333	8.23	1.34787	0.015178
ENSSSCG00000017818	SERPINF1	93.6667	17	5.27667	0.933333	-2.49916	0.0421958
ENSSSCG00000017952	SAT2	63.6667	174.667	4.18	11.4633	1.45545	0.0151606
ENSSSCG00000020705	MAP3K8	62.6667	227.667	2.15333	7.51333	1.80288	4.98e-05
ENSSSCG00000021557	SULT1A3	1	14.6667	0.1	1.34	3.74416	0.0109636
ENSSSCG00000021562	PLXNA4	11.6667	57.6667	0.153333	0.763333	2.31564	0.0121121
ENSSSCG00000021573	KCNJ5	11.6667	1.33333	0.163333	0.02	-3.02975	0.0299318
ENSSSCG00000021646	KLF9	474	1354	8.45667	24.32	1.52398	1.62e-08
ENSSSCG00000021874	UNC5C	71.3333	25	2.05667	0.713333	-1.52766	0.039497
ENSSSCG00000022089	ADGRF4	59.3333	8.66667	1.2	0.173333	-2.79141	0.0449024
ENSSSCG00000022140	TMPRSS11E	80	19	2.43	0.5	-2.28096	0.0204294
ENSSSCG00000022175	MYH15	7.66667	0.333333	0.0766667	0.00333333	-4.52356	0.0323239
ENSSSCG00000022337	SERPINB11	29.3333	2	0.63	0.04	-3.97728	0.0482458
ENSSSCG00000022395	SLC25A35	14.2	40.1767	0.193333	1.02667	2.40881	0.0478785
ENSSSCG00000022404	SLC3A2	657.667	1336.33	34.87	70.3733	1.01304	0.00060539
ENSSSCG00000022758	PECR	103.333	229	1.82333	3.96333	1.12014	0.0436336
ENSSSCG00000022987	TMEM132E	7.33333	0	0.203333	0.001	-7.6677	0.00894095
ENSSSCG00000023169	-	18.3333	2	0.78	0.08	-3.2854	0.0484438
ENSSSCG00000023460	HPCAL4	4	21.6667	0.0766667	0.4	2.38333	0.0151379
ENSSSCG00000023501	CCKAR	17.3333	2	0.26	0.0266667	-3.2854	0.00491658
ENSSSCG00000023522	TGM2	4200.33	1763.33	73.51	30.43	-1.27245	0.0001806
ENSSSCG00000023737	CSF2	137.667	25.6667	6.18667	1.18333	-2.38631	1.36e-05
ENSSSCG00000023743	CLDN6	1578.33	753.667	172.053	83.5267	-1.04255	0.00029872
ENSSSCG00000023760	CLEC14A	313.333	91	8.36333	2.4	-1.80104	7.92e-08
ENSSSCG00000023784	SEMA3C	1549.67	563.667	22.4067	8.01667	-1.48285	0.00132233
ENSSSCG00000023871	-	195.333	77	6.37667	2.49667	-1.3528	0.00275846
ENSSSCG00000023915	SLC2A4	29.3333	91	0.843333	2.68333	1.66985	0.0181744
ENSSSCG00000024109	BDH1	28.6667	77	0.753333	2.11333	1.48816	0.0490131
ENSSSCG00000024610	KRT4	882	5.66667	21.2	0.133333	-7.31288	0.00034289
ENSSSCG00000024634	GPRL15	11.3333	0	0.786667	0.001	-9.61961	0.00555069
ENSSSCG00000024759	CX3CL1	21.3333	72.6667	0.523333	1.71333	1.711	0.0117103
ENSSSCG00000024793	PORCN	261.667	585.333	11.88	25.7167	1.11417	0.0002885
ENSSSCG00000024911	-	107	1.66667	23.34	0.35	-6.05931	0.0198426
ENSSSCG00000024954	FGF1	51.3333	14.3333	1.06	0.27	-1.97303	0.0198426
ENSSSCG00000025072	C16orf89	14.3333	0	0.37	0.001	-8.53138	0.0387934
ENSSSCG00000025106	-	78.6667	185.333	0.843333	1.91667	1.18442	0.0142067
ENSSSCG00000025500	HTR1D	237.333	38.6667	6.66333	1.13667	-2.55143	1.02e-09
ENSSSCG00000025856	TMEM106A	58.6667	159.667	1.90667	5.22333	1.45392	0.00997097
ENSSSCG00000025924	IGFBP5	22608	11098	299.96	147.807	-1.02106	0.0209542
ENSSSCG00000025992	-	90.3333	403.667	2.30333	10.3633	2.16969	7.66e-05
ENSSSCG00000026129	ADGRL3	23	5.66667	0.61	0.146667	-2.05627	0.0263052
ENSSSCG00000026180	-	5.33333	0	0.0933333	0.001	-6.54432	0.0463428
ENSSSCG00000026210	-	112.667	18.6667	2.44333	0.41	-2.57515	0.00034498
ENSSSCG00000026302	-	531.667	70.3333	3.63	0.493333	-2.87933	0.00171075
ENSSSCG00000026339	-	119	0.666667	28.7967	0.156667	-7.52206	0.00085116
ENSSSCG00000026349	ALDH3B2	163.42	31.11	6.55667	1.23667	-2.40651	0.047508
ENSSSCG00000026618	CAVIN2	574.333	270.333	8.38667	4.00667	-1.0657	0.0015922
ENSSSCG00000026748	PLK1	149	31.6667	6.87333	1.47	-2.22519	0.0111298
ENSSSCG00000027157	SLC40A1	524.667	184.667	14.7	5.15333	-1.51224	5.84e-06
ENSSSCG00000027252	HCFC1R1	81.3333	211.447	8.22	18.97	1.20651	0.00883875
ENSSSCG00000027331	COL6A3	1523	658.333	14.3233	6.14333	-1.22127	0.0133644
ENSSSCG00000027550	PLCD1	423.333	1008.67	15.2367	36.4933	1.26009	1.73e-06
ENSSSCG00000027820	CD200	92.3333	248.667	2.10333	5.64333	1.42387	0.0120659
ENSSSCG00000027872	MYBL1	308.667	132	5.4	2.31333	-1.22299	0.00136072
ENSSSCG00000028056	ZFP36	1491.35	3325.06	43.1133	95.2	1.14283	0.00067983
ENSSSCG00000028331	IL1R2	105.333	928.333	4.13333	37.1567	3.16824	6.61e-08
ENSSSCG00000028530	TMEM52	16.3333	53.3333	1.22	4.21	1.78694	0.018569
ENSSSCG00000028552	BHLHE41	1092.33	2499.67	24.26	55.2233	1.1867	0.0124618
ENSSSCG00000028623	-	877.333	323.667	37.1733	13.74	-1.43589	7.04e-06
ENSSSCG00000029163	BCAT1	336.333	174.667	4.69667	2.08667	-1.17044	0.0323239
ENSSSCG00000029189	DCHS1	146	62	1.25	0.513333	-1.28396	0.0323956
ENSSSCG00000029326	CCNB1	300	49.3333	6.81	1.17	-2.54115	0.00615681
ENSSSCG00000029668	IL2RB	169	49.6667	4.53333	1.24	-1.87023	0.00470532
ENSSSCG00000029675	MMP8	3.66667	393	0.11	11.0433	6.64953	3.91e-17
ENSSSCG00000029756	ADGRG2	540	214.667	6.77	2.64667	-1.35498	0.00101042
ENSSSCG00000030095	ZBTB16	33	335.667	0.513333	5.22333	3.347	9.78e-09
ENSSSCG00000030469	-	171.333	45.6667	2.03333	0.543333	-1.90394	0.00618793
ENSSSCG00000030681	MYBPH	31.3633	174.73	0.336667	1.94667	2.53161	6.61e-05
ENSSSCG00000030921	APOA1	42.6667	12.3333	2.69333	0.78	-1.78785	0.0191985
ENSSSCG00000031262	TXNIP	1639.33	3515	22.79	48.7233	1.09621	0.00936125
ENSSSCG00000031487	LSP1	7.66667	0.333333	0.39	0.0133333	-4.87036	0.0349457
ENSSSCG00000031616	FOSB	56.6667	314.667	4.84667	25.7367	2.40876	0.00358555
ENSSSCG00000031648	WISP2	161.667	44	3.32333	0.88	-1.91706	0.0076911
ENSSSCG00000031741	-	619	150.667	15.9167	3.93667	-2.01549	0.00816914
ENSSSCG00000032176	SMURF2	2937	1159	43.4867	17.1367	-1.34349	5.06e-09
ENSSSCG00000032241	GPNMB	598.333	1302.67	17.23	36.7967	1.09465	0.0314513
ENSSSCG00000032367	CEBPD	908.667	2075.67	57.3367	132.27	1.20596	8.24e-06
ENSSSCG00000032480	-	54.94	266.513	1.87333	8.88333	2.24549	4.55e-06
ENSSSCG00000032580	MGST1	2730	7533.67	201.99	574.903	1.50904	0.0018618
ENSSSCG00000032795	IL18R1	46.5467	136.363	0.75	2.31333	1.62501	0.0256131
ENSSSCG00000032857	S100A12	836	100.667	19.1533	2.32	-3.0454	0.00634955
ENSSSCG00000032909	CDCA8	106	13	3.00667	0.38	-2.98409	0.002783
ENSSSCG00000032931	-	829.197	117	16.0433	2.29	-2.80855	4.42e-25
ENSSSCG00000033190	-	50	10.3333	1.06333	0.2	-2.41052	0.0140889
ENSSSCG00000033425	ST6GALNAC5	285.667	91	4.02	1.31	-1.61763	1.65e-05
ENSSSCG00000033443	DEPDC1	60.6667	8.66667	1.10667	0.166667	-2.73118	0.0388672
ENSSSCG00000033479	NEUROG2	22.6667	1.66667	2.33	0.193333	-3.59117	0.0159378
ENSSSCG00000033844	CYP1B1	1989.67	4298	29.81	64.58	1.11529	0.00164323
ENSSSCG00000033922	ALKAL1	152.667	17.6667	5.46667	0.63	-3.11724	0.00023464
ENSSSCG00000033949	GNG7	178	376.667	4.18	8.75	1.06578	0.013363
ENSSSCG00000034107	RNF223	67.6667	241	1.13	4	1.82368	0.0121743
ENSSSCG00000034120	CDKN2B	1340.33	490	33.14	11.7133	-1.50042	4.16e-05
ENSSSCG00000034192	GNAO1	565.333	1182	6.04	12.54	1.05392	0.00354763
ENSSSCG00000034259	PMEPA1	5546	2190.33	94.4533	37.65	-1.32695	2.09e-07
ENSSSCG00000034293	ARL4C	1123.67	513.667	25.18	11.55	-1.12439	0.00039444
ENSSSCG00000034610	-	208.667	17	4.08333	0.336667	-3.60035	0.0393494
ENSSSCG00000034754	-	54.6667	12.6667	0.863333	0.186667	-2.20945	0.0030217
ENSSSCG00000034870	-	75	7.66667	2.5	0.253333	-3.30282	0.00393535
ENSSSCG00000034943	GDF6	168	39.3333	9.97	2.20667	-2.17572	0.0151606
ENSSSCG00000035249	GADD45G	81.3333	334.333	4.57	18.03	1.98013	0.00100383
ENSSSCG00000035299	SFRP4	617	98.6667	23.8833	3.66	-2.70609	2.88e-06
ENSSSCG00000035601	HAS3	1894.67	4034.67	39.11	82.34	1.07406	0.0002885
ENSSSCG00000035615	GSTK1	108	351.667	1.54333	5.08	1.71878	1.33e-06
ENSSSCG00000035825	UBE2QL1	337	1053.67	5.34	16.99	1.66977	3.61e-06
ENSSSCG00000035863	PLIN2	573.333	1708.67	8.14667	24.3133	1.57747	4.8e-05
ENSSSCG00000035937	DPT	72.3333	8.33333	1.42667	0.18	-2.98658	0.0121121
ENSSSCG00000035971	DUSP2	7	29.6667	0.103333	0.423333	2.03449	0.044464
ENSSSCG00000036026	-	34	186	0.96	5.28667	2.46125	9.62e-08
ENSSSCG00000036274	-	1116.67	4413	19.02	76.2433	2.00309	1.51e-08
ENSSSCG00000036474	GJB6	87.6667	31.3333	4.24333	1.5	-1.50024	0.00994108
ENSSSCG00000036613	POLQ	36.3333	5	0.356667	0.0466667	-2.93411	0.00387623
ENSSSCG00000036741	-	231.333	25.6667	4.98667	0.583333	-3.09568	0.0445685
ENSSSCG00000036791	KRT78	111.333	0	3.01333	0.001	-11.5571	0.00133828
ENSSSCG00000036893	PTHLH	71.3333	13.6667	1.69333	0.336667	-2.33047	0.00053915
ENSSSCG00000036956	SOCS3	166	417	5.41333	13.48	1.31623	0.00901969
ENSSSCG00000037241	RGS2	490.333	1330	8.81333	23.9133	1.44006	4.37e-06
ENSSSCG00000037358	-	3063	29812.6	74.95	752.643	3.32797	0.00100383
ENSSSCG00000037530	-	274.667	31.3333	3.98667	0.466667	-3.09472	0.0149506
ENSSSCG00000037910	DUSP6	411.55	1158.64	7.54667	20.7867	1.46175	0.00523372
ENSSSCG00000038419	-	40.8133	0	1.99667	0.001	-10.9634	0.00721556
ENSSSCG00000038500	TRIB1	1142.67	3426.67	14.7967	43.0933	1.54219	0.00012998
ENSSSCG00000038521	CHAC1	216.667	608	3.28667	9.02667	1.45757	2.51e-06
ENSSSCG00000038562	RND1	513	1866	7.78667	28.05	1.84892	5.65e-10
ENSSSCG00000038616	-	775.667	98.3333	13.9333	1.78667	-2.9632	0.00023464
ENSSSCG00000038643	KLF11	94	198.333	1.74333	3.83	1.1355	0.0280195
ENSSSCG00000038677	GJB3	297	131.667	13.81	6.24	-1.1461	0.0175544
ENSSSCG00000038688	PGLYRP1	82.9333	287.85	3.22	11.05	1.77891	0.00333402
ENSSSCG00000038783	IGFBP3	1354.67	184.333	85.71	11.7	-2.87296	1.14e-21
ENSSSCG00000038801	NPNT	641.667	244.667	10.3833	3.95667	-1.39191	0.00019065
ENSSSCG00000038958	DNM3	144	13	2.51	0.19	-3.72362	0.0421958
ENSSSCG00000039107	-	66.5667	12.9367	0.683333	0.133333	-2.35755	0.0292719
ENSSSCG00000039244	PHYH	614.667	1496.67	13.5233	32.8167	1.27898	0.00115717
ENSSSCG00000039252	TCN1	202	3.33333	6.19	0.15	-5.36691	0.00015287
ENSSSCG00000039348	H1F0	254	536.667	35.6567	74.6267	1.06552	0.0050403
ENSSSCG00000039546	KNTC1	91.6667	22	0.87	0.213333	-2.02791	0.0275896
ENSSSCG00000039573	SLPI	2405.33	715	90.4933	27.5133	-1.71768	0.00255735
ENSSSCG00000039677	CHRNA4	2.33333	14.3333	0.0266667	0.17	2.67243	0.035743
ENSSSCG00000039745	HMOX1	906.333	2001.67	19.5767	42.6733	1.1242	0.00014008
ENSSSCG00000039847	C1S	526.397	1278.88	14.68	34.3267	1.22548	0.0259536
ENSSSCG00000039986	RGS8	26.3333	2.33333	0.37	0.0333333	-3.47249	0.00052099
ENSSSCG00000040162	NUPR1	2212.33	4985.33	210.47	469.897	1.15873	6.17e-05
ENSSSCG00000040166	FLRT2	570.667	245.667	6.76333	2.83667	-1.25354	0.00540486
ENSSSCG00000040317	SOD2	1736.33	4703.33	37.1667	99.99	1.42777	1.64e-05
ENSSSCG00000040401	EEF1A2	404	1041.33	18.71	47.4567	1.3428	0.0267651
ENSSSCG00000040513	AQP3	356.667	15	6.29667	0.266667	-4.56148	0.00040344
ENSSSCG00000040629	IL34	241.07	547.747	6.22333	13.9167	1.16105	1.96e-05
ENSSSCG00000040631	LPL	188.333	1128	4.15667	21.8033	2.39105	2.09e-07
ENSSSCG00000040652	CBLN1	181	53.6667	2.91	0.846667	-1.78115	0.0308186
ENSSSCG00000040725	IL11	75.6667	17.6667	11.0033	2.47667	-2.15147	0.00715024
XLOC_001175	-	5.33333	30.3333	1.12333	6.61333	2.55759	0.00414221
XLOC_001457	Pol	27.6667	2.33333	2.15333	0.0966667	-4.47741	0.00997097
XLOC_004331	Pol	111.107	5.48	1.31667	0.07	-4.23339	0.00265151
XLOC_005000	-	58.8933	2.85333	2.08	0.0833333	-4.64155	0.046345
XLOC_005552	-	27.3333	151.667	0.42	2.41	2.52057	0.0151379
XLOC_006445	Micall2	20.6667	56	0.56	1.52333	1.44373	0.0490494
XLOC_007794	-	65	155.667	1.41	3.41667	1.27689	0.020729
XLOC_007997	-	13.3333	53.6667	0.64	2.49	1.96	0.00688073
XLOC_008618	-	122.067	250.02	2.47333	4.98667	1.01162	0.0139378
XLOC_009282	-	1960.44	4355.47	8.02333	17.7533	1.14582	0.022119
XLOC_010218	-	24	2.33333	0.993333	0.0866667	-3.51873	0.00139248
XLOC_010297	-	713.89	3674.87	3.39333	17.0667	2.33041	1.07e-05
XLOC_011020	-	12.3333	0	1.85333	0.001	-10.8559	0.0149977
XLOC_013586	Slamf7	57	131.667	1.01667	2.28667	1.1694	0.0490131
XLOC_013642	-	29.3333	0	2.71333	0.001	-11.4059	0.0208878
XLOC_015124	-	46	1.66667	1.82	0.0566667	-5.00529	0.00106586
XLOC_016013	JUN	2155.33	5443	47.9433	119.883	1.32223	0.00011632
XLOC_018821	FDCSP	745.667	143.333	114.69	22.4933	-2.35017	1.12e-05
XLOC_018870	-	53.3333	4	3.62667	0.28	-3.69515	0.0001806
XLOC_019592	-	24	1.33333	1.03	0.05	-4.36457	0.00910636
XLOC_020342	-	0.666667	17.3333	0.02	0.57	4.83289	0.0076263

## Sheet: All DEGs
ENSSSCG00000000261
ENSSSCG00000000415
ENSSSCG00000001085
ENSSSCG00000001549
ENSSSCG00000001726
ENSSSCG00000002032
ENSSSCG00000002777
ENSSSCG00000002980
ENSSSCG00000002981
ENSSSCG00000003047
ENSSSCG00000003693
ENSSSCG00000003722
ENSSSCG00000003805
ENSSSCG00000003894
ENSSSCG00000003949
ENSSSCG00000004318
ENSSSCG00000004576
ENSSSCG00000004670
ENSSSCG00000004782
ENSSSCG00000005203
ENSSSCG00000005216
ENSSSCG00000005423
ENSSSCG00000005997
ENSSSCG00000006474
ENSSSCG00000006524
ENSSSCG00000006595
ENSSSCG00000006612
ENSSSCG00000006793
ENSSSCG00000006796
ENSSSCG00000006857
ENSSSCG00000007043
ENSSSCG00000007572
ENSSSCG00000007695
ENSSSCG00000008162
ENSSSCG00000008741
ENSSSCG00000008813
ENSSSCG00000008835
ENSSSCG00000008991
ENSSSCG00000009004
ENSSSCG00000009083
ENSSSCG00000009361
ENSSSCG00000010184
ENSSSCG00000010334
ENSSSCG00000010450
ENSSSCG00000010471
ENSSSCG00000010554
ENSSSCG00000011147
ENSSSCG00000011195
ENSSSCG00000011361
ENSSSCG00000011630
ENSSSCG00000011727
ENSSSCG00000012202
ENSSSCG00000012594
ENSSSCG00000012880
ENSSSCG00000013411
ENSSSCG00000013599
ENSSSCG00000013655
ENSSSCG00000014156
ENSSSCG00000014326
ENSSSCG00000014924
ENSSSCG00000014988
ENSSSCG00000015045
ENSSSCG00000015363
ENSSSCG00000015396
ENSSSCG00000015426
ENSSSCG00000015476
ENSSSCG00000015556
ENSSSCG00000015581
ENSSSCG00000016034
ENSSSCG00000016067
ENSSSCG00000016381
ENSSSCG00000016554
ENSSSCG00000016634
ENSSSCG00000016658
ENSSSCG00000016892
ENSSSCG00000017717
ENSSSCG00000020705
ENSSSCG00000021557
ENSSSCG00000021646
ENSSSCG00000021902
ENSSSCG00000022447
ENSSSCG00000022961
ENSSSCG00000023178
ENSSSCG00000023666
ENSSSCG00000023760
ENSSSCG00000023915
ENSSSCG00000024610
ENSSSCG00000024796
ENSSSCG00000026210
ENSSSCG00000026302
ENSSSCG00000026339
ENSSSCG00000027361
ENSSSCG00000027550
ENSSSCG00000027869
ENSSSCG00000028331
ENSSSCG00000028623
ENSSSCG00000029326
ENSSSCG00000029675
ENSSSCG00000030095
ENSSSCG00000031487
ENSSSCG00000031741
ENSSSCG00000032176
ENSSSCG00000032241
ENSSSCG00000032480
ENSSSCG00000032613
ENSSSCG00000032909
ENSSSCG00000032931
ENSSSCG00000033122
ENSSSCG00000033190
ENSSSCG00000033922
ENSSSCG00000034120
ENSSSCG00000034192
ENSSSCG00000034259
ENSSSCG00000034293
ENSSSCG00000034943
ENSSSCG00000035067
ENSSSCG00000035077
ENSSSCG00000035615
ENSSSCG00000035825
ENSSSCG00000035863
ENSSSCG00000036026
ENSSSCG00000036135
ENSSSCG00000036274
ENSSSCG00000036791
ENSSSCG00000036893
ENSSSCG00000037241
ENSSSCG00000037910
ENSSSCG00000038148
ENSSSCG00000038500
ENSSSCG00000038521
ENSSSCG00000038562
ENSSSCG00000038616
ENSSSCG00000038783
ENSSSCG00000038801
ENSSSCG00000038992
ENSSSCG00000039244
ENSSSCG00000039573
ENSSSCG00000039745
ENSSSCG00000040317
ENSSSCG00000040513
ENSSSCG00000040629
ENSSSCG00000040631
XLOC_010218
XLOC_018870
XLOC_010297
ENSSSCG00000000504
ENSSSCG00000000675
ENSSSCG00000000683
ENSSSCG00000000843
ENSSSCG00000000901
ENSSSCG00000000906
ENSSSCG00000000939
ENSSSCG00000001588
ENSSSCG00000001849
ENSSSCG00000001938
ENSSSCG00000002012
ENSSSCG00000002368
ENSSSCG00000002383
ENSSSCG00000002476
ENSSSCG00000002669
ENSSSCG00000002749
ENSSSCG00000002849
ENSSSCG00000003011
ENSSSCG00000003527
ENSSSCG00000003582
ENSSSCG00000003931
ENSSSCG00000004164
ENSSSCG00000004179
ENSSSCG00000004291
ENSSSCG00000004452
ENSSSCG00000004466
ENSSSCG00000004484
ENSSSCG00000004485
ENSSSCG00000004510
ENSSSCG00000004520
ENSSSCG00000004565
ENSSSCG00000004572
ENSSSCG00000004888
ENSSSCG00000004890
ENSSSCG00000004918
ENSSSCG00000004968
ENSSSCG00000004969
ENSSSCG00000005025
ENSSSCG00000005206
ENSSSCG00000005437
ENSSSCG00000005455
ENSSSCG00000005638
ENSSSCG00000005785
ENSSSCG00000005965
ENSSSCG00000006002
ENSSSCG00000006140
ENSSSCG00000006235
ENSSSCG00000006277
ENSSSCG00000006335
ENSSSCG00000006336
ENSSSCG00000006345
ENSSSCG00000006359
ENSSSCG00000006361
ENSSSCG00000006475
ENSSSCG00000006588
ENSSSCG00000006590
ENSSSCG00000006635
ENSSSCG00000006764
ENSSSCG00000006780
ENSSSCG00000006850
ENSSSCG00000006932
ENSSSCG00000007073
ENSSSCG00000007114
ENSSSCG00000007351
ENSSSCG00000007366
ENSSSCG00000007435
ENSSSCG00000007485
ENSSSCG00000007718
ENSSSCG00000008001
ENSSSCG00000008072
ENSSSCG00000008230
ENSSSCG00000008259
ENSSSCG00000008524
ENSSSCG00000008664
ENSSSCG00000008677
ENSSSCG00000008749
ENSSSCG00000008770
ENSSSCG00000008853
ENSSSCG00000008953
ENSSSCG00000008963
ENSSSCG00000009000
ENSSSCG00000009002
ENSSSCG00000009092
ENSSSCG00000009114
ENSSSCG00000009182
ENSSSCG00000009216
ENSSSCG00000009378
ENSSSCG00000009446
ENSSSCG00000009699
ENSSSCG00000009872
ENSSSCG00000009889
ENSSSCG00000010214
ENSSSCG00000010222
ENSSSCG00000010344
ENSSSCG00000010437
ENSSSCG00000010461
ENSSSCG00000010475
ENSSSCG00000010529
ENSSSCG00000010532
ENSSSCG00000010772
ENSSSCG00000010853
ENSSSCG00000010861
ENSSSCG00000010912
ENSSSCG00000011076
ENSSSCG00000011294
ENSSSCG00000011364
ENSSSCG00000011456
ENSSSCG00000011499
ENSSSCG00000011563
ENSSSCG00000011596
ENSSSCG00000011610
ENSSSCG00000011666
ENSSSCG00000011680
ENSSSCG00000011837
ENSSSCG00000011851
ENSSSCG00000011951
ENSSSCG00000011977
ENSSSCG00000012026
ENSSSCG00000012257
ENSSSCG00000012307
ENSSSCG00000012377
ENSSSCG00000012724
ENSSSCG00000012759
ENSSSCG00000012787
ENSSSCG00000012840
ENSSSCG00000013252
ENSSSCG00000013370
ENSSSCG00000013418
ENSSSCG00000013517
ENSSSCG00000013622
ENSSSCG00000013735
ENSSSCG00000013833
ENSSSCG00000013879
ENSSSCG00000013976
ENSSSCG00000014012
ENSSSCG00000014232
ENSSSCG00000014248
ENSSSCG00000014255
ENSSSCG00000014336
ENSSSCG00000014369
ENSSSCG00000014430
ENSSSCG00000014448
ENSSSCG00000014540
ENSSSCG00000014983
ENSSSCG00000014987
ENSSSCG00000015037
ENSSSCG00000015266
ENSSSCG00000015403
ENSSSCG00000015405
ENSSSCG00000015413
ENSSSCG00000015604
ENSSSCG00000015753
ENSSSCG00000015886
ENSSSCG00000016068
ENSSSCG00000016129
ENSSSCG00000016131
ENSSSCG00000016230
ENSSSCG00000016233
ENSSSCG00000016578
ENSSSCG00000016635
ENSSSCG00000016806
ENSSSCG00000016848
ENSSSCG00000016900
ENSSSCG00000017473
ENSSSCG00000017578
ENSSSCG00000017723
ENSSSCG00000017753
ENSSSCG00000017818
ENSSSCG00000017952
ENSSSCG00000021562
ENSSSCG00000021573
ENSSSCG00000021874
ENSSSCG00000022089
ENSSSCG00000022140
ENSSSCG00000022175
ENSSSCG00000022337
ENSSSCG00000022395
ENSSSCG00000022404
ENSSSCG00000022758
ENSSSCG00000022987
ENSSSCG00000023169
ENSSSCG00000023460
ENSSSCG00000023501
ENSSSCG00000023522
ENSSSCG00000023737
ENSSSCG00000023743
ENSSSCG00000023784
ENSSSCG00000023871
ENSSSCG00000024109
ENSSSCG00000024634
ENSSSCG00000024759
ENSSSCG00000024793
ENSSSCG00000024911
ENSSSCG00000024954
ENSSSCG00000025072
ENSSSCG00000025106
ENSSSCG00000025500
ENSSSCG00000025856
ENSSSCG00000025924
ENSSSCG00000025992
ENSSSCG00000026129
ENSSSCG00000026180
ENSSSCG00000026349
ENSSSCG00000026618
ENSSSCG00000026748
ENSSSCG00000027157
ENSSSCG00000027252
ENSSSCG00000027331
ENSSSCG00000027820
ENSSSCG00000027872
ENSSSCG00000028056
ENSSSCG00000028530
ENSSSCG00000028552
ENSSSCG00000029163
ENSSSCG00000029189
ENSSSCG00000029668
ENSSSCG00000029756
ENSSSCG00000030469
ENSSSCG00000030681
ENSSSCG00000030921
ENSSSCG00000031262
ENSSSCG00000031616
ENSSSCG00000031648
ENSSSCG00000032367
ENSSSCG00000032580
ENSSSCG00000032795
ENSSSCG00000032857
ENSSSCG00000033425
ENSSSCG00000033443
ENSSSCG00000033479
ENSSSCG00000033844
ENSSSCG00000033949
ENSSSCG00000034107
ENSSSCG00000034610
ENSSSCG00000034754
ENSSSCG00000034870
ENSSSCG00000035249
ENSSSCG00000035299
ENSSSCG00000035601
ENSSSCG00000035937
ENSSSCG00000035971
ENSSSCG00000036474
ENSSSCG00000036613
ENSSSCG00000036741
ENSSSCG00000036956
ENSSSCG00000037358
ENSSSCG00000037530
ENSSSCG00000038419
ENSSSCG00000038643
ENSSSCG00000038677
ENSSSCG00000038688
ENSSSCG00000038958
ENSSSCG00000039107
ENSSSCG00000039252
ENSSSCG00000039348
ENSSSCG00000039546
ENSSSCG00000039677
ENSSSCG00000039847
ENSSSCG00000039986
ENSSSCG00000040162
ENSSSCG00000040166
ENSSSCG00000040401
ENSSSCG00000040652
ENSSSCG00000040725
XLOC_001175
XLOC_001457
XLOC_004331
XLOC_005000
XLOC_005552
XLOC_006445
XLOC_007794
XLOC_007997
XLOC_008618
XLOC_009282
XLOC_011020
XLOC_013586
XLOC_013642
XLOC_015124
XLOC_016013
XLOC_018821
XLOC_019592
XLOC_020342
