# Supplementary material for: Transcriptome Analysis of Landrace Pig Subcutaneous Preadipocytes during Adipogenic Differentiation
Source: Genes (Basel). 2019 Jul 19;10(7):552. doi: 10.3390/genes10070552 (PMC6678843; doi:10.3390/genes10070552)
Supplement: Supplementary file 1 [file genes-10-00552-s001.zip › Table S4-τ╗äΘù┤DEGs-Go.xlsx]

## Sheet: 0 vs 2
GO ID	Description	GeneRatio (17)	BgRatio (16463)	p.adjust	geneID
GO:0006629	lipid metabolic process	6	892	0.000183751	ENSSSCG00000010450;ENSSSCG00000011147;ENSSSCG00000016634;ENSSSCG00000027550;ENSSSCG00000039244;ENSSSCG00000040631
GO:0008283	cell proliferation	6	1341	0.00162986	ENSSSCG00000006474;ENSSSCG00000010450;ENSSSCG00000016634;ENSSSCG00000021646;ENSSSCG00000027550;ENSSSCG00000038783
GO:0044710	single-organism metabolic process	7	1901	0.00184044	ENSSSCG00000010450;ENSSSCG00000011147;ENSSSCG00000016634;ENSSSCG00000027550;ENSSSCG00000038783;ENSSSCG00000039244;ENSSSCG00000040631
GO:0044767	single-organism developmental process	8	3128	0.00793842	ENSSSCG00000010450;ENSSSCG00000013599;ENSSSCG00000016634;ENSSSCG00000027550;ENSSSCG00000033922;ENSSSCG00000034943;ENSSSCG00000038783;ENSSSCG00000040631
GO:0044281	small molecule metabolic process	5	1416	0.0120281	ENSSSCG00000011147;ENSSSCG00000016634;ENSSSCG00000038783;ENSSSCG00000039244;ENSSSCG00000040631
GO:0048869	cellular developmental process	7	2779	0.0156718	ENSSSCG00000010450;ENSSSCG00000013599;ENSSSCG00000016634;ENSSSCG00000033922;ENSSSCG00000034943;ENSSSCG00000038783;ENSSSCG00000040631
GO:0042592	homeostatic process	4	1208	0.0317658	ENSSSCG00000010450;ENSSSCG00000013599;ENSSSCG00000016634;ENSSSCG00000040631
GO:0065008	regulation of biological quality	4	1213	0.0321912	ENSSSCG00000010450;ENSSSCG00000013599;ENSSSCG00000016634;ENSSSCG00000040631
GO:0032502	developmental process	8	4047	0.0365602	ENSSSCG00000010450;ENSSSCG00000013599;ENSSSCG00000016634;ENSSSCG00000027550;ENSSSCG00000033922;ENSSSCG00000034943;ENSSSCG00000038783;ENSSSCG00000040631
GO:0009653	anatomical structure morphogenesis	4	1330	0.0431472	ENSSSCG00000010450;ENSSSCG00000013599;ENSSSCG00000016634;ENSSSCG00000027550
GO:0030154	cell differentiation	6	2693	0.0464354	ENSSSCG00000013599;ENSSSCG00000016634;ENSSSCG00000033922;ENSSSCG00000034943;ENSSSCG00000038783;ENSSSCG00000040631
GO:0048646	anatomical structure formation involved in morphogenesis	3	803	0.0471667	ENSSSCG00000013599;ENSSSCG00000016634;ENSSSCG00000027550

## Sheet: 0 vs 4
GO ID	Description	GeneRatio (126)	BgRatio (16463)	p.adjust	geneID
GO:0032502	developmental process	65	4047	5.50446e-11	ENSSSCG00000001726;ENSSSCG00000003693;ENSSSCG00000003722;ENSSSCG00000003949;ENSSSCG00000004576;ENSSSCG00000006524;ENSSSCG00000006595;ENSSSCG00000006612;ENSSSCG00000006857;ENSSSCG00000007043;ENSSSCG00000007572;ENSSSCG00000008991;ENSSSCG00000009004;ENSSSCG00000009083;ENSSSCG00000009361;ENSSSCG00000010184;ENSSSCG00000010334;ENSSSCG00000010450;ENSSSCG00000012880;ENSSSCG00000013599;ENSSSCG00000013655;…
GO:0048856	anatomical structure development	62	3832	1.72517e-10	ENSSSCG00000001726;ENSSSCG00000003693;ENSSSCG00000003722;ENSSSCG00000003949;ENSSSCG00000004576;ENSSSCG00000006524;ENSSSCG00000006595;ENSSSCG00000006612;ENSSSCG00000006857;ENSSSCG00000007043;ENSSSCG00000007572;ENSSSCG00000008991;ENSSSCG00000009004;ENSSSCG00000009083;ENSSSCG00000009361;ENSSSCG00000010184;ENSSSCG00000010334;ENSSSCG00000010450;ENSSSCG00000012880;ENSSSCG00000013599;ENSSSCG00000013655;…
GO:0048869	cellular developmental process	44	2779	6.94405e-07	ENSSSCG00000001726;ENSSSCG00000003693;ENSSSCG00000003722;ENSSSCG00000003949;ENSSSCG00000004576;ENSSSCG00000006595;ENSSSCG00000006612;ENSSSCG00000006857;ENSSSCG00000007572;ENSSSCG00000009004;ENSSSCG00000010450;ENSSSCG00000012880;ENSSSCG00000013599;ENSSSCG00000013655;ENSSSCG00000014326;ENSSSCG00000015363;ENSSSCG00000015426;ENSSSCG00000016034;ENSSSCG00000016634;ENSSSCG00000016658;ENSSSCG00000016892;…
GO:0030154	cell differentiation	43	2693	7.88106e-07	ENSSSCG00000001726;ENSSSCG00000003693;ENSSSCG00000003722;ENSSSCG00000003949;ENSSSCG00000004576;ENSSSCG00000006595;ENSSSCG00000006612;ENSSSCG00000006857;ENSSSCG00000007572;ENSSSCG00000009004;ENSSSCG00000012880;ENSSSCG00000013599;ENSSSCG00000013655;ENSSSCG00000014326;ENSSSCG00000015363;ENSSSCG00000015426;ENSSSCG00000016034;ENSSSCG00000016634;ENSSSCG00000016658;ENSSSCG00000016892;ENSSSCG00000023178;…
GO:0030198	extracellular matrix organization	10	173	8.53332e-07	ENSSSCG00000006524;ENSSSCG00000006857;ENSSSCG00000009004;ENSSSCG00000009361;ENSSSCG00000010184;ENSSSCG00000014988;ENSSSCG00000015556;ENSSSCG00000016034;ENSSSCG00000036135;ENSSSCG00000038801
GO:0043062	extracellular structure organization	10	173	8.53332e-07	ENSSSCG00000006524;ENSSSCG00000006857;ENSSSCG00000009004;ENSSSCG00000009361;ENSSSCG00000010184;ENSSSCG00000014988;ENSSSCG00000015556;ENSSSCG00000016034;ENSSSCG00000036135;ENSSSCG00000038801
GO:0044767	single-organism developmental process	47	3128	1.10633e-06	ENSSSCG00000001726;ENSSSCG00000003693;ENSSSCG00000003722;ENSSSCG00000003949;ENSSSCG00000004576;ENSSSCG00000006524;ENSSSCG00000006595;ENSSSCG00000006612;ENSSSCG00000006857;ENSSSCG00000007572;ENSSSCG00000008991;ENSSSCG00000009004;ENSSSCG00000010450;ENSSSCG00000012880;ENSSSCG00000013599;ENSSSCG00000013655;ENSSSCG00000014326;ENSSSCG00000015363;ENSSSCG00000015426;ENSSSCG00000016034;ENSSSCG00000016634;…
GO:0000278	mitotic cell cycle	17	596	2.96153e-06	ENSSSCG00000003949;ENSSSCG00000004782;ENSSSCG00000006474;ENSSSCG00000009083;ENSSSCG00000010471;ENSSSCG00000013411;ENSSSCG00000014326;ENSSSCG00000015581;ENSSSCG00000016658;ENSSSCG00000020705;ENSSSCG00000027361;ENSSSCG00000027869;ENSSSCG00000029326;ENSSSCG00000032241;ENSSSCG00000032909;ENSSSCG00000034120;ENSSSCG00000035077
GO:0048646	anatomical structure formation involved in morphogenesis	18	803	3.94719e-05	ENSSSCG00000003693;ENSSSCG00000004576;ENSSSCG00000006524;ENSSSCG00000006857;ENSSSCG00000007572;ENSSSCG00000009004;ENSSSCG00000009083;ENSSSCG00000013599;ENSSSCG00000015426;ENSSSCG00000015476;ENSSSCG00000016634;ENSSSCG00000022447;ENSSSCG00000027550;ENSSSCG00000029675;ENSSSCG00000032613;ENSSSCG00000035077;ENSSSCG00000036135;ENSSSCG00000039745
GO:0002376	immune system process	27	1613	7.36741e-05	ENSSSCG00000003805;ENSSSCG00000004576;ENSSSCG00000005203;ENSSSCG00000007572;ENSSSCG00000008162;ENSSSCG00000009004;ENSSSCG00000010334;ENSSSCG00000011361;ENSSSCG00000011727;ENSSSCG00000012594;ENSSSCG00000013655;ENSSSCG00000014924;ENSSSCG00000016034;ENSSSCG00000016634;ENSSSCG00000016658;ENSSSCG00000016892;ENSSSCG00000023178;ENSSSCG00000030095;ENSSSCG00000032241;ENSSSCG00000034120;ENSSSCG00000035077;…
GO:0040011	locomotion	22	1221	0.000136324	ENSSSCG00000003722;ENSSSCG00000003805;ENSSSCG00000008162;ENSSSCG00000009004;ENSSSCG00000010184;ENSSSCG00000011630;ENSSSCG00000013655;ENSSSCG00000014156;ENSSSCG00000015396;ENSSSCG00000015426;ENSSSCG00000015556;ENSSSCG00000016034;ENSSSCG00000016658;ENSSSCG00000031487;ENSSSCG00000032176;ENSSSCG00000032241;ENSSSCG00000032613;ENSSSCG00000033190;ENSSSCG00000036135;ENSSSCG00000038500;ENSSSCG00000038783;…
GO:0008283	cell proliferation	23	1341	0.000195112	ENSSSCG00000003722;ENSSSCG00000004576;ENSSSCG00000006474;ENSSSCG00000009004;ENSSSCG00000009083;ENSSSCG00000010450;ENSSSCG00000015556;ENSSSCG00000016634;ENSSSCG00000021646;ENSSSCG00000022447;ENSSSCG00000024610;ENSSSCG00000027361;ENSSSCG00000027550;ENSSSCG00000029326;ENSSSCG00000030095;ENSSSCG00000032241;ENSSSCG00000034120;ENSSSCG00000035077;ENSSSCG00000038500;ENSSSCG00000038783;ENSSSCG00000039745;…
GO:0000003	reproduction	17	852	0.000266702	ENSSSCG00000002777;ENSSSCG00000002980;ENSSSCG00000003949;ENSSSCG00000004782;ENSSSCG00000007572;ENSSSCG00000008813;ENSSSCG00000009004;ENSSSCG00000014326;ENSSSCG00000023666;ENSSSCG00000027361;ENSSSCG00000027550;ENSSSCG00000029326;ENSSSCG00000030095;ENSSSCG00000032176;ENSSSCG00000032613;ENSSSCG00000035077;ENSSSCG00000037241
GO:0044763	single-organism cellular process	91	9401	0.000310821	ENSSSCG00000001085;ENSSSCG00000001726;ENSSSCG00000002032;ENSSSCG00000003693;ENSSSCG00000003722;ENSSSCG00000003805;ENSSSCG00000003949;ENSSSCG00000004318;ENSSSCG00000004576;ENSSSCG00000004670;ENSSSCG00000004782;ENSSSCG00000005203;ENSSSCG00000005216;ENSSSCG00000005423;ENSSSCG00000005997;ENSSSCG00000006474;ENSSSCG00000006524;ENSSSCG00000006595;ENSSSCG00000006612;ENSSSCG00000006857;ENSSSCG00000007572;…
GO:0044699	single-organism process	100	10733	0.000358938	ENSSSCG00000001085;ENSSSCG00000001726;ENSSSCG00000002032;ENSSSCG00000003693;ENSSSCG00000003722;ENSSSCG00000003805;ENSSSCG00000003949;ENSSSCG00000004318;ENSSSCG00000004576;ENSSSCG00000004670;ENSSSCG00000004782;ENSSSCG00000005203;ENSSSCG00000005216;ENSSSCG00000005423;ENSSSCG00000005997;ENSSSCG00000006474;ENSSSCG00000006524;ENSSSCG00000006595;ENSSSCG00000006612;ENSSSCG00000006857;ENSSSCG00000007043;…
GO:0007049	cell cycle	19	1104	0.000721559	ENSSSCG00000003949;ENSSSCG00000004782;ENSSSCG00000006474;ENSSSCG00000007572;ENSSSCG00000009083;ENSSSCG00000010471;ENSSSCG00000013411;ENSSSCG00000014326;ENSSSCG00000015581;ENSSSCG00000016658;ENSSSCG00000020705;ENSSSCG00000027361;ENSSSCG00000027869;ENSSSCG00000029326;ENSSSCG00000032241;ENSSSCG00000032909;ENSSSCG00000034120;ENSSSCG00000035077;ENSSSCG00000037241
GO:0065007	biological regulation	67	6420	0.000834429	ENSSSCG00000001085;ENSSSCG00000001726;ENSSSCG00000003693;ENSSSCG00000003722;ENSSSCG00000003805;ENSSSCG00000004318;ENSSSCG00000004576;ENSSSCG00000005203;ENSSSCG00000005216;ENSSSCG00000005423;ENSSSCG00000005997;ENSSSCG00000007043;ENSSSCG00000007572;ENSSSCG00000008162;ENSSSCG00000008813;ENSSSCG00000008835;ENSSSCG00000009004;ENSSSCG00000009083;ENSSSCG00000009361;ENSSSCG00000010184;ENSSSCG00000010334;…
GO:0042592	homeostatic process	20	1208	0.000838332	ENSSSCG00000003722;ENSSSCG00000003805;ENSSSCG00000004576;ENSSSCG00000005423;ENSSSCG00000007043;ENSSSCG00000008813;ENSSSCG00000010334;ENSSSCG00000010450;ENSSSCG00000011361;ENSSSCG00000013599;ENSSSCG00000013655;ENSSSCG00000014156;ENSSSCG00000016634;ENSSSCG00000023915;ENSSSCG00000033190;ENSSSCG00000035077;ENSSSCG00000039745;ENSSSCG00000040317;ENSSSCG00000040513;ENSSSCG00000040631
GO:0065008	regulation of biological quality	20	1213	0.00088228	ENSSSCG00000003722;ENSSSCG00000003805;ENSSSCG00000004576;ENSSSCG00000005423;ENSSSCG00000007043;ENSSSCG00000008813;ENSSSCG00000010334;ENSSSCG00000010450;ENSSSCG00000011361;ENSSSCG00000013599;ENSSSCG00000013655;ENSSSCG00000014156;ENSSSCG00000016634;ENSSSCG00000023915;ENSSSCG00000033190;ENSSSCG00000035077;ENSSSCG00000039745;ENSSSCG00000040317;ENSSSCG00000040513;ENSSSCG00000040631
GO:0007155	cell adhesion	16	885	0.00117661	ENSSSCG00000003722;ENSSSCG00000006524;ENSSSCG00000006612;ENSSSCG00000009361;ENSSSCG00000013655;ENSSSCG00000015045;ENSSSCG00000015363;ENSSSCG00000016034;ENSSSCG00000016381;ENSSSCG00000016634;ENSSSCG00000030095;ENSSSCG00000032241;ENSSSCG00000032931;ENSSSCG00000036135;ENSSSCG00000038562;ENSSSCG00000038801
GO:0022610	biological adhesion	16	885	0.00117661	ENSSSCG00000003722;ENSSSCG00000006524;ENSSSCG00000006612;ENSSSCG00000009361;ENSSSCG00000013655;ENSSSCG00000015045;ENSSSCG00000015363;ENSSSCG00000016034;ENSSSCG00000016381;ENSSSCG00000016634;ENSSSCG00000030095;ENSSSCG00000032241;ENSSSCG00000032931;ENSSSCG00000036135;ENSSSCG00000038562;ENSSSCG00000038801
GO:0048870	cell motility	18	1062	0.00119812	ENSSSCG00000003722;ENSSSCG00000003805;ENSSSCG00000008162;ENSSSCG00000009004;ENSSSCG00000010184;ENSSSCG00000013655;ENSSSCG00000015426;ENSSSCG00000015556;ENSSSCG00000016034;ENSSSCG00000016658;ENSSSCG00000032176;ENSSSCG00000032241;ENSSSCG00000032613;ENSSSCG00000033190;ENSSSCG00000036135;ENSSSCG00000038500;ENSSSCG00000038783;ENSSSCG00000039745
GO:0051674	localization of cell	18	1062	0.00119812	ENSSSCG00000003722;ENSSSCG00000003805;ENSSSCG00000008162;ENSSSCG00000009004;ENSSSCG00000010184;ENSSSCG00000013655;ENSSSCG00000015426;ENSSSCG00000015556;ENSSSCG00000016034;ENSSSCG00000016658;ENSSSCG00000032176;ENSSSCG00000032241;ENSSSCG00000032613;ENSSSCG00000033190;ENSSSCG00000036135;ENSSSCG00000038500;ENSSSCG00000038783;ENSSSCG00000039745
GO:0006928	movement of cell or subcellular component	18	1064	0.00122384	ENSSSCG00000003722;ENSSSCG00000003805;ENSSSCG00000008162;ENSSSCG00000009004;ENSSSCG00000010184;ENSSSCG00000013655;ENSSSCG00000015426;ENSSSCG00000015556;ENSSSCG00000016034;ENSSSCG00000016658;ENSSSCG00000032176;ENSSSCG00000032241;ENSSSCG00000032613;ENSSSCG00000033190;ENSSSCG00000036135;ENSSSCG00000038500;ENSSSCG00000038783;ENSSSCG00000039745
GO:0006950	response to stress	31	2359	0.00149176	ENSSSCG00000004318;ENSSSCG00000004576;ENSSSCG00000005423;ENSSSCG00000007695;ENSSSCG00000008162;ENSSSCG00000009004;ENSSSCG00000010334;ENSSSCG00000010450;ENSSSCG00000011361;ENSSSCG00000011727;ENSSSCG00000015363;ENSSSCG00000015426;ENSSSCG00000015476;ENSSSCG00000016034;ENSSSCG00000016634;ENSSSCG00000020705;ENSSSCG00000022447;ENSSSCG00000023178;ENSSSCG00000023915;ENSSSCG00000028331;ENSSSCG00000031487;…
GO:0009653	anatomical structure morphogenesis	20	1330	0.00265503	ENSSSCG00000003693;ENSSSCG00000004576;ENSSSCG00000006524;ENSSSCG00000006612;ENSSSCG00000006857;ENSSSCG00000007572;ENSSSCG00000009004;ENSSSCG00000009083;ENSSSCG00000010450;ENSSSCG00000013599;ENSSSCG00000015426;ENSSSCG00000015476;ENSSSCG00000016634;ENSSSCG00000022447;ENSSSCG00000027550;ENSSSCG00000029675;ENSSSCG00000032613;ENSSSCG00000035077;ENSSSCG00000036135;ENSSSCG00000039745
GO:0050896	response to stimulus	68	6825	0.00298442	ENSSSCG00000001085;ENSSSCG00000001726;ENSSSCG00000003693;ENSSSCG00000003722;ENSSSCG00000003805;ENSSSCG00000004318;ENSSSCG00000004576;ENSSSCG00000005203;ENSSSCG00000005216;ENSSSCG00000005423;ENSSSCG00000005997;ENSSSCG00000007572;ENSSSCG00000007695;ENSSSCG00000008162;ENSSSCG00000008835;ENSSSCG00000009004;ENSSSCG00000009083;ENSSSCG00000009361;ENSSSCG00000010184;ENSSSCG00000010334;ENSSSCG00000010450;…
GO:0007059	chromosome segregation	7	252	0.00326789	ENSSSCG00000003949;ENSSSCG00000004782;ENSSSCG00000010471;ENSSSCG00000015581;ENSSSCG00000027869;ENSSSCG00000029326;ENSSSCG00000032909
GO:0044403	symbiosis, encompassing mutualism through parasitism	7	254	0.00341323	ENSSSCG00000010334;ENSSSCG00000011727;ENSSSCG00000013655;ENSSSCG00000016634;ENSSSCG00000023666;ENSSSCG00000033190;ENSSSCG00000039573
GO:0044419	interspecies interaction between organisms	7	254	0.00341323	ENSSSCG00000010334;ENSSSCG00000011727;ENSSSCG00000013655;ENSSSCG00000016634;ENSSSCG00000023666;ENSSSCG00000033190;ENSSSCG00000039573
GO:0051704	multi-organism process	7	258	0.00371867	ENSSSCG00000010334;ENSSSCG00000011727;ENSSSCG00000013655;ENSSSCG00000016634;ENSSSCG00000023666;ENSSSCG00000033190;ENSSSCG00000039573
GO:0008219	cell death	19	1302	0.00473167	ENSSSCG00000009004;ENSSSCG00000010184;ENSSSCG00000013599;ENSSSCG00000013655;ENSSSCG00000014924;ENSSSCG00000015363;ENSSSCG00000016067;ENSSSCG00000016634;ENSSSCG00000020705;ENSSSCG00000022447;ENSSSCG00000030095;ENSSSCG00000032241;ENSSSCG00000032613;ENSSSCG00000035077;ENSSSCG00000037910;ENSSSCG00000038521;ENSSSCG00000038783;ENSSSCG00000039745;ENSSSCG00000040317
GO:0016265	death	19	1302	0.00473167	ENSSSCG00000009004;ENSSSCG00000010184;ENSSSCG00000013599;ENSSSCG00000013655;ENSSSCG00000014924;ENSSSCG00000015363;ENSSSCG00000016067;ENSSSCG00000016634;ENSSSCG00000020705;ENSSSCG00000022447;ENSSSCG00000030095;ENSSSCG00000032241;ENSSSCG00000032613;ENSSSCG00000035077;ENSSSCG00000037910;ENSSSCG00000038521;ENSSSCG00000038783;ENSSSCG00000039745;ENSSSCG00000040317
GO:0021700	developmental maturation	6	214	0.00608918	ENSSSCG00000003949;ENSSSCG00000006524;ENSSSCG00000014326;ENSSSCG00000015426;ENSSSCG00000029326;ENSSSCG00000038562
GO:0006464	cellular protein modification process	35	3048	0.00686343	ENSSSCG00000001549;ENSSSCG00000003722;ENSSSCG00000003949;ENSSSCG00000004782;ENSSSCG00000005423;ENSSSCG00000005997;ENSSSCG00000007572;ENSSSCG00000009004;ENSSSCG00000009083;ENSSSCG00000010184;ENSSSCG00000011195;ENSSSCG00000013411;ENSSSCG00000013655;ENSSSCG00000014156;ENSSSCG00000015426;ENSSSCG00000015476;ENSSSCG00000016034;ENSSSCG00000016067;ENSSSCG00000016634;ENSSSCG00000020705;ENSSSCG00000029326;…
GO:0007165	signal transduction	58	5769	0.00687349	ENSSSCG00000001085;ENSSSCG00000001726;ENSSSCG00000003693;ENSSSCG00000003722;ENSSSCG00000003805;ENSSSCG00000004318;ENSSSCG00000004576;ENSSSCG00000005203;ENSSSCG00000005216;ENSSSCG00000005423;ENSSSCG00000005997;ENSSSCG00000007572;ENSSSCG00000008162;ENSSSCG00000008835;ENSSSCG00000009004;ENSSSCG00000009083;ENSSSCG00000009361;ENSSSCG00000010184;ENSSSCG00000011630;ENSSSCG00000012594;ENSSSCG00000013655;…
GO:0036211	protein modification process	35	3049	0.00689918	ENSSSCG00000001549;ENSSSCG00000003722;ENSSSCG00000003949;ENSSSCG00000004782;ENSSSCG00000005423;ENSSSCG00000005997;ENSSSCG00000007572;ENSSSCG00000009004;ENSSSCG00000009083;ENSSSCG00000010184;ENSSSCG00000011195;ENSSSCG00000013411;ENSSSCG00000013655;ENSSSCG00000014156;ENSSSCG00000015426;ENSSSCG00000015476;ENSSSCG00000016034;ENSSSCG00000016067;ENSSSCG00000016634;ENSSSCG00000020705;ENSSSCG00000029326;…
GO:0043412	macromolecule modification	35	3049	0.00689918	ENSSSCG00000001549;ENSSSCG00000003722;ENSSSCG00000003949;ENSSSCG00000004782;ENSSSCG00000005423;ENSSSCG00000005997;ENSSSCG00000007572;ENSSSCG00000009004;ENSSSCG00000009083;ENSSSCG00000010184;ENSSSCG00000011195;ENSSSCG00000013411;ENSSSCG00000013655;ENSSSCG00000014156;ENSSSCG00000015426;ENSSSCG00000015476;ENSSSCG00000016034;ENSSSCG00000016067;ENSSSCG00000016634;ENSSSCG00000020705;ENSSSCG00000029326;…
GO:0051716	cellular response to stimulus	58	5770	0.00690163	ENSSSCG00000001085;ENSSSCG00000001726;ENSSSCG00000003693;ENSSSCG00000003722;ENSSSCG00000003805;ENSSSCG00000004318;ENSSSCG00000004576;ENSSSCG00000005203;ENSSSCG00000005216;ENSSSCG00000005423;ENSSSCG00000005997;ENSSSCG00000007572;ENSSSCG00000008162;ENSSSCG00000008835;ENSSSCG00000009004;ENSSSCG00000009083;ENSSSCG00000009361;ENSSSCG00000010184;ENSSSCG00000011630;ENSSSCG00000012594;ENSSSCG00000013655;…
GO:0050789	regulation of biological process	58	5776	0.00707258	ENSSSCG00000001085;ENSSSCG00000001726;ENSSSCG00000003693;ENSSSCG00000003722;ENSSSCG00000003805;ENSSSCG00000004318;ENSSSCG00000004576;ENSSSCG00000005203;ENSSSCG00000005216;ENSSSCG00000005423;ENSSSCG00000005997;ENSSSCG00000007572;ENSSSCG00000008162;ENSSSCG00000008835;ENSSSCG00000009004;ENSSSCG00000009083;ENSSSCG00000009361;ENSSSCG00000010184;ENSSSCG00000011630;ENSSSCG00000012594;ENSSSCG00000013655;…
GO:0050794	regulation of cellular process	58	5776	0.00707258	ENSSSCG00000001085;ENSSSCG00000001726;ENSSSCG00000003693;ENSSSCG00000003722;ENSSSCG00000003805;ENSSSCG00000004318;ENSSSCG00000004576;ENSSSCG00000005203;ENSSSCG00000005216;ENSSSCG00000005423;ENSSSCG00000005997;ENSSSCG00000007572;ENSSSCG00000008162;ENSSSCG00000008835;ENSSSCG00000009004;ENSSSCG00000009083;ENSSSCG00000009361;ENSSSCG00000010184;ENSSSCG00000011630;ENSSSCG00000012594;ENSSSCG00000013655;…
GO:0007154	cell communication	60	6051	0.0078612	ENSSSCG00000001085;ENSSSCG00000001726;ENSSSCG00000003693;ENSSSCG00000003722;ENSSSCG00000003805;ENSSSCG00000003949;ENSSSCG00000004318;ENSSSCG00000004576;ENSSSCG00000005203;ENSSSCG00000005216;ENSSSCG00000005423;ENSSSCG00000005997;ENSSSCG00000007572;ENSSSCG00000008162;ENSSSCG00000008835;ENSSSCG00000009004;ENSSSCG00000009083;ENSSSCG00000009361;ENSSSCG00000010184;ENSSSCG00000011630;ENSSSCG00000012594;…
GO:0023052	signaling	60	6051	0.0078612	ENSSSCG00000001085;ENSSSCG00000001726;ENSSSCG00000003693;ENSSSCG00000003722;ENSSSCG00000003805;ENSSSCG00000003949;ENSSSCG00000004318;ENSSSCG00000004576;ENSSSCG00000005203;ENSSSCG00000005216;ENSSSCG00000005423;ENSSSCG00000005997;ENSSSCG00000007572;ENSSSCG00000008162;ENSSSCG00000008835;ENSSSCG00000009004;ENSSSCG00000009083;ENSSSCG00000009361;ENSSSCG00000010184;ENSSSCG00000011630;ENSSSCG00000012594;…
GO:0044700	single organism signaling	60	6051	0.0078612	ENSSSCG00000001085;ENSSSCG00000001726;ENSSSCG00000003693;ENSSSCG00000003722;ENSSSCG00000003805;ENSSSCG00000003949;ENSSSCG00000004318;ENSSSCG00000004576;ENSSSCG00000005203;ENSSSCG00000005216;ENSSSCG00000005423;ENSSSCG00000005997;ENSSSCG00000007572;ENSSSCG00000008162;ENSSSCG00000008835;ENSSSCG00000009004;ENSSSCG00000009083;ENSSSCG00000009361;ENSSSCG00000010184;ENSSSCG00000011630;ENSSSCG00000012594;…
GO:0006629	lipid metabolic process	14	892	0.00831076	ENSSSCG00000004576;ENSSSCG00000005423;ENSSSCG00000007043;ENSSSCG00000010184;ENSSSCG00000010450;ENSSSCG00000010554;ENSSSCG00000011147;ENSSSCG00000012202;ENSSSCG00000012880;ENSSSCG00000016634;ENSSSCG00000027550;ENSSSCG00000032613;ENSSSCG00000039244;ENSSSCG00000040631
GO:0051179	localization	43	4139	0.0148113	ENSSSCG00000002032;ENSSSCG00000002981;ENSSSCG00000003693;ENSSSCG00000003722;ENSSSCG00000003805;ENSSSCG00000004670;ENSSSCG00000005203;ENSSSCG00000005423;ENSSSCG00000006612;ENSSSCG00000008162;ENSSSCG00000008813;ENSSSCG00000008991;ENSSSCG00000009004;ENSSSCG00000010184;ENSSSCG00000011361;ENSSSCG00000011630;ENSSSCG00000011727;ENSSSCG00000012594;ENSSSCG00000013655;ENSSSCG00000015363;ENSSSCG00000015426;…
GO:0009790	embryo development	12	814	0.0221486	ENSSSCG00000006857;ENSSSCG00000007572;ENSSSCG00000008991;ENSSSCG00000009004;ENSSSCG00000014326;ENSSSCG00000027550;ENSSSCG00000029326;ENSSSCG00000029675;ENSSSCG00000030095;ENSSSCG00000032613;ENSSSCG00000035077;ENSSSCG00000036135
GO:0003013	circulatory system process	6	285	0.0224065	ENSSSCG00000008813;ENSSSCG00000010184;ENSSSCG00000016634;ENSSSCG00000034192;ENSSSCG00000037241;ENSSSCG00000040317
GO:0007275	multicellular organism development	12	823	0.0238797	ENSSSCG00000006857;ENSSSCG00000007572;ENSSSCG00000008991;ENSSSCG00000009004;ENSSSCG00000014326;ENSSSCG00000027550;ENSSSCG00000029326;ENSSSCG00000029675;ENSSSCG00000030095;ENSSSCG00000032613;ENSSSCG00000035077;ENSSSCG00000036135
GO:0044707	single-multicellular organism process	12	826	0.0244784	ENSSSCG00000006857;ENSSSCG00000007572;ENSSSCG00000008991;ENSSSCG00000009004;ENSSSCG00000014326;ENSSSCG00000027550;ENSSSCG00000029326;ENSSSCG00000029675;ENSSSCG00000030095;ENSSSCG00000032613;ENSSSCG00000035077;ENSSSCG00000036135
GO:0040007	growth	10	642	0.025606	ENSSSCG00000000261;ENSSSCG00000006524;ENSSSCG00000009004;ENSSSCG00000009083;ENSSSCG00000014326;ENSSSCG00000014988;ENSSSCG00000015363;ENSSSCG00000035077;ENSSSCG00000037910;ENSSSCG00000038783
GO:0051301	cell division	5	237	0.0356483	ENSSSCG00000003949;ENSSSCG00000009004;ENSSSCG00000014326;ENSSSCG00000016658;ENSSSCG00000030095
GO:0005975	carbohydrate metabolic process	8	503	0.0394971	ENSSSCG00000004576;ENSSSCG00000006793;ENSSSCG00000006796;ENSSSCG00000011195;ENSSSCG00000012202;ENSSSCG00000015476;ENSSSCG00000036274;ENSSSCG00000038783
GO:0019538	protein metabolic process	39	3923	0.0404317	ENSSSCG00000001549;ENSSSCG00000003722;ENSSSCG00000003949;ENSSSCG00000004782;ENSSSCG00000005423;ENSSSCG00000005997;ENSSSCG00000007572;ENSSSCG00000008813;ENSSSCG00000009004;ENSSSCG00000009083;ENSSSCG00000010184;ENSSSCG00000011195;ENSSSCG00000013411;ENSSSCG00000013655;ENSSSCG00000014156;ENSSSCG00000015426;ENSSSCG00000015476;ENSSSCG00000016034;ENSSSCG00000016067;ENSSSCG00000016634;ENSSSCG00000020705;…
GO:0044238	primary metabolic process	54	5774	0.0419271	ENSSSCG00000001549;ENSSSCG00000003722;ENSSSCG00000003805;ENSSSCG00000003949;ENSSSCG00000004576;ENSSSCG00000004782;ENSSSCG00000005423;ENSSSCG00000005997;ENSSSCG00000006793;ENSSSCG00000006796;ENSSSCG00000007043;ENSSSCG00000007572;ENSSSCG00000008813;ENSSSCG00000009004;ENSSSCG00000009083;ENSSSCG00000010184;ENSSSCG00000010450;ENSSSCG00000010554;ENSSSCG00000011147;ENSSSCG00000011195;ENSSSCG00000012202;…
GO:0071704	organic substance metabolic process	54	5774	0.0419271	ENSSSCG00000001549;ENSSSCG00000003722;ENSSSCG00000003805;ENSSSCG00000003949;ENSSSCG00000004576;ENSSSCG00000004782;ENSSSCG00000005423;ENSSSCG00000005997;ENSSSCG00000006793;ENSSSCG00000006796;ENSSSCG00000007043;ENSSSCG00000007572;ENSSSCG00000008813;ENSSSCG00000009004;ENSSSCG00000009083;ENSSSCG00000010184;ENSSSCG00000010450;ENSSSCG00000010554;ENSSSCG00000011147;ENSSSCG00000011195;ENSSSCG00000012202;…
GO:0034330	cell junction organization	4	171	0.0424312	ENSSSCG00000006612;ENSSSCG00000010184;ENSSSCG00000016634;ENSSSCG00000032613

## Sheet: 0 vs 8
GO ID	Description	GeneRatio (328)	BgRatio (16463)	p.adjust	geneID
GO:0048856	anatomical structure development	141	3832	1.26143e-15	ENSSSCG00000000504;ENSSSCG00000000843;ENSSSCG00000001726;ENSSSCG00000002383;ENSSSCG00000002669;ENSSSCG00000003527;ENSSSCG00000003693;ENSSSCG00000003722;ENSSSCG00000003949;ENSSSCG00000004484;ENSSSCG00000004485;ENSSSCG00000005437;ENSSSCG00000005785;ENSSSCG00000006002;ENSSSCG00000006140;ENSSSCG00000006475;ENSSSCG00000006524;ENSSSCG00000006590;ENSSSCG00000006595;ENSSSCG00000006612;ENSSSCG00000006764;…
GO:0032502	developmental process	146	4047	1.46849e-15	ENSSSCG00000000504;ENSSSCG00000000843;ENSSSCG00000001726;ENSSSCG00000002383;ENSSSCG00000002669;ENSSSCG00000003527;ENSSSCG00000003693;ENSSSCG00000003722;ENSSSCG00000003949;ENSSSCG00000004484;ENSSSCG00000004485;ENSSSCG00000005437;ENSSSCG00000005785;ENSSSCG00000006002;ENSSSCG00000006140;ENSSSCG00000006475;ENSSSCG00000006524;ENSSSCG00000006590;ENSSSCG00000006595;ENSSSCG00000006612;ENSSSCG00000006764;…
GO:0007155	cell adhesion	46	885	2.24209e-09	ENSSSCG00000003722;ENSSSCG00000004291;ENSSSCG00000004888;ENSSSCG00000005437;ENSSSCG00000006002;ENSSSCG00000006524;ENSSSCG00000006588;ENSSSCG00000006590;ENSSSCG00000006612;ENSSSCG00000006764;ENSSSCG00000008001;ENSSSCG00000008953;ENSSSCG00000009000;ENSSSCG00000009216;ENSSSCG00000009361;ENSSSCG00000009446;ENSSSCG00000010772;ENSSSCG00000010912;ENSSSCG00000011563;ENSSSCG00000011666;ENSSSCG00000011837;…
GO:0022610	biological adhesion	46	885	2.24209e-09	ENSSSCG00000003722;ENSSSCG00000004291;ENSSSCG00000004888;ENSSSCG00000005437;ENSSSCG00000006002;ENSSSCG00000006524;ENSSSCG00000006588;ENSSSCG00000006590;ENSSSCG00000006612;ENSSSCG00000006764;ENSSSCG00000008001;ENSSSCG00000008953;ENSSSCG00000009000;ENSSSCG00000009216;ENSSSCG00000009361;ENSSSCG00000009446;ENSSSCG00000010772;ENSSSCG00000010912;ENSSSCG00000011563;ENSSSCG00000011666;ENSSSCG00000011837;…
GO:0044767	single-organism developmental process	105	3128	9.43855e-09	ENSSSCG00000000843;ENSSSCG00000001726;ENSSSCG00000002383;ENSSSCG00000003527;ENSSSCG00000003693;ENSSSCG00000003722;ENSSSCG00000003949;ENSSSCG00000004484;ENSSSCG00000004485;ENSSSCG00000005437;ENSSSCG00000005785;ENSSSCG00000006002;ENSSSCG00000006524;ENSSSCG00000006590;ENSSSCG00000006595;ENSSSCG00000006612;ENSSSCG00000006764;ENSSSCG00000006780;ENSSSCG00000006857;ENSSSCG00000007114;ENSSSCG00000007351;…
GO:0030198	extracellular matrix organization	18	173	1.13204e-08	ENSSSCG00000002669;ENSSSCG00000006345;ENSSSCG00000006524;ENSSSCG00000006857;ENSSSCG00000009004;ENSSSCG00000009361;ENSSSCG00000010184;ENSSSCG00000011837;ENSSSCG00000014232;ENSSSCG00000014983;ENSSSCG00000014988;ENSSSCG00000015556;ENSSSCG00000016848;ENSSSCG00000033844;ENSSSCG00000035601;ENSSSCG00000035937;ENSSSCG00000038801;ENSSSCG00000040166
GO:0043062	extracellular structure organization	18	173	1.13204e-08	ENSSSCG00000002669;ENSSSCG00000006345;ENSSSCG00000006524;ENSSSCG00000006857;ENSSSCG00000009004;ENSSSCG00000009361;ENSSSCG00000010184;ENSSSCG00000011837;ENSSSCG00000014232;ENSSSCG00000014983;ENSSSCG00000014988;ENSSSCG00000015556;ENSSSCG00000016848;ENSSSCG00000033844;ENSSSCG00000035601;ENSSSCG00000035937;ENSSSCG00000038801;ENSSSCG00000040166
GO:0030154	cell differentiation	94	2693	1.20401e-08	ENSSSCG00000001726;ENSSSCG00000002383;ENSSSCG00000003527;ENSSSCG00000003693;ENSSSCG00000003722;ENSSSCG00000003949;ENSSSCG00000004484;ENSSSCG00000004485;ENSSSCG00000005437;ENSSSCG00000006002;ENSSSCG00000006590;ENSSSCG00000006595;ENSSSCG00000006612;ENSSSCG00000006764;ENSSSCG00000006780;ENSSSCG00000006857;ENSSSCG00000007114;ENSSSCG00000007351;ENSSSCG00000007366;ENSSSCG00000008230;ENSSSCG00000008749;…
GO:0048869	cellular developmental process	96	2779	1.33094e-08	ENSSSCG00000001726;ENSSSCG00000002383;ENSSSCG00000003527;ENSSSCG00000003693;ENSSSCG00000003722;ENSSSCG00000003949;ENSSSCG00000004484;ENSSSCG00000004485;ENSSSCG00000005437;ENSSSCG00000006002;ENSSSCG00000006590;ENSSSCG00000006595;ENSSSCG00000006612;ENSSSCG00000006764;ENSSSCG00000006780;ENSSSCG00000006857;ENSSSCG00000007114;ENSSSCG00000007351;ENSSSCG00000007366;ENSSSCG00000008230;ENSSSCG00000008749;…
GO:0040011	locomotion	54	1221	2.25596e-08	ENSSSCG00000003527;ENSSSCG00000003722;ENSSSCG00000003805;ENSSSCG00000005437;ENSSSCG00000006002;ENSSSCG00000006588;ENSSSCG00000006590;ENSSSCG00000006764;ENSSSCG00000007351;ENSSSCG00000008230;ENSSSCG00000008749;ENSSSCG00000008953;ENSSSCG00000009004;ENSSSCG00000010184;ENSSSCG00000010772;ENSSSCG00000010912;ENSSSCG00000011630;ENSSSCG00000012787;ENSSSCG00000012840;ENSSSCG00000013370;ENSSSCG00000014156;…
GO:0008283	cell proliferation	56	1341	8.4611e-08	ENSSSCG00000000843;ENSSSCG00000001938;ENSSSCG00000003722;ENSSSCG00000004485;ENSSSCG00000005437;ENSSSCG00000006002;ENSSSCG00000006474;ENSSSCG00000006475;ENSSSCG00000006764;ENSSSCG00000006780;ENSSSCG00000007351;ENSSSCG00000008230;ENSSSCG00000008677;ENSSSCG00000008953;ENSSSCG00000008963;ENSSSCG00000009004;ENSSSCG00000010450;ENSSSCG00000010529;ENSSSCG00000010912;ENSSSCG00000012840;ENSSSCG00000013252;…
GO:0009653	anatomical structure morphogenesis	55	1330	1.55539e-07	ENSSSCG00000000504;ENSSSCG00000000843;ENSSSCG00000003527;ENSSSCG00000003693;ENSSSCG00000004484;ENSSSCG00000004485;ENSSSCG00000005437;ENSSSCG00000006002;ENSSSCG00000006524;ENSSSCG00000006612;ENSSSCG00000006780;ENSSSCG00000006857;ENSSSCG00000008230;ENSSSCG00000008749;ENSSSCG00000008953;ENSSSCG00000009004;ENSSSCG00000010222;ENSSSCG00000010450;ENSSSCG00000010772;ENSSSCG00000010912;ENSSSCG00000011837;…
GO:0006950	response to stress	82	2359	1.79051e-07	ENSSSCG00000002383;ENSSSCG00000002749;ENSSSCG00000003582;ENSSSCG00000004291;ENSSSCG00000004318;ENSSSCG00000004485;ENSSSCG00000004510;ENSSSCG00000005437;ENSSSCG00000005638;ENSSSCG00000006002;ENSSSCG00000006277;ENSSSCG00000006588;ENSSSCG00000006590;ENSSSCG00000006764;ENSSSCG00000006780;ENSSSCG00000007114;ENSSSCG00000007695;ENSSSCG00000008953;ENSSSCG00000009002;ENSSSCG00000009004;ENSSSCG00000009092;…
GO:0048646	anatomical structure formation involved in morphogenesis	39	803	2.49129e-07	ENSSSCG00000000504;ENSSSCG00000000843;ENSSSCG00000003527;ENSSSCG00000003693;ENSSSCG00000004484;ENSSSCG00000004485;ENSSSCG00000005437;ENSSSCG00000006002;ENSSSCG00000006524;ENSSSCG00000006780;ENSSSCG00000006857;ENSSSCG00000008230;ENSSSCG00000008749;ENSSSCG00000008953;ENSSSCG00000009004;ENSSSCG00000010772;ENSSSCG00000012026;ENSSSCG00000013599;ENSSSCG00000013735;ENSSSCG00000014983;ENSSSCG00000015037;…
GO:0000278	mitotic cell cycle	32	596	3.71078e-07	ENSSSCG00000003931;ENSSSCG00000003949;ENSSSCG00000004466;ENSSSCG00000004782;ENSSSCG00000004969;ENSSSCG00000005437;ENSSSCG00000006474;ENSSSCG00000006475;ENSSSCG00000007366;ENSSSCG00000008677;ENSSSCG00000009378;ENSSSCG00000010214;ENSSSCG00000010471;ENSSSCG00000010912;ENSSSCG00000012307;ENSSSCG00000013411;ENSSSCG00000014326;ENSSSCG00000015581;ENSSSCG00000015604;ENSSSCG00000016068;ENSSSCG00000016635;…
GO:0007059	chromosome segregation	19	252	7.53622e-07	ENSSSCG00000003931;ENSSSCG00000003949;ENSSSCG00000004466;ENSSSCG00000004782;ENSSSCG00000004969;ENSSSCG00000007351;ENSSSCG00000008677;ENSSSCG00000010471;ENSSSCG00000010912;ENSSSCG00000011563;ENSSSCG00000015581;ENSSSCG00000015604;ENSSSCG00000016068;ENSSSCG00000017473;ENSSSCG00000026748;ENSSSCG00000029326;ENSSSCG00000030469;ENSSSCG00000032909;ENSSSCG00000039107
GO:0048870	cell motility	45	1062	1.2802e-06	ENSSSCG00000003722;ENSSSCG00000003805;ENSSSCG00000005437;ENSSSCG00000006002;ENSSSCG00000006588;ENSSSCG00000006590;ENSSSCG00000006764;ENSSSCG00000007351;ENSSSCG00000008230;ENSSSCG00000008749;ENSSSCG00000008953;ENSSSCG00000009004;ENSSSCG00000010184;ENSSSCG00000010772;ENSSSCG00000010912;ENSSSCG00000012787;ENSSSCG00000012840;ENSSSCG00000013370;ENSSSCG00000014987;ENSSSCG00000015403;ENSSSCG00000015426;…
GO:0051674	localization of cell	45	1062	1.2802e-06	ENSSSCG00000003722;ENSSSCG00000003805;ENSSSCG00000005437;ENSSSCG00000006002;ENSSSCG00000006588;ENSSSCG00000006590;ENSSSCG00000006764;ENSSSCG00000007351;ENSSSCG00000008230;ENSSSCG00000008749;ENSSSCG00000008953;ENSSSCG00000009004;ENSSSCG00000010184;ENSSSCG00000010772;ENSSSCG00000010912;ENSSSCG00000012787;ENSSSCG00000012840;ENSSSCG00000013370;ENSSSCG00000014987;ENSSSCG00000015403;ENSSSCG00000015426;…
GO:0006928	movement of cell or subcellular component	45	1064	1.34688e-06	ENSSSCG00000003722;ENSSSCG00000003805;ENSSSCG00000005437;ENSSSCG00000006002;ENSSSCG00000006588;ENSSSCG00000006590;ENSSSCG00000006764;ENSSSCG00000007351;ENSSSCG00000008230;ENSSSCG00000008749;ENSSSCG00000008953;ENSSSCG00000009004;ENSSSCG00000010184;ENSSSCG00000010772;ENSSSCG00000010912;ENSSSCG00000012787;ENSSSCG00000012840;ENSSSCG00000013370;ENSSSCG00000014987;ENSSSCG00000015403;ENSSSCG00000015426;…
GO:0002376	immune system process	60	1613	1.42881e-06	ENSSSCG00000000675;ENSSSCG00000002383;ENSSSCG00000002749;ENSSSCG00000003582;ENSSSCG00000003805;ENSSSCG00000004485;ENSSSCG00000005203;ENSSSCG00000005437;ENSSSCG00000005638;ENSSSCG00000006002;ENSSSCG00000006588;ENSSSCG00000006590;ENSSSCG00000006764;ENSSSCG00000006780;ENSSSCG00000008749;ENSSSCG00000008953;ENSSSCG00000009002;ENSSSCG00000009004;ENSSSCG00000010334;ENSSSCG00000010772;ENSSSCG00000011361;…
GO:0007049	cell cycle	44	1104	8.2522e-06	ENSSSCG00000003931;ENSSSCG00000003949;ENSSSCG00000004466;ENSSSCG00000004782;ENSSSCG00000004969;ENSSSCG00000005437;ENSSSCG00000006474;ENSSSCG00000006475;ENSSSCG00000007351;ENSSSCG00000007366;ENSSSCG00000008677;ENSSSCG00000008953;ENSSSCG00000009378;ENSSSCG00000009699;ENSSSCG00000010214;ENSSSCG00000010471;ENSSSCG00000010912;ENSSSCG00000011563;ENSSSCG00000012307;ENSSSCG00000013411;ENSSSCG00000013735;…
GO:0044699	single-organism process	245	10733	0.000119436	ENSSSCG00000000843;ENSSSCG00000000901;ENSSSCG00000001085;ENSSSCG00000001726;ENSSSCG00000001938;ENSSSCG00000002383;ENSSSCG00000002669;ENSSSCG00000002749;ENSSSCG00000003527;ENSSSCG00000003582;ENSSSCG00000003693;ENSSSCG00000003722;ENSSSCG00000003805;ENSSSCG00000003931;ENSSSCG00000003949;ENSSSCG00000004179;ENSSSCG00000004291;ENSSSCG00000004318;ENSSSCG00000004466;ENSSSCG00000004484;ENSSSCG00000004485;…
GO:0044763	single-organism cellular process	219	9401	0.000188083	ENSSSCG00000000901;ENSSSCG00000001085;ENSSSCG00000001726;ENSSSCG00000001938;ENSSSCG00000002383;ENSSSCG00000002669;ENSSSCG00000002749;ENSSSCG00000003527;ENSSSCG00000003582;ENSSSCG00000003693;ENSSSCG00000003722;ENSSSCG00000003805;ENSSSCG00000003931;ENSSSCG00000003949;ENSSSCG00000004318;ENSSSCG00000004466;ENSSSCG00000004484;ENSSSCG00000004485;ENSSSCG00000004510;ENSSSCG00000004520;ENSSSCG00000004782;…
GO:0000003	reproduction	33	852	0.00020524	ENSSSCG00000002777;ENSSSCG00000002980;ENSSSCG00000003949;ENSSSCG00000004466;ENSSSCG00000004782;ENSSSCG00000006780;ENSSSCG00000008749;ENSSSCG00000008813;ENSSSCG00000008963;ENSSSCG00000009004;ENSSSCG00000009092;ENSSSCG00000009699;ENSSSCG00000010214;ENSSSCG00000011563;ENSSSCG00000012026;ENSSSCG00000013735;ENSSSCG00000014326;ENSSSCG00000014336;ENSSSCG00000016233;ENSSSCG00000017473;ENSSSCG00000017818;…
GO:0051301	cell division	14	237	0.0002979	ENSSSCG00000003949;ENSSSCG00000004969;ENSSSCG00000009004;ENSSSCG00000009378;ENSSSCG00000010214;ENSSSCG00000010912;ENSSSCG00000014326;ENSSSCG00000016658;ENSSSCG00000017473;ENSSSCG00000024634;ENSSSCG00000024954;ENSSSCG00000026748;ENSSSCG00000030095;ENSSSCG00000031262
GO:0051179	localization	109	4139	0.000559965	ENSSSCG00000001938;ENSSSCG00000002981;ENSSSCG00000003527;ENSSSCG00000003693;ENSSSCG00000003722;ENSSSCG00000003805;ENSSSCG00000004510;ENSSSCG00000004969;ENSSSCG00000005025;ENSSSCG00000005203;ENSSSCG00000005437;ENSSSCG00000005638;ENSSSCG00000005785;ENSSSCG00000006002;ENSSSCG00000006140;ENSSSCG00000006588;ENSSSCG00000006590;ENSSSCG00000006612;ENSSSCG00000006764;ENSSSCG00000006932;ENSSSCG00000007351;…
GO:0007267	cell-cell signaling	33	920	0.00079369	ENSSSCG00000001085;ENSSSCG00000001938;ENSSSCG00000003527;ENSSSCG00000003722;ENSSSCG00000003949;ENSSSCG00000005437;ENSSSCG00000006002;ENSSSCG00000006140;ENSSSCG00000006780;ENSSSCG00000009002;ENSSSCG00000009004;ENSSSCG00000009216;ENSSSCG00000009446;ENSSSCG00000010529;ENSSSCG00000011666;ENSSSCG00000014336;ENSSSCG00000015403;ENSSSCG00000015426;ENSSSCG00000016129;ENSSSCG00000016230;ENSSSCG00000016233;…
GO:0006464	cellular protein modification process	83	3048	0.00127078	ENSSSCG00000000504;ENSSSCG00000001549;ENSSSCG00000003527;ENSSSCG00000003722;ENSSSCG00000003949;ENSSSCG00000004466;ENSSSCG00000004485;ENSSSCG00000004520;ENSSSCG00000004782;ENSSSCG00000004918;ENSSSCG00000005025;ENSSSCG00000005997;ENSSSCG00000006475;ENSSSCG00000006588;ENSSSCG00000006590;ENSSSCG00000006764;ENSSSCG00000007351;ENSSSCG00000008072;ENSSSCG00000008259;ENSSSCG00000008524;ENSSSCG00000008749;…
GO:0036211	protein modification process	83	3049	0.00128337	ENSSSCG00000000504;ENSSSCG00000001549;ENSSSCG00000003527;ENSSSCG00000003722;ENSSSCG00000003949;ENSSSCG00000004466;ENSSSCG00000004485;ENSSSCG00000004520;ENSSSCG00000004782;ENSSSCG00000004918;ENSSSCG00000005025;ENSSSCG00000005997;ENSSSCG00000006475;ENSSSCG00000006588;ENSSSCG00000006590;ENSSSCG00000006764;ENSSSCG00000007351;ENSSSCG00000008072;ENSSSCG00000008259;ENSSSCG00000008524;ENSSSCG00000008749;…
GO:0043412	macromolecule modification	83	3049	0.00128337	ENSSSCG00000000504;ENSSSCG00000001549;ENSSSCG00000003527;ENSSSCG00000003722;ENSSSCG00000003949;ENSSSCG00000004466;ENSSSCG00000004485;ENSSSCG00000004520;ENSSSCG00000004782;ENSSSCG00000004918;ENSSSCG00000005025;ENSSSCG00000005997;ENSSSCG00000006475;ENSSSCG00000006588;ENSSSCG00000006590;ENSSSCG00000006764;ENSSSCG00000007351;ENSSSCG00000008072;ENSSSCG00000008259;ENSSSCG00000008524;ENSSSCG00000008749;…
GO:0065007	biological regulation	155	6420	0.0012877	ENSSSCG00000000843;ENSSSCG00000000901;ENSSSCG00000001085;ENSSSCG00000001726;ENSSSCG00000001938;ENSSSCG00000002383;ENSSSCG00000002749;ENSSSCG00000003527;ENSSSCG00000003582;ENSSSCG00000003693;ENSSSCG00000003722;ENSSSCG00000003805;ENSSSCG00000004318;ENSSSCG00000004485;ENSSSCG00000004510;ENSSSCG00000004520;ENSSSCG00000004565;ENSSSCG00000004968;ENSSSCG00000005203;ENSSSCG00000005216;ENSSSCG00000005437;…
GO:0008219	cell death	42	1302	0.00130995	ENSSSCG00000004510;ENSSSCG00000004890;ENSSSCG00000005437;ENSSSCG00000005638;ENSSSCG00000006002;ENSSSCG00000006588;ENSSSCG00000006590;ENSSSCG00000008749;ENSSSCG00000009004;ENSSSCG00000010184;ENSSSCG00000010461;ENSSSCG00000010772;ENSSSCG00000010912;ENSSSCG00000013599;ENSSSCG00000013735;ENSSSCG00000014336;ENSSSCG00000015037;ENSSSCG00000015363;ENSSSCG00000015403;ENSSSCG00000016634;ENSSSCG00000017473;…
GO:0016265	death	42	1302	0.00130995	ENSSSCG00000004510;ENSSSCG00000004890;ENSSSCG00000005437;ENSSSCG00000005638;ENSSSCG00000006002;ENSSSCG00000006588;ENSSSCG00000006590;ENSSSCG00000008749;ENSSSCG00000009004;ENSSSCG00000010184;ENSSSCG00000010461;ENSSSCG00000010772;ENSSSCG00000010912;ENSSSCG00000013599;ENSSSCG00000013735;ENSSSCG00000014336;ENSSSCG00000015037;ENSSSCG00000015363;ENSSSCG00000015403;ENSSSCG00000016634;ENSSSCG00000017473;…
GO:0007275	multicellular organism development	28	823	0.00414425	ENSSSCG00000000843;ENSSSCG00000003527;ENSSSCG00000004484;ENSSSCG00000005437;ENSSSCG00000005785;ENSSSCG00000006780;ENSSSCG00000006857;ENSSSCG00000008230;ENSSSCG00000008953;ENSSSCG00000008991;ENSSSCG00000009004;ENSSSCG00000011499;ENSSSCG00000013735;ENSSSCG00000014326;ENSSSCG00000015604;ENSSSCG00000017473;ENSSSCG00000017578;ENSSSCG00000023737;ENSSSCG00000023784;ENSSSCG00000027550;ENSSSCG00000029189;…
GO:0044707	single-multicellular organism process	28	826	0.00435442	ENSSSCG00000000843;ENSSSCG00000003527;ENSSSCG00000004484;ENSSSCG00000005437;ENSSSCG00000005785;ENSSSCG00000006780;ENSSSCG00000006857;ENSSSCG00000008230;ENSSSCG00000008953;ENSSSCG00000008991;ENSSSCG00000009004;ENSSSCG00000011499;ENSSSCG00000013735;ENSSSCG00000014326;ENSSSCG00000015604;ENSSSCG00000017473;ENSSSCG00000017578;ENSSSCG00000023737;ENSSSCG00000023784;ENSSSCG00000027550;ENSSSCG00000029189;…
GO:0040007	growth	23	642	0.00495611	ENSSSCG00000000261;ENSSSCG00000006002;ENSSSCG00000006524;ENSSSCG00000008749;ENSSSCG00000008963;ENSSSCG00000009004;ENSSSCG00000010912;ENSSSCG00000011680;ENSSSCG00000011977;ENSSSCG00000013252;ENSSSCG00000014326;ENSSSCG00000014988;ENSSSCG00000015363;ENSSSCG00000016233;ENSSSCG00000016900;ENSSSCG00000021562;ENSSSCG00000023737;ENSSSCG00000024954;ENSSSCG00000025924;ENSSSCG00000031648;ENSSSCG00000037910;…
GO:0044403	symbiosis, encompassing mutualism through parasitism	12	254	0.00508249	ENSSSCG00000007718;ENSSSCG00000008953;ENSSSCG00000010334;ENSSSCG00000013252;ENSSSCG00000016634;ENSSSCG00000016635;ENSSSCG00000017473;ENSSSCG00000023743;ENSSSCG00000033190;ENSSSCG00000038688;ENSSSCG00000039573;XLOC_016013
GO:0044419	interspecies interaction between organisms	12	254	0.00508249	ENSSSCG00000007718;ENSSSCG00000008953;ENSSSCG00000010334;ENSSSCG00000013252;ENSSSCG00000016634;ENSSSCG00000016635;ENSSSCG00000017473;ENSSSCG00000023743;ENSSSCG00000033190;ENSSSCG00000038688;ENSSSCG00000039573;XLOC_016013
GO:0050896	response to stimulus	159	6825	0.00559931	ENSSSCG00000000901;ENSSSCG00000001085;ENSSSCG00000001726;ENSSSCG00000001938;ENSSSCG00000002383;ENSSSCG00000002749;ENSSSCG00000003527;ENSSSCG00000003582;ENSSSCG00000003693;ENSSSCG00000003722;ENSSSCG00000003805;ENSSSCG00000004291;ENSSSCG00000004318;ENSSSCG00000004485;ENSSSCG00000004510;ENSSSCG00000004520;ENSSSCG00000004968;ENSSSCG00000005203;ENSSSCG00000005216;ENSSSCG00000005437;ENSSSCG00000005638;…
GO:0051704	multi-organism process	12	258	0.00574039	ENSSSCG00000007718;ENSSSCG00000008953;ENSSSCG00000010334;ENSSSCG00000013252;ENSSSCG00000016634;ENSSSCG00000016635;ENSSSCG00000017473;ENSSSCG00000023743;ENSSSCG00000033190;ENSSSCG00000038688;ENSSSCG00000039573;XLOC_016013
GO:0007165	signal transduction	137	5769	0.00630152	ENSSSCG00000000901;ENSSSCG00000001085;ENSSSCG00000001726;ENSSSCG00000001938;ENSSSCG00000002383;ENSSSCG00000002749;ENSSSCG00000003527;ENSSSCG00000003582;ENSSSCG00000003693;ENSSSCG00000003722;ENSSSCG00000003805;ENSSSCG00000004318;ENSSSCG00000004485;ENSSSCG00000004510;ENSSSCG00000004520;ENSSSCG00000004968;ENSSSCG00000005203;ENSSSCG00000005216;ENSSSCG00000005437;ENSSSCG00000005638;ENSSSCG00000005997;…
GO:0051716	cellular response to stimulus	137	5770	0.00634358	ENSSSCG00000000901;ENSSSCG00000001085;ENSSSCG00000001726;ENSSSCG00000001938;ENSSSCG00000002383;ENSSSCG00000002749;ENSSSCG00000003527;ENSSSCG00000003582;ENSSSCG00000003693;ENSSSCG00000003722;ENSSSCG00000003805;ENSSSCG00000004318;ENSSSCG00000004485;ENSSSCG00000004510;ENSSSCG00000004520;ENSSSCG00000004968;ENSSSCG00000005203;ENSSSCG00000005216;ENSSSCG00000005437;ENSSSCG00000005638;ENSSSCG00000005997;…
GO:0050789	regulation of biological process	137	5776	0.00660115	ENSSSCG00000000901;ENSSSCG00000001085;ENSSSCG00000001726;ENSSSCG00000001938;ENSSSCG00000002383;ENSSSCG00000002749;ENSSSCG00000003527;ENSSSCG00000003582;ENSSSCG00000003693;ENSSSCG00000003722;ENSSSCG00000003805;ENSSSCG00000004318;ENSSSCG00000004485;ENSSSCG00000004510;ENSSSCG00000004520;ENSSSCG00000004968;ENSSSCG00000005203;ENSSSCG00000005216;ENSSSCG00000005437;ENSSSCG00000005638;ENSSSCG00000005997;…
GO:0050794	regulation of cellular process	137	5776	0.00660115	ENSSSCG00000000901;ENSSSCG00000001085;ENSSSCG00000001726;ENSSSCG00000001938;ENSSSCG00000002383;ENSSSCG00000002749;ENSSSCG00000003527;ENSSSCG00000003582;ENSSSCG00000003693;ENSSSCG00000003722;ENSSSCG00000003805;ENSSSCG00000004318;ENSSSCG00000004485;ENSSSCG00000004510;ENSSSCG00000004520;ENSSSCG00000004968;ENSSSCG00000005203;ENSSSCG00000005216;ENSSSCG00000005437;ENSSSCG00000005638;ENSSSCG00000005997;…
GO:0009790	embryo development	27	814	0.00672624	ENSSSCG00000000843;ENSSSCG00000003527;ENSSSCG00000004484;ENSSSCG00000005437;ENSSSCG00000005785;ENSSSCG00000006780;ENSSSCG00000006857;ENSSSCG00000008230;ENSSSCG00000008953;ENSSSCG00000008991;ENSSSCG00000009004;ENSSSCG00000011499;ENSSSCG00000013735;ENSSSCG00000014326;ENSSSCG00000015604;ENSSSCG00000017473;ENSSSCG00000017578;ENSSSCG00000023737;ENSSSCG00000023784;ENSSSCG00000027550;ENSSSCG00000029189;…
GO:0007154	cell communication	142	6051	0.00814621	ENSSSCG00000000901;ENSSSCG00000001085;ENSSSCG00000001726;ENSSSCG00000001938;ENSSSCG00000002383;ENSSSCG00000002749;ENSSSCG00000003527;ENSSSCG00000003582;ENSSSCG00000003693;ENSSSCG00000003722;ENSSSCG00000003805;ENSSSCG00000003949;ENSSSCG00000004318;ENSSSCG00000004485;ENSSSCG00000004510;ENSSSCG00000004520;ENSSSCG00000004968;ENSSSCG00000005203;ENSSSCG00000005216;ENSSSCG00000005437;ENSSSCG00000005638;…
GO:0023052	signaling	142	6051	0.00814621	ENSSSCG00000000901;ENSSSCG00000001085;ENSSSCG00000001726;ENSSSCG00000001938;ENSSSCG00000002383;ENSSSCG00000002749;ENSSSCG00000003527;ENSSSCG00000003582;ENSSSCG00000003693;ENSSSCG00000003722;ENSSSCG00000003805;ENSSSCG00000003949;ENSSSCG00000004318;ENSSSCG00000004485;ENSSSCG00000004510;ENSSSCG00000004520;ENSSSCG00000004968;ENSSSCG00000005203;ENSSSCG00000005216;ENSSSCG00000005437;ENSSSCG00000005638;…
GO:0044700	single organism signaling	142	6051	0.00814621	ENSSSCG00000000901;ENSSSCG00000001085;ENSSSCG00000001726;ENSSSCG00000001938;ENSSSCG00000002383;ENSSSCG00000002749;ENSSSCG00000003527;ENSSSCG00000003582;ENSSSCG00000003693;ENSSSCG00000003722;ENSSSCG00000003805;ENSSSCG00000003949;ENSSSCG00000004318;ENSSSCG00000004485;ENSSSCG00000004510;ENSSSCG00000004520;ENSSSCG00000004968;ENSSSCG00000005203;ENSSSCG00000005216;ENSSSCG00000005437;ENSSSCG00000005638;…
GO:0065008	regulation of biological quality	36	1213	0.0106342	ENSSSCG00000000843;ENSSSCG00000003722;ENSSSCG00000003805;ENSSSCG00000004565;ENSSSCG00000006002;ENSSSCG00000006140;ENSSSCG00000007043;ENSSSCG00000007718;ENSSSCG00000008813;ENSSSCG00000009092;ENSSSCG00000009216;ENSSSCG00000010222;ENSSSCG00000010334;ENSSSCG00000010450;ENSSSCG00000010772;ENSSSCG00000011361;ENSSSCG00000013252;ENSSSCG00000013599;ENSSSCG00000013879;ENSSSCG00000014156;ENSSSCG00000014540;…
GO:0042592	homeostatic process	35	1208	0.0163787	ENSSSCG00000000843;ENSSSCG00000003722;ENSSSCG00000003805;ENSSSCG00000004565;ENSSSCG00000006002;ENSSSCG00000006140;ENSSSCG00000007043;ENSSSCG00000007718;ENSSSCG00000008813;ENSSSCG00000009092;ENSSSCG00000009216;ENSSSCG00000010222;ENSSSCG00000010334;ENSSSCG00000010450;ENSSSCG00000010772;ENSSSCG00000011361;ENSSSCG00000013252;ENSSSCG00000013599;ENSSSCG00000013879;ENSSSCG00000014156;ENSSSCG00000014540;…
GO:0001932	regulation of protein phosphorylation	1	1	0.0199235	XLOC_016013
GO:0001933	negative regulation of protein phosphorylation	1	1	0.0199235	XLOC_016013
GO:0001935	endothelial cell proliferation	1	1	0.0199235	XLOC_016013
GO:0002520	immune system development	1	1	0.0199235	XLOC_016013
GO:0002521	leukocyte differentiation	1	1	0.0199235	XLOC_016013
GO:0002573	myeloid leukocyte differentiation	1	1	0.0199235	XLOC_016013
GO:0003007	heart morphogenesis	1	1	0.0199235	XLOC_016013
GO:0006606	protein import into nucleus	1	1	0.0199235	XLOC_016013
GO:0007178	transmembrane receptor protein serine/threonine kinase signaling pathway	1	1	0.0199235	XLOC_016013
GO:0007507	heart development	1	1	0.0199235	XLOC_016013
GO:0008284	positive regulation of cell proliferation	1	1	0.0199235	XLOC_016013
GO:0009887	organ morphogenesis	1	1	0.0199235	XLOC_016013
GO:0009890	negative regulation of biosynthetic process	1	1	0.0199235	XLOC_016013
GO:0010558	negative regulation of macromolecule biosynthetic process	1	1	0.0199235	XLOC_016013
GO:0010563	negative regulation of phosphorus metabolic process	1	1	0.0199235	XLOC_016013
GO:0010605	negative regulation of macromolecule metabolic process	1	1	0.0199235	XLOC_016013
GO:0010629	negative regulation of gene expression	1	1	0.0199235	XLOC_016013
GO:0017038	protein import	1	1	0.0199235	XLOC_016013
GO:0030097	hemopoiesis	1	1	0.0199235	XLOC_016013
GO:0030099	myeloid cell differentiation	1	1	0.0199235	XLOC_016013
GO:0031099	regeneration	1	1	0.0199235	XLOC_016013
GO:0031102	neuron projection regeneration	1	1	0.0199235	XLOC_016013
GO:0031327	negative regulation of cellular biosynthetic process	1	1	0.0199235	XLOC_016013
GO:0031400	negative regulation of protein modification process	1	1	0.0199235	XLOC_016013
GO:0032269	negative regulation of cellular protein metabolic process	1	1	0.0199235	XLOC_016013
GO:0032897	negative regulation of viral transcription	1	1	0.0199235	XLOC_016013
GO:0033554	cellular response to stress	1	1	0.0199235	XLOC_016013
GO:0034504	protein localization to nucleus	1	1	0.0199235	XLOC_016013
GO:0035821	modification of morphology or physiology of other organism	1	1	0.0199235	XLOC_016013
GO:0042116	macrophage activation	1	1	0.0199235	XLOC_016013
GO:0042325	regulation of phosphorylation	1	1	0.0199235	XLOC_016013
GO:0042326	negative regulation of phosphorylation	1	1	0.0199235	XLOC_016013
GO:0043066	negative regulation of apoptotic process	1	1	0.0199235	XLOC_016013
GO:0043069	negative regulation of programmed cell death	1	1	0.0199235	XLOC_016013
GO:0043087	regulation of GTPase activity	1	1	0.0199235	XLOC_016013
GO:0043900	regulation of multi-organism process	1	1	0.0199235	XLOC_016013
GO:0043901	negative regulation of multi-organism process	1	1	0.0199235	XLOC_016013
GO:0043903	regulation of symbiosis, encompassing mutualism through parasitism	1	1	0.0199235	XLOC_016013
GO:0043921	modulation by host of viral transcription	1	1	0.0199235	XLOC_016013
GO:0044255	cellular lipid metabolic process	1	1	0.0199235	XLOC_004331
GO:0044744	protein targeting to nucleus	1	1	0.0199235	XLOC_016013
GO:0045934	negative regulation of nucleobase-containing compound metabolic process	1	1	0.0199235	XLOC_016013
GO:0045936	negative regulation of phosphate metabolic process	1	1	0.0199235	XLOC_016013
GO:0046782	regulation of viral transcription	1	1	0.0199235	XLOC_016013
GO:0048525	negative regulation of viral process	1	1	0.0199235	XLOC_016013
GO:0048534	hematopoietic or lymphoid organ development	1	1	0.0199235	XLOC_016013
GO:0050673	epithelial cell proliferation	1	1	0.0199235	XLOC_016013
GO:0050792	regulation of viral process	1	1	0.0199235	XLOC_016013
GO:0051098	regulation of binding	1	1	0.0199235	XLOC_016013
GO:0051100	negative regulation of binding	1	1	0.0199235	XLOC_016013
GO:0051170	nuclear import	1	1	0.0199235	XLOC_016013
GO:0051172	negative regulation of nitrogen compound metabolic process	1	1	0.0199235	XLOC_016013
GO:0051248	negative regulation of protein metabolic process	1	1	0.0199235	XLOC_016013
GO:0051253	negative regulation of RNA metabolic process	1	1	0.0199235	XLOC_016013
GO:0051702	interaction with symbiont	1	1	0.0199235	XLOC_016013
GO:0051817	modification of morphology or physiology of other organism involved in symbiotic interaction	1	1	0.0199235	XLOC_016013
GO:0051851	modification by host of symbiont morphology or physiology	1	1	0.0199235	XLOC_016013
GO:0052312	modulation of transcription in other organism involved in symbiotic interaction	1	1	0.0199235	XLOC_016013
GO:0052472	modulation by host of symbiont transcription	1	1	0.0199235	XLOC_016013
GO:0060548	negative regulation of cell death	1	1	0.0199235	XLOC_016013
GO:1902593	single-organism nuclear import	1	1	0.0199235	XLOC_016013
GO:1902679	negative regulation of RNA biosynthetic process	1	1	0.0199235	XLOC_016013
GO:1903900	regulation of viral life cycle	1	1	0.0199235	XLOC_016013
GO:1903901	negative regulation of viral life cycle	1	1	0.0199235	XLOC_016013
GO:0006629	lipid metabolic process	27	892	0.0203172	ENSSSCG00000003582;ENSSSCG00000004510;ENSSSCG00000007043;ENSSSCG00000007435;ENSSSCG00000009216;ENSSSCG00000009699;ENSSSCG00000009872;ENSSSCG00000010184;ENSSSCG00000010450;ENSSSCG00000010475;ENSSSCG00000011147;ENSSSCG00000012202;ENSSSCG00000013252;ENSSSCG00000013370;ENSSSCG00000013879;ENSSSCG00000014336;ENSSSCG00000016634;ENSSSCG00000022758;ENSSSCG00000024954;ENSSSCG00000027550;ENSSSCG00000030921;…
GO:0016043	cellular component organization	94	3929	0.0248601	ENSSSCG00000001085;ENSSSCG00000001588;ENSSSCG00000001726;ENSSSCG00000002669;ENSSSCG00000003527;ENSSSCG00000003693;ENSSSCG00000003722;ENSSSCG00000003931;ENSSSCG00000003949;ENSSSCG00000004164;ENSSSCG00000004466;ENSSSCG00000004510;ENSSSCG00000004782;ENSSSCG00000004969;ENSSSCG00000005025;ENSSSCG00000006277;ENSSSCG00000006345;ENSSSCG00000006524;ENSSSCG00000006612;ENSSSCG00000006857;ENSSSCG00000007366;…
GO:0021700	developmental maturation	9	214	0.0279677	ENSSSCG00000003949;ENSSSCG00000006524;ENSSSCG00000010214;ENSSSCG00000010912;ENSSSCG00000014326;ENSSSCG00000015426;ENSSSCG00000029189;ENSSSCG00000029326;ENSSSCG00000038562
GO:0007009	plasma membrane organization	9	215	0.0287002	ENSSSCG00000003722;ENSSSCG00000006612;ENSSSCG00000011680;ENSSSCG00000015363;ENSSSCG00000016634;ENSSSCG00000016635;ENSSSCG00000017578;ENSSSCG00000026618;ENSSSCG00000029189
GO:0010256	endomembrane system organization	9	216	0.0294461	ENSSSCG00000003722;ENSSSCG00000006612;ENSSSCG00000011680;ENSSSCG00000015363;ENSSSCG00000016634;ENSSSCG00000016635;ENSSSCG00000017578;ENSSSCG00000026618;ENSSSCG00000029189
GO:0044802	single-organism membrane organization	9	216	0.0294461	ENSSSCG00000003722;ENSSSCG00000006612;ENSSSCG00000011680;ENSSSCG00000015363;ENSSSCG00000016634;ENSSSCG00000016635;ENSSSCG00000017578;ENSSSCG00000026618;ENSSSCG00000029189
GO:0019538	protein metabolic process	93	3923	0.031988	ENSSSCG00000000504;ENSSSCG00000000675;ENSSSCG00000001549;ENSSSCG00000003527;ENSSSCG00000003722;ENSSSCG00000003949;ENSSSCG00000004466;ENSSSCG00000004485;ENSSSCG00000004520;ENSSSCG00000004782;ENSSSCG00000004918;ENSSSCG00000005025;ENSSSCG00000005785;ENSSSCG00000005997;ENSSSCG00000006475;ENSSSCG00000006588;ENSSSCG00000006590;ENSSSCG00000006764;ENSSSCG00000007351;ENSSSCG00000008072;ENSSSCG00000008259;…
GO:0000902	cell morphogenesis	21	693	0.0376162	ENSSSCG00000003527;ENSSSCG00000006612;ENSSSCG00000008749;ENSSSCG00000010222;ENSSSCG00000010450;ENSSSCG00000010772;ENSSSCG00000010912;ENSSSCG00000011837;ENSSSCG00000012724;ENSSSCG00000012787;ENSSSCG00000013252;ENSSSCG00000015403;ENSSSCG00000015426;ENSSSCG00000016230;ENSSSCG00000017723;ENSSSCG00000021562;ENSSSCG00000021874;ENSSSCG00000023501;ENSSSCG00000023784;ENSSSCG00000030921;ENSSSCG00000040166
GO:0032989	cellular component morphogenesis	21	694	0.0381068	ENSSSCG00000003527;ENSSSCG00000006612;ENSSSCG00000008749;ENSSSCG00000010222;ENSSSCG00000010450;ENSSSCG00000010772;ENSSSCG00000010912;ENSSSCG00000011837;ENSSSCG00000012724;ENSSSCG00000012787;ENSSSCG00000013252;ENSSSCG00000015403;ENSSSCG00000015426;ENSSSCG00000016230;ENSSSCG00000017723;ENSSSCG00000021562;ENSSSCG00000021874;ENSSSCG00000023501;ENSSSCG00000023784;ENSSSCG00000030921;ENSSSCG00000040166
GO:0007167	enzyme linked receptor protein signaling pathway	1	2	0.0394512	XLOC_016013
GO:0009889	regulation of biosynthetic process	1	2	0.0394512	XLOC_016013
GO:0009892	negative regulation of metabolic process	1	2	0.0394512	XLOC_016013
GO:0010035	response to inorganic substance	1	2	0.0394512	XLOC_016013
GO:0010038	response to metal ion	1	2	0.0394512	XLOC_016013
GO:0010468	regulation of gene expression	1	2	0.0394512	XLOC_016013
GO:0010556	regulation of macromolecule biosynthetic process	1	2	0.0394512	XLOC_016013
GO:0010941	regulation of cell death	1	2	0.0394512	XLOC_016013
GO:0019219	regulation of nucleobase-containing compound metabolic process	1	2	0.0394512	XLOC_016013
GO:0019220	regulation of phosphate metabolic process	1	2	0.0394512	XLOC_016013
GO:0031324	negative regulation of cellular metabolic process	1	2	0.0394512	XLOC_016013
GO:0031326	regulation of cellular biosynthetic process	1	2	0.0394512	XLOC_016013
GO:0031399	regulation of protein modification process	1	2	0.0394512	XLOC_016013
GO:0042127	regulation of cell proliferation	1	2	0.0394512	XLOC_016013
GO:0042981	regulation of apoptotic process	1	2	0.0394512	XLOC_016013
GO:0043067	regulation of programmed cell death	1	2	0.0394512	XLOC_016013
GO:0044092	negative regulation of molecular function	1	2	0.0394512	XLOC_016013
GO:0048522	positive regulation of cellular process	1	2	0.0394512	XLOC_016013
GO:0050790	regulation of catalytic activity	1	2	0.0394512	XLOC_016013
GO:0051171	regulation of nitrogen compound metabolic process	1	2	0.0394512	XLOC_016013
GO:0051174	regulation of phosphorus metabolic process	1	2	0.0394512	XLOC_016013
GO:0051252	regulation of RNA metabolic process	1	2	0.0394512	XLOC_016013
GO:0051336	regulation of hydrolase activity	1	2	0.0394512	XLOC_016013
GO:0051592	response to calcium ion	1	2	0.0394512	XLOC_016013
GO:0072358	cardiovascular system development	1	2	0.0394512	XLOC_016013
GO:0072359	circulatory system development	1	2	0.0394512	XLOC_016013
GO:0072594	establishment of protein localization to organelle	1	2	0.0394512	XLOC_016013
GO:2001141	regulation of RNA biosynthetic process	1	2	0.0394512	XLOC_016013
GO:0051604	protein maturation	8	199	0.0462479	ENSSSCG00000000675;ENSSSCG00000005785;ENSSSCG00000008813;ENSSSCG00000009114;ENSSSCG00000011837;ENSSSCG00000016233;ENSSSCG00000028331;ENSSSCG00000038521
