# Supplementary material for: Transcriptome Analysis of Landrace Pig Subcutaneous Preadipocytes during Adipogenic Differentiation
Source: Genes (Basel). 2019 Jul 19;10(7):552. doi: 10.3390/genes10070552 (PMC6678843; doi:10.3390/genes10070552)
Supplement: Supplementary file 1 [file genes-10-00552-s001.zip › Table S6 trendDGEs-GO.xlsx]

## Sheet: profile 0
GO ID	Description	GeneRatio (45)	BgRatio (16463)	p.adjust	geneID
GO:0000278	mitotic cell cycle	10	596	3.64054e-06	ENSSSCG00000004969;ENSSSCG00000010912;ENSSSCG00000010214;ENSSSCG00000039546;ENSSSCG00000032909;ENSSSCG00000030469;ENSSSCG00000009378;ENSSSCG00000012307;ENSSSCG00000015604;ENSSSCG00000008677
GO:0007059	chromosome segregation	7	252	5.00496e-06	ENSSSCG00000004969;ENSSSCG00000010912;ENSSSCG00000032909;ENSSSCG00000030469;ENSSSCG00000011563;ENSSSCG00000015604;ENSSSCG00000008677
GO:0007049	cell cycle	11	1104	0.000143388	ENSSSCG00000004969;ENSSSCG00000010912;ENSSSCG00000010214;ENSSSCG00000039546;ENSSSCG00000032909;ENSSSCG00000030469;ENSSSCG00000009378;ENSSSCG00000011563;ENSSSCG00000012307;ENSSSCG00000015604;ENSSSCG00000008677
GO:0051276	chromosome organization	9	851	0.00041681	ENSSSCG00000004969;ENSSSCG00000010912;ENSSSCG00000013517;ENSSSCG00000010214;ENSSSCG00000032909;ENSSSCG00000030469;ENSSSCG00000011563;ENSSSCG00000015604;ENSSSCG00000008677
GO:0051301	cell division	5	237	0.000452828	ENSSSCG00000004969;ENSSSCG00000010912;ENSSSCG00000010214;ENSSSCG00000024954;ENSSSCG00000009378
GO:0007155	cell adhesion	8	885	0.00247272	ENSSSCG00000026129;ENSSSCG00000010912;ENSSSCG00000015363;ENSSSCG00000016806;ENSSSCG00000010772;ENSSSCG00000011563;ENSSSCG00000008001;ENSSSCG00000004888
GO:0022610	biological adhesion	8	885	0.00247272	ENSSSCG00000026129;ENSSSCG00000010912;ENSSSCG00000015363;ENSSSCG00000016806;ENSSSCG00000010772;ENSSSCG00000011563;ENSSSCG00000008001;ENSSSCG00000004888
GO:0048856	anatomical structure development	19	3832	0.00368573	ENSSSCG00000006780;ENSSSCG00000015426;ENSSSCG00000026129;ENSSSCG00000010912;ENSSSCG00000032176;ENSSSCG00000010344;ENSSSCG00000010214;ENSSSCG00000024954;ENSSSCG00000015363;ENSSSCG00000012840;ENSSSCG00000010772;ENSSSCG00000035299;ENSSSCG00000011563;ENSSSCG00000005785;ENSSSCG00000015604;ENSSSCG00000012724;ENSSSCG00000008677;ENSSSCG00000040513;ENSSSCG00000023737
GO:0032502	developmental process	19	4047	0.00695777	ENSSSCG00000006780;ENSSSCG00000015426;ENSSSCG00000026129;ENSSSCG00000010912;ENSSSCG00000032176;ENSSSCG00000010344;ENSSSCG00000010214;ENSSSCG00000024954;ENSSSCG00000015363;ENSSSCG00000012840;ENSSSCG00000010772;ENSSSCG00000035299;ENSSSCG00000011563;ENSSSCG00000005785;ENSSSCG00000015604;ENSSSCG00000012724;ENSSSCG00000008677;ENSSSCG00000040513;ENSSSCG00000023737
GO:0006996	organelle organization	12	2078	0.00833329	ENSSSCG00000004969;ENSSSCG00000010912;ENSSSCG00000013517;ENSSSCG00000010214;ENSSSCG00000032909;ENSSSCG00000030469;ENSSSCG00000009378;ENSSSCG00000011563;ENSSSCG00000001588;ENSSSCG00000004164;ENSSSCG00000015604;ENSSSCG00000008677
GO:0016043	cellular component organization	18	3929	0.0117723	ENSSSCG00000004969;ENSSSCG00000015426;ENSSSCG00000026129;ENSSSCG00000010912;ENSSSCG00000013517;ENSSSCG00000010214;ENSSSCG00000032909;ENSSSCG00000015363;ENSSSCG00000030469;ENSSSCG00000009378;ENSSSCG00000010772;ENSSSCG00000011563;ENSSSCG00000001588;ENSSSCG00000004164;ENSSSCG00000015604;ENSSSCG00000012724;ENSSSCG00000008677;ENSSSCG00000023737
GO:0040011	locomotion	8	1221	0.0164526	ENSSSCG00000015426;ENSSSCG00000026129;ENSSSCG00000010912;ENSSSCG00000032176;ENSSSCG00000024954;ENSSSCG00000012840;ENSSSCG00000010772;ENSSSCG00000025500
GO:0071840	cellular component organization or biogenesis	18	4078	0.0172552	ENSSSCG00000004969;ENSSSCG00000015426;ENSSSCG00000026129;ENSSSCG00000010912;ENSSSCG00000013517;ENSSSCG00000010214;ENSSSCG00000032909;ENSSSCG00000015363;ENSSSCG00000030469;ENSSSCG00000009378;ENSSSCG00000010772;ENSSSCG00000011563;ENSSSCG00000001588;ENSSSCG00000004164;ENSSSCG00000015604;ENSSSCG00000012724;ENSSSCG00000008677;ENSSSCG00000023737
GO:0021700	developmental maturation	3	214	0.0205919	ENSSSCG00000015426;ENSSSCG00000010912;ENSSSCG00000010214
GO:0048870	cell motility	7	1062	0.0240898	ENSSSCG00000015426;ENSSSCG00000026129;ENSSSCG00000010912;ENSSSCG00000032176;ENSSSCG00000024954;ENSSSCG00000012840;ENSSSCG00000010772
GO:0051674	localization of cell	7	1062	0.0240898	ENSSSCG00000015426;ENSSSCG00000026129;ENSSSCG00000010912;ENSSSCG00000032176;ENSSSCG00000024954;ENSSSCG00000012840;ENSSSCG00000010772
GO:0006928	movement of cell or subcellular component	7	1064	0.0243103	ENSSSCG00000015426;ENSSSCG00000026129;ENSSSCG00000010912;ENSSSCG00000032176;ENSSSCG00000024954;ENSSSCG00000012840;ENSSSCG00000010772
GO:0000003	reproduction	6	852	0.0274825	ENSSSCG00000006780;ENSSSCG00000032176;ENSSSCG00000010214;ENSSSCG00000030469;ENSSSCG00000011563;ENSSSCG00000023737
GO:0044767	single-organism developmental process	14	3128	0.0353001	ENSSSCG00000006780;ENSSSCG00000015426;ENSSSCG00000026129;ENSSSCG00000010912;ENSSSCG00000010214;ENSSSCG00000024954;ENSSSCG00000015363;ENSSSCG00000010772;ENSSSCG00000035299;ENSSSCG00000011563;ENSSSCG00000005785;ENSSSCG00000015604;ENSSSCG00000012724;ENSSSCG00000023737
GO:0006259	DNA metabolic process	5	693	0.0397513	ENSSSCG00000013517;ENSSSCG00000010214;ENSSSCG00000011563;ENSSSCG00000015604;ENSSSCG00000023737

## Sheet: profile 1
GO ID	Description	GeneRatio (50)	BgRatio (16463)	p.adjust	geneID
GO:0000278	mitotic cell cycle	13	596	1.66724e-08	ENSSSCG00000003931;ENSSSCG00000013411;ENSSSCG00000029326;ENSSSCG00000016658;ENSSSCG00000034120;ENSSSCG00000014326;ENSSSCG00000006475;ENSSSCG00000010471;ENSSSCG00000017473;ENSSSCG00000026748;ENSSSCG00000004782;ENSSSCG00000003949;ENSSSCG00000007366
GO:0007049	cell cycle	15	1104	5.49948e-07	ENSSSCG00000007572;ENSSSCG00000003931;ENSSSCG00000013411;ENSSSCG00000029326;ENSSSCG00000016658;ENSSSCG00000034120;ENSSSCG00000014326;ENSSSCG00000009699;ENSSSCG00000006475;ENSSSCG00000010471;ENSSSCG00000017473;ENSSSCG00000026748;ENSSSCG00000004782;ENSSSCG00000003949;ENSSSCG00000007366
GO:0000003	reproduction	12	852	6.70682e-06	ENSSSCG00000007572;ENSSSCG00000002980;ENSSSCG00000029326;ENSSSCG00000014326;ENSSSCG00000009699;ENSSSCG00000025924;ENSSSCG00000009092;ENSSSCG00000017473;ENSSSCG00000038677;ENSSSCG00000026748;ENSSSCG00000004782;ENSSSCG00000003949
GO:0032502	developmental process	27	4047	7.56166e-06	ENSSSCG00000007572;ENSSSCG00000011666;ENSSSCG00000033190;ENSSSCG00000006590;ENSSSCG00000006612;ENSSSCG00000009361;ENSSSCG00000006595;ENSSSCG00000033922;ENSSSCG00000024610;ENSSSCG00000029326;ENSSSCG00000016658;ENSSSCG00000034120;ENSSSCG00000014326;ENSSSCG00000009216;ENSSSCG00000014988;ENSSSCG00000010437;ENSSSCG00000003527;ENSSSCG00000009699;ENSSSCG00000006475;ENSSSCG00000016578;ENSSSCG00000025924;…
GO:0048856	anatomical structure development	26	3832	9.55955e-06	ENSSSCG00000007572;ENSSSCG00000011666;ENSSSCG00000033190;ENSSSCG00000006590;ENSSSCG00000006612;ENSSSCG00000009361;ENSSSCG00000006595;ENSSSCG00000033922;ENSSSCG00000024610;ENSSSCG00000029326;ENSSSCG00000016658;ENSSSCG00000034120;ENSSSCG00000014326;ENSSSCG00000009216;ENSSSCG00000014988;ENSSSCG00000010437;ENSSSCG00000003527;ENSSSCG00000009699;ENSSSCG00000006475;ENSSSCG00000016578;ENSSSCG00000025924;…
GO:0007059	chromosome segregation	7	252	1.03218e-05	ENSSSCG00000003931;ENSSSCG00000029326;ENSSSCG00000010471;ENSSSCG00000017473;ENSSSCG00000026748;ENSSSCG00000004782;ENSSSCG00000003949
GO:0030198	extracellular matrix organization	5	173	0.000174779	ENSSSCG00000016848;ENSSSCG00000009361;ENSSSCG00000014988;ENSSSCG00000038801;ENSSSCG00000006524
GO:0043062	extracellular structure organization	5	173	0.000174779	ENSSSCG00000016848;ENSSSCG00000009361;ENSSSCG00000014988;ENSSSCG00000038801;ENSSSCG00000006524
GO:0030154	cell differentiation	18	2693	0.000600632	ENSSSCG00000007572;ENSSSCG00000006590;ENSSSCG00000006612;ENSSSCG00000006595;ENSSSCG00000033922;ENSSSCG00000024610;ENSSSCG00000029326;ENSSSCG00000016658;ENSSSCG00000034120;ENSSSCG00000014326;ENSSSCG00000009216;ENSSSCG00000003527;ENSSSCG00000016578;ENSSSCG00000025924;ENSSSCG00000038801;ENSSSCG00000017473;ENSSSCG00000003949;ENSSSCG00000007366
GO:0051301	cell division	5	237	0.000740803	ENSSSCG00000016658;ENSSSCG00000014326;ENSSSCG00000017473;ENSSSCG00000026748;ENSSSCG00000003949
GO:0048869	cellular developmental process	18	2779	0.000881908	ENSSSCG00000007572;ENSSSCG00000006590;ENSSSCG00000006612;ENSSSCG00000006595;ENSSSCG00000033922;ENSSSCG00000024610;ENSSSCG00000029326;ENSSSCG00000016658;ENSSSCG00000034120;ENSSSCG00000014326;ENSSSCG00000009216;ENSSSCG00000003527;ENSSSCG00000016578;ENSSSCG00000025924;ENSSSCG00000038801;ENSSSCG00000017473;ENSSSCG00000003949;ENSSSCG00000007366
GO:0007155	cell adhesion	9	885	0.00123263	ENSSSCG00000011666;ENSSSCG00000016848;ENSSSCG00000006590;ENSSSCG00000006612;ENSSSCG00000009361;ENSSSCG00000009216;ENSSSCG00000006588;ENSSSCG00000038801;ENSSSCG00000006524
GO:0022610	biological adhesion	9	885	0.00123263	ENSSSCG00000011666;ENSSSCG00000016848;ENSSSCG00000006590;ENSSSCG00000006612;ENSSSCG00000009361;ENSSSCG00000009216;ENSSSCG00000006588;ENSSSCG00000038801;ENSSSCG00000006524
GO:0044767	single-organism developmental process	19	3128	0.00132348	ENSSSCG00000007572;ENSSSCG00000006590;ENSSSCG00000006612;ENSSSCG00000006595;ENSSSCG00000033922;ENSSSCG00000024610;ENSSSCG00000029326;ENSSSCG00000016658;ENSSSCG00000034120;ENSSSCG00000014326;ENSSSCG00000009216;ENSSSCG00000003527;ENSSSCG00000016578;ENSSSCG00000025924;ENSSSCG00000038801;ENSSSCG00000017473;ENSSSCG00000003949;ENSSSCG00000007366;ENSSSCG00000006524
GO:0007010	cytoskeleton organization	9	986	0.00259468	ENSSSCG00000006612;ENSSSCG00000003931;ENSSSCG00000024610;ENSSSCG00000029326;ENSSSCG00000014326;ENSSSCG00000010471;ENSSSCG00000026748;ENSSSCG00000003949;ENSSSCG00000007366
GO:0021700	developmental maturation	4	214	0.00400586	ENSSSCG00000029326;ENSSSCG00000014326;ENSSSCG00000003949;ENSSSCG00000006524
GO:0044763	single-organism cellular process	38	9401	0.00429411	ENSSSCG00000007572;ENSSSCG00000011666;ENSSSCG00000016848;ENSSSCG00000033190;ENSSSCG00000005997;ENSSSCG00000011851;ENSSSCG00000006590;ENSSSCG00000006612;ENSSSCG00000003931;ENSSSCG00000009361;ENSSSCG00000006595;ENSSSCG00000013411;ENSSSCG00000033922;ENSSSCG00000033443;ENSSSCG00000024610;ENSSSCG00000029326;ENSSSCG00000016658;ENSSSCG00000034120;ENSSSCG00000014326;ENSSSCG00000006932;ENSSSCG00000009216;…
GO:0006464	cellular protein modification process	17	3048	0.00662315	ENSSSCG00000007572;ENSSSCG00000016848;ENSSSCG00000005997;ENSSSCG00000011851;ENSSSCG00000006590;ENSSSCG00000013411;ENSSSCG00000033922;ENSSSCG00000029326;ENSSSCG00000034120;ENSSSCG00000003527;ENSSSCG00000006475;ENSSSCG00000006588;ENSSSCG00000008524;ENSSSCG00000038801;ENSSSCG00000026748;ENSSSCG00000004782;ENSSSCG00000003949
GO:0036211	protein modification process	17	3049	0.00664554	ENSSSCG00000007572;ENSSSCG00000016848;ENSSSCG00000005997;ENSSSCG00000011851;ENSSSCG00000006590;ENSSSCG00000013411;ENSSSCG00000033922;ENSSSCG00000029326;ENSSSCG00000034120;ENSSSCG00000003527;ENSSSCG00000006475;ENSSSCG00000006588;ENSSSCG00000008524;ENSSSCG00000038801;ENSSSCG00000026748;ENSSSCG00000004782;ENSSSCG00000003949
GO:0043412	macromolecule modification	17	3049	0.00664554	ENSSSCG00000007572;ENSSSCG00000016848;ENSSSCG00000005997;ENSSSCG00000011851;ENSSSCG00000006590;ENSSSCG00000013411;ENSSSCG00000033922;ENSSSCG00000029326;ENSSSCG00000034120;ENSSSCG00000003527;ENSSSCG00000006475;ENSSSCG00000006588;ENSSSCG00000008524;ENSSSCG00000038801;ENSSSCG00000026748;ENSSSCG00000004782;ENSSSCG00000003949
GO:0044699	single-organism process	40	10733	0.0170261	ENSSSCG00000007572;ENSSSCG00000011666;ENSSSCG00000016848;ENSSSCG00000033190;ENSSSCG00000005997;ENSSSCG00000011851;ENSSSCG00000006590;ENSSSCG00000006612;ENSSSCG00000003931;ENSSSCG00000009361;ENSSSCG00000006595;ENSSSCG00000013411;ENSSSCG00000033922;ENSSSCG00000033443;ENSSSCG00000024610;ENSSSCG00000029326;ENSSSCG00000016658;ENSSSCG00000034120;ENSSSCG00000014326;ENSSSCG00000006932;ENSSSCG00000031741;…
GO:0016043	cellular component organization	19	3929	0.0178701	ENSSSCG00000011666;ENSSSCG00000016848;ENSSSCG00000006612;ENSSSCG00000003931;ENSSSCG00000009361;ENSSSCG00000024610;ENSSSCG00000029326;ENSSSCG00000016658;ENSSSCG00000014326;ENSSSCG00000014988;ENSSSCG00000003527;ENSSSCG00000010471;ENSSSCG00000038801;ENSSSCG00000017473;ENSSSCG00000026748;ENSSSCG00000004782;ENSSSCG00000003949;ENSSSCG00000007366;ENSSSCG00000006524
GO:0044267	cellular protein metabolic process	18	3784	0.0255422	ENSSSCG00000007572;ENSSSCG00000016848;ENSSSCG00000005997;ENSSSCG00000011851;ENSSSCG00000006590;ENSSSCG00000013411;ENSSSCG00000033922;ENSSSCG00000029326;ENSSSCG00000034120;ENSSSCG00000003527;ENSSSCG00000006475;ENSSSCG00000006588;ENSSSCG00000008524;ENSSSCG00000025924;ENSSSCG00000038801;ENSSSCG00000026748;ENSSSCG00000004782;ENSSSCG00000003949
GO:0071840	cellular component organization or biogenesis	19	4078	0.0260541	ENSSSCG00000011666;ENSSSCG00000016848;ENSSSCG00000006612;ENSSSCG00000003931;ENSSSCG00000009361;ENSSSCG00000024610;ENSSSCG00000029326;ENSSSCG00000016658;ENSSSCG00000014326;ENSSSCG00000014988;ENSSSCG00000003527;ENSSSCG00000010471;ENSSSCG00000038801;ENSSSCG00000017473;ENSSSCG00000026748;ENSSSCG00000004782;ENSSSCG00000003949;ENSSSCG00000007366;ENSSSCG00000006524
GO:0019538	protein metabolic process	18	3923	0.0357852	ENSSSCG00000007572;ENSSSCG00000016848;ENSSSCG00000005997;ENSSSCG00000011851;ENSSSCG00000006590;ENSSSCG00000013411;ENSSSCG00000033922;ENSSSCG00000029326;ENSSSCG00000034120;ENSSSCG00000003527;ENSSSCG00000006475;ENSSSCG00000006588;ENSSSCG00000008524;ENSSSCG00000025924;ENSSSCG00000038801;ENSSSCG00000026748;ENSSSCG00000004782;ENSSSCG00000003949
GO:0051276	chromosome organization	6	851	0.0430383	ENSSSCG00000003931;ENSSSCG00000029326;ENSSSCG00000017473;ENSSSCG00000026748;ENSSSCG00000004782;ENSSSCG00000003949
GO:0006996	organelle organization	11	2078	0.0444329	ENSSSCG00000006612;ENSSSCG00000003931;ENSSSCG00000024610;ENSSSCG00000029326;ENSSSCG00000014326;ENSSSCG00000010471;ENSSSCG00000017473;ENSSSCG00000026748;ENSSSCG00000004782;ENSSSCG00000003949;ENSSSCG00000007366
GO:0040007	growth	5	642	0.0444918	ENSSSCG00000014326;ENSSSCG00000014988;ENSSSCG00000025924;ENSSSCG00000000261;ENSSSCG00000006524

## Sheet: profile 3
GO ID	Description	GeneRatio (23)	BgRatio (16463)	p.adjust	geneID
GO:0007059	chromosome segregation	3	252	0.00500455	ENSSSCG00000039107;ENSSSCG00000007351;ENSSSCG00000004466
GO:0007155	cell adhesion	5	885	0.00664283	ENSSSCG00000011837;ENSSSCG00000009446;ENSSSCG00000015886;ENSSSCG00000006764;ENSSSCG00000032931
GO:0022610	biological adhesion	5	885	0.00664283	ENSSSCG00000011837;ENSSSCG00000009446;ENSSSCG00000015886;ENSSSCG00000006764;ENSSSCG00000032931
GO:0030198	extracellular matrix organization	2	173	0.0240355	ENSSSCG00000011837;ENSSSCG00000014983
GO:0043062	extracellular structure organization	2	173	0.0240355	ENSSSCG00000011837;ENSSSCG00000014983
GO:0044403	symbiosis, encompassing mutualism through parasitism	2	254	0.0484966	ENSSSCG00000023743;ENSSSCG00000016635
GO:0044419	interspecies interaction between organisms	2	254	0.0484966	ENSSSCG00000023743;ENSSSCG00000016635
GO:0051704	multi-organism process	2	258	0.0498719	ENSSSCG00000023743;ENSSSCG00000016635

## Sheet: profile 4
GO ID	Description	GeneRatio (30)	BgRatio (16463)	p.adjust	geneID
GO:0048856	anatomical structure development	18	3832	1.74418e-05	ENSSSCG00000036474;ENSSSCG00000016634;ENSSSCG00000000504;ENSSSCG00000003722;ENSSSCG00000036893;ENSSSCG00000030921;ENSSSCG00000023501;ENSSSCG00000015581;ENSSSCG00000040652;ENSSSCG00000035077;ENSSSCG00000001726;ENSSSCG00000016230;ENSSSCG00000008991;ENSSSCG00000038783;ENSSSCG00000012026;ENSSSCG00000034943;ENSSSCG00000015556;ENSSSCG00000009004
GO:0032502	developmental process	18	4047	3.86304e-05	ENSSSCG00000036474;ENSSSCG00000016634;ENSSSCG00000000504;ENSSSCG00000003722;ENSSSCG00000036893;ENSSSCG00000030921;ENSSSCG00000023501;ENSSSCG00000015581;ENSSSCG00000040652;ENSSSCG00000035077;ENSSSCG00000001726;ENSSSCG00000016230;ENSSSCG00000008991;ENSSSCG00000038783;ENSSSCG00000012026;ENSSSCG00000034943;ENSSSCG00000015556;ENSSSCG00000009004
GO:0007267	cell-cell signaling	8	920	0.000179338	ENSSSCG00000016634;ENSSSCG00000003722;ENSSSCG00000021573;ENSSSCG00000023501;ENSSSCG00000040652;ENSSSCG00000035077;ENSSSCG00000016230;ENSSSCG00000009004
GO:0009653	anatomical structure morphogenesis	9	1330	0.000428978	ENSSSCG00000016634;ENSSSCG00000000504;ENSSSCG00000030921;ENSSSCG00000023501;ENSSSCG00000040652;ENSSSCG00000035077;ENSSSCG00000016230;ENSSSCG00000012026;ENSSSCG00000009004
GO:0044767	single-organism developmental process	14	3128	0.000519223	ENSSSCG00000036474;ENSSSCG00000016634;ENSSSCG00000003722;ENSSSCG00000036893;ENSSSCG00000030921;ENSSSCG00000023501;ENSSSCG00000040652;ENSSSCG00000035077;ENSSSCG00000001726;ENSSSCG00000016230;ENSSSCG00000008991;ENSSSCG00000038783;ENSSSCG00000034943;ENSSSCG00000009004
GO:0040011	locomotion	8	1221	0.00119824	ENSSSCG00000015396;ENSSSCG00000003722;ENSSSCG00000030921;ENSSSCG00000023501;ENSSSCG00000016230;ENSSSCG00000038783;ENSSSCG00000015556;ENSSSCG00000009004
GO:0006464	cellular protein modification process	13	3048	0.00149055	ENSSSCG00000004918;ENSSSCG00000034259;ENSSSCG00000016068;ENSSSCG00000016634;ENSSSCG00000000504;ENSSSCG00000003722;ENSSSCG00000030921;ENSSSCG00000035077;ENSSSCG00000016230;ENSSSCG00000033425;ENSSSCG00000038783;ENSSSCG00000034943;ENSSSCG00000009004
GO:0036211	protein modification process	13	3049	0.00149525	ENSSSCG00000004918;ENSSSCG00000034259;ENSSSCG00000016068;ENSSSCG00000016634;ENSSSCG00000000504;ENSSSCG00000003722;ENSSSCG00000030921;ENSSSCG00000035077;ENSSSCG00000016230;ENSSSCG00000033425;ENSSSCG00000038783;ENSSSCG00000034943;ENSSSCG00000009004
GO:0043412	macromolecule modification	13	3049	0.00149525	ENSSSCG00000004918;ENSSSCG00000034259;ENSSSCG00000016068;ENSSSCG00000016634;ENSSSCG00000000504;ENSSSCG00000003722;ENSSSCG00000030921;ENSSSCG00000035077;ENSSSCG00000016230;ENSSSCG00000033425;ENSSSCG00000038783;ENSSSCG00000034943;ENSSSCG00000009004
GO:0030154	cell differentiation	12	2693	0.00170476	ENSSSCG00000016634;ENSSSCG00000003722;ENSSSCG00000036893;ENSSSCG00000030921;ENSSSCG00000023501;ENSSSCG00000040652;ENSSSCG00000035077;ENSSSCG00000001726;ENSSSCG00000016230;ENSSSCG00000038783;ENSSSCG00000034943;ENSSSCG00000009004
GO:0008283	cell proliferation	8	1341	0.00218855	ENSSSCG00000016634;ENSSSCG00000003722;ENSSSCG00000030921;ENSSSCG00000035077;ENSSSCG00000006474;ENSSSCG00000038783;ENSSSCG00000015556;ENSSSCG00000009004
GO:0048869	cellular developmental process	12	2779	0.0022512	ENSSSCG00000016634;ENSSSCG00000003722;ENSSSCG00000036893;ENSSSCG00000030921;ENSSSCG00000023501;ENSSSCG00000040652;ENSSSCG00000035077;ENSSSCG00000001726;ENSSSCG00000016230;ENSSSCG00000038783;ENSSSCG00000034943;ENSSSCG00000009004
GO:0048646	anatomical structure formation involved in morphogenesis	6	803	0.00287027	ENSSSCG00000016634;ENSSSCG00000000504;ENSSSCG00000040652;ENSSSCG00000035077;ENSSSCG00000012026;ENSSSCG00000009004
GO:0019538	protein metabolic process	14	3923	0.00516462	ENSSSCG00000004918;ENSSSCG00000034259;ENSSSCG00000016068;ENSSSCG00000016634;ENSSSCG00000000504;ENSSSCG00000003722;ENSSSCG00000008813;ENSSSCG00000030921;ENSSSCG00000035077;ENSSSCG00000016230;ENSSSCG00000033425;ENSSSCG00000038783;ENSSSCG00000034943;ENSSSCG00000009004
GO:0051179	localization	14	4139	0.00856303	ENSSSCG00000016634;ENSSSCG00000034293;ENSSSCG00000003722;ENSSSCG00000008813;ENSSSCG00000030921;ENSSSCG00000021573;ENSSSCG00000023501;ENSSSCG00000015581;ENSSSCG00000040652;ENSSSCG00000035077;ENSSSCG00000008991;ENSSSCG00000038783;ENSSSCG00000015556;ENSSSCG00000009004
GO:0044267	cellular protein metabolic process	13	3784	0.0106682	ENSSSCG00000004918;ENSSSCG00000034259;ENSSSCG00000016068;ENSSSCG00000016634;ENSSSCG00000000504;ENSSSCG00000003722;ENSSSCG00000030921;ENSSSCG00000035077;ENSSSCG00000016230;ENSSSCG00000033425;ENSSSCG00000038783;ENSSSCG00000034943;ENSSSCG00000009004
GO:0048870	cell motility	6	1062	0.0110847	ENSSSCG00000003722;ENSSSCG00000030921;ENSSSCG00000023501;ENSSSCG00000038783;ENSSSCG00000015556;ENSSSCG00000009004
GO:0051674	localization of cell	6	1062	0.0110847	ENSSSCG00000003722;ENSSSCG00000030921;ENSSSCG00000023501;ENSSSCG00000038783;ENSSSCG00000015556;ENSSSCG00000009004
GO:0006928	movement of cell or subcellular component	6	1064	0.0111822	ENSSSCG00000003722;ENSSSCG00000030921;ENSSSCG00000023501;ENSSSCG00000038783;ENSSSCG00000015556;ENSSSCG00000009004
GO:0006810	transport	12	3428	0.0130161	ENSSSCG00000016634;ENSSSCG00000034293;ENSSSCG00000003722;ENSSSCG00000008813;ENSSSCG00000030921;ENSSSCG00000021573;ENSSSCG00000023501;ENSSSCG00000015581;ENSSSCG00000040652;ENSSSCG00000035077;ENSSSCG00000008991;ENSSSCG00000009004
GO:0051234	establishment of localization	12	3429	0.0130461	ENSSSCG00000016634;ENSSSCG00000034293;ENSSSCG00000003722;ENSSSCG00000008813;ENSSSCG00000030921;ENSSSCG00000021573;ENSSSCG00000023501;ENSSSCG00000015581;ENSSSCG00000040652;ENSSSCG00000035077;ENSSSCG00000008991;ENSSSCG00000009004
GO:0003013	circulatory system process	3	285	0.0147588	ENSSSCG00000016634;ENSSSCG00000008813;ENSSSCG00000021573
GO:0009790	embryo development	5	814	0.0148657	ENSSSCG00000036474;ENSSSCG00000030921;ENSSSCG00000035077;ENSSSCG00000008991;ENSSSCG00000009004
GO:0007275	multicellular organism development	5	823	0.0155286	ENSSSCG00000036474;ENSSSCG00000030921;ENSSSCG00000035077;ENSSSCG00000008991;ENSSSCG00000009004
GO:0044707	single-multicellular organism process	5	826	0.015754	ENSSSCG00000036474;ENSSSCG00000030921;ENSSSCG00000035077;ENSSSCG00000008991;ENSSSCG00000009004
GO:0007155	cell adhesion	5	885	0.0206468	ENSSSCG00000016634;ENSSSCG00000003722;ENSSSCG00000030921;ENSSSCG00000040652;ENSSSCG00000009000
GO:0022610	biological adhesion	5	885	0.0206468	ENSSSCG00000016634;ENSSSCG00000003722;ENSSSCG00000030921;ENSSSCG00000040652;ENSSSCG00000009000
GO:0000278	mitotic cell cycle	4	596	0.0220853	ENSSSCG00000016068;ENSSSCG00000015581;ENSSSCG00000035077;ENSSSCG00000006474
GO:0043170	macromolecule metabolic process	14	4674	0.0252605	ENSSSCG00000004918;ENSSSCG00000034259;ENSSSCG00000016068;ENSSSCG00000016634;ENSSSCG00000000504;ENSSSCG00000003722;ENSSSCG00000008813;ENSSSCG00000030921;ENSSSCG00000035077;ENSSSCG00000016230;ENSSSCG00000033425;ENSSSCG00000038783;ENSSSCG00000034943;ENSSSCG00000009004
GO:0030198	extracellular matrix organization	2	173	0.0394025	ENSSSCG00000015556;ENSSSCG00000009004
GO:0043062	extracellular structure organization	2	173	0.0394025	ENSSSCG00000015556;ENSSSCG00000009004
GO:0044260	cellular macromolecule metabolic process	13	4539	0.046043	ENSSSCG00000004918;ENSSSCG00000034259;ENSSSCG00000016068;ENSSSCG00000016634;ENSSSCG00000000504;ENSSSCG00000003722;ENSSSCG00000030921;ENSSSCG00000035077;ENSSSCG00000016230;ENSSSCG00000033425;ENSSSCG00000038783;ENSSSCG00000034943;ENSSSCG00000009004

## Sheet: profile 9
GO ID	Description	GeneRatio (33)	BgRatio (16463)	p.adjust	geneID
GO:0009653	anatomical structure morphogenesis	11	1330	3.35708e-05	ENSSSCG00000016900;ENSSSCG00000017818;ENSSSCG00000012787;ENSSSCG00000023784;ENSSSCG00000006002;ENSSSCG00000023522;ENSSSCG00000017578;ENSSSCG00000040166;ENSSSCG00000008749;ENSSSCG00000013252;ENSSSCG00000015403
GO:0040007	growth	7	642	0.000233825	ENSSSCG00000016900;ENSSSCG00000008963;ENSSSCG00000006002;ENSSSCG00000031648;ENSSSCG00000011680;ENSSSCG00000008749;ENSSSCG00000013252
GO:0048646	anatomical structure formation involved in morphogenesis	7	803	0.000897938	ENSSSCG00000016900;ENSSSCG00000017818;ENSSSCG00000023784;ENSSSCG00000006002;ENSSSCG00000023522;ENSSSCG00000017578;ENSSSCG00000008749
GO:0048870	cell motility	8	1062	0.000951065	ENSSSCG00000024634;ENSSSCG00000012787;ENSSSCG00000023784;ENSSSCG00000006002;ENSSSCG00000017578;ENSSSCG00000040166;ENSSSCG00000008749;ENSSSCG00000015403
GO:0051674	localization of cell	8	1062	0.000951065	ENSSSCG00000024634;ENSSSCG00000012787;ENSSSCG00000023784;ENSSSCG00000006002;ENSSSCG00000017578;ENSSSCG00000040166;ENSSSCG00000008749;ENSSSCG00000015403
GO:0006928	movement of cell or subcellular component	8	1064	0.000962833	ENSSSCG00000024634;ENSSSCG00000012787;ENSSSCG00000023784;ENSSSCG00000006002;ENSSSCG00000017578;ENSSSCG00000040166;ENSSSCG00000008749;ENSSSCG00000015403
GO:0044255	cellular lipid metabolic process	1	1	0.00200449	XLOC_004331
GO:0000902	cell morphogenesis	6	693	0.00227911	ENSSSCG00000012787;ENSSSCG00000023784;ENSSSCG00000040166;ENSSSCG00000008749;ENSSSCG00000013252;ENSSSCG00000015403
GO:0032989	cellular component morphogenesis	6	694	0.00229571	ENSSSCG00000012787;ENSSSCG00000023784;ENSSSCG00000040166;ENSSSCG00000008749;ENSSSCG00000013252;ENSSSCG00000015403
GO:0040011	locomotion	8	1221	0.00233008	ENSSSCG00000024634;ENSSSCG00000012787;ENSSSCG00000023784;ENSSSCG00000006002;ENSSSCG00000017578;ENSSSCG00000040166;ENSSSCG00000008749;ENSSSCG00000015403
GO:0048856	anatomical structure development	15	3832	0.00412245	ENSSSCG00000036741;ENSSSCG00000016900;ENSSSCG00000017818;ENSSSCG00000008963;ENSSSCG00000012787;ENSSSCG00000023784;ENSSSCG00000033479;ENSSSCG00000006002;ENSSSCG00000023522;ENSSSCG00000010461;ENSSSCG00000017578;ENSSSCG00000040166;ENSSSCG00000008749;ENSSSCG00000013252;ENSSSCG00000015403
GO:0032502	developmental process	15	4047	0.00710934	ENSSSCG00000036741;ENSSSCG00000016900;ENSSSCG00000017818;ENSSSCG00000008963;ENSSSCG00000012787;ENSSSCG00000023784;ENSSSCG00000033479;ENSSSCG00000006002;ENSSSCG00000023522;ENSSSCG00000010461;ENSSSCG00000017578;ENSSSCG00000040166;ENSSSCG00000008749;ENSSSCG00000013252;ENSSSCG00000015403
GO:0007155	cell adhesion	6	885	0.00755072	ENSSSCG00000004291;ENSSSCG00000012787;ENSSSCG00000006002;ENSSSCG00000023522;ENSSSCG00000017578;ENSSSCG00000040166
GO:0022610	biological adhesion	6	885	0.00755072	ENSSSCG00000004291;ENSSSCG00000012787;ENSSSCG00000006002;ENSSSCG00000023522;ENSSSCG00000017578;ENSSSCG00000040166
GO:0051179	localization	15	4139	0.00884895	ENSSSCG00000024634;ENSSSCG00000010532;ENSSSCG00000012787;ENSSSCG00000023784;ENSSSCG00000006002;ENSSSCG00000023522;ENSSSCG00000010461;ENSSSCG00000017578;ENSSSCG00000011680;ENSSSCG00000040166;ENSSSCG00000008749;ENSSSCG00000013252;ENSSSCG00000009114;ENSSSCG00000014430;ENSSSCG00000015403
GO:0007009	plasma membrane organization	3	215	0.00898104	ENSSSCG00000026618;ENSSSCG00000017578;ENSSSCG00000011680
GO:0010256	endomembrane system organization	3	216	0.00909521	ENSSSCG00000026618;ENSSSCG00000017578;ENSSSCG00000011680
GO:0044802	single-organism membrane organization	3	216	0.00909521	ENSSSCG00000026618;ENSSSCG00000017578;ENSSSCG00000011680
GO:0008283	cell proliferation	7	1341	0.0152763	ENSSSCG00000035937;ENSSSCG00000016900;ENSSSCG00000017818;ENSSSCG00000008963;ENSSSCG00000006002;ENSSSCG00000013252;ENSSSCG00000015403
GO:0048869	cellular developmental process	11	2779	0.0161003	ENSSSCG00000017818;ENSSSCG00000012787;ENSSSCG00000023784;ENSSSCG00000033479;ENSSSCG00000006002;ENSSSCG00000010461;ENSSSCG00000017578;ENSSSCG00000040166;ENSSSCG00000008749;ENSSSCG00000013252;ENSSSCG00000015403
GO:0030154	cell differentiation	10	2693	0.0336364	ENSSSCG00000017818;ENSSSCG00000012787;ENSSSCG00000023784;ENSSSCG00000033479;ENSSSCG00000006002;ENSSSCG00000010461;ENSSSCG00000017578;ENSSSCG00000040166;ENSSSCG00000008749;ENSSSCG00000013252
GO:0044767	single-organism developmental process	11	3128	0.03635	ENSSSCG00000017818;ENSSSCG00000012787;ENSSSCG00000023784;ENSSSCG00000033479;ENSSSCG00000006002;ENSSSCG00000010461;ENSSSCG00000017578;ENSSSCG00000040166;ENSSSCG00000008749;ENSSSCG00000013252;ENSSSCG00000015403
GO:0008219	cell death	6	1302	0.0423575	ENSSSCG00000006002;ENSSSCG00000023522;ENSSSCG00000010461;ENSSSCG00000029668;ENSSSCG00000008749;ENSSSCG00000015403
GO:0016265	death	6	1302	0.0423575	ENSSSCG00000006002;ENSSSCG00000023522;ENSSSCG00000010461;ENSSSCG00000029668;ENSSSCG00000008749;ENSSSCG00000015403
GO:0030198	extracellular matrix organization	2	173	0.0468637	ENSSSCG00000035937;ENSSSCG00000040166
GO:0043062	extracellular structure organization	2	173	0.0468637	ENSSSCG00000035937;ENSSSCG00000040166
GO:0044763	single-organism cellular process	24	9401	0.048298	ENSSSCG00000035937;ENSSSCG00000016900;ENSSSCG00000024634;ENSSSCG00000017818;ENSSSCG00000026618;ENSSSCG00000008963;ENSSSCG00000003582;ENSSSCG00000012787;ENSSSCG00000023784;ENSSSCG00000033479;ENSSSCG00000006002;ENSSSCG00000023522;ENSSSCG00000008259;ENSSSCG00000010461;ENSSSCG00000017578;ENSSSCG00000011680;ENSSSCG00000029668;ENSSSCG00000022089;XLOC_004331;ENSSSCG00000040166;ENSSSCG00000004968;ENSSSCG…

## Sheet: profile 21
GO ID	Description	GeneRatio (48)	BgRatio (16463)	p.adjust	geneID
GO:0006629	lipid metabolic process	9	892	0.000960515	ENSSSCG00000027550;ENSSSCG00000039244;ENSSSCG00000012880;ENSSSCG00000007435;ENSSSCG00000009872;ENSSSCG00000040631;ENSSSCG00000040401;ENSSSCG00000011147;ENSSSCG00000010450
GO:0044699	single-organism process	39	10733	0.0116081	ENSSSCG00000037910;ENSSSCG00000021646;ENSSSCG00000006345;ENSSSCG00000030095;ENSSSCG00000032367;ENSSSCG00000005203;ENSSSCG00000014012;ENSSSCG00000040162;ENSSSCG00000027550;ENSSSCG00000008162;ENSSSCG00000014369;ENSSSCG00000006857;ENSSSCG00000004318;ENSSSCG00000039244;ENSSSCG00000012880;ENSSSCG00000014924;ENSSSCG00000007435;ENSSSCG00000035971;ENSSSCG00000011630;ENSSSCG00000016129;ENSSSCG00000023666;…
GO:0030198	extracellular matrix organization	3	173	0.013955	ENSSSCG00000006345;ENSSSCG00000006857;ENSSSCG00000002669
GO:0043062	extracellular structure organization	3	173	0.013955	ENSSSCG00000006345;ENSSSCG00000006857;ENSSSCG00000002669
GO:0009056	catabolic process	10	1617	0.0165659	ENSSSCG00000027550;ENSSSCG00000004318;ENSSSCG00000039244;ENSSSCG00000014924;ENSSSCG00000023666;ENSSSCG00000009872;ENSSSCG00000040631;ENSSSCG00000038521;ENSSSCG00000039745;ENSSSCG00000010450
GO:0008219	cell death	8	1302	0.0331713	ENSSSCG00000037910;ENSSSCG00000030095;ENSSSCG00000040162;ENSSSCG00000014924;ENSSSCG00000032241;ENSSSCG00000040401;ENSSSCG00000038521;ENSSSCG00000039745
GO:0016265	death	8	1302	0.0331713	ENSSSCG00000037910;ENSSSCG00000030095;ENSSSCG00000040162;ENSSSCG00000014924;ENSSSCG00000032241;ENSSSCG00000040401;ENSSSCG00000038521;ENSSSCG00000039745
GO:0002376	immune system process	9	1613	0.0412234	ENSSSCG00000030095;ENSSSCG00000032367;ENSSSCG00000005203;ENSSSCG00000008162;ENSSSCG00000014369;ENSSSCG00000014924;ENSSSCG00000032241;ENSSSCG00000015405;ENSSSCG00000039745
GO:0044710	single-organism metabolic process	10	1901	0.044732	ENSSSCG00000014012;ENSSSCG00000027550;ENSSSCG00000039244;ENSSSCG00000012880;ENSSSCG00000007435;ENSSSCG00000009872;ENSSSCG00000040631;ENSSSCG00000040401;ENSSSCG00000011147;ENSSSCG00000010450

## Sheet: profile 22
GO ID	Description	GeneRatio (40)	BgRatio (16463)	p.adjust	geneID
GO:0048646	anatomical structure formation involved in morphogenesis	8	803	0.000592171	ENSSSCG00000013599;ENSSSCG00000030681;ENSSSCG00000013735;XLOC_016013;ENSSSCG00000033844;ENSSSCG00000000843;ENSSSCG00000005437;ENSSSCG00000008230
GO:0006950	response to stress	14	2359	0.000874836	ENSSSCG00000038500;ENSSSCG00000024759;ENSSSCG00000013879;ENSSSCG00000031262;XLOC_016013;ENSSSCG00000004510;ENSSSCG00000033844;ENSSSCG00000005437;ENSSSCG00000006277;ENSSSCG00000010222;ENSSSCG00000002383;ENSSSCG00000002749;ENSSSCG00000014336;ENSSSCG00000028056
GO:0002376	immune system process	11	1613	0.001224	ENSSSCG00000038500;ENSSSCG00000024759;ENSSSCG00000013735;XLOC_016013;ENSSSCG00000005437;ENSSSCG00000032795;ENSSSCG00000002383;ENSSSCG00000002749;ENSSSCG00000014336;ENSSSCG00000025992;ENSSSCG00000028056
GO:0001932	regulation of protein phosphorylation	1	1	0.00242969	XLOC_016013
GO:0001933	negative regulation of protein phosphorylation	1	1	0.00242969	XLOC_016013
GO:0001935	endothelial cell proliferation	1	1	0.00242969	XLOC_016013
GO:0002520	immune system development	1	1	0.00242969	XLOC_016013
GO:0002521	leukocyte differentiation	1	1	0.00242969	XLOC_016013
GO:0002573	myeloid leukocyte differentiation	1	1	0.00242969	XLOC_016013
GO:0003007	heart morphogenesis	1	1	0.00242969	XLOC_016013
GO:0006606	protein import into nucleus	1	1	0.00242969	XLOC_016013
GO:0007178	transmembrane receptor protein serine/threonine kinase signaling pathway	1	1	0.00242969	XLOC_016013
GO:0007507	heart development	1	1	0.00242969	XLOC_016013
GO:0008284	positive regulation of cell proliferation	1	1	0.00242969	XLOC_016013
GO:0009887	organ morphogenesis	1	1	0.00242969	XLOC_016013
GO:0009890	negative regulation of biosynthetic process	1	1	0.00242969	XLOC_016013
GO:0010558	negative regulation of macromolecule biosynthetic process	1	1	0.00242969	XLOC_016013
GO:0010563	negative regulation of phosphorus metabolic process	1	1	0.00242969	XLOC_016013
GO:0010605	negative regulation of macromolecule metabolic process	1	1	0.00242969	XLOC_016013
GO:0010629	negative regulation of gene expression	1	1	0.00242969	XLOC_016013
GO:0017038	protein import	1	1	0.00242969	XLOC_016013
GO:0030097	hemopoiesis	1	1	0.00242969	XLOC_016013
GO:0030099	myeloid cell differentiation	1	1	0.00242969	XLOC_016013
GO:0031099	regeneration	1	1	0.00242969	XLOC_016013
GO:0031102	neuron projection regeneration	1	1	0.00242969	XLOC_016013
GO:0031327	negative regulation of cellular biosynthetic process	1	1	0.00242969	XLOC_016013
GO:0031400	negative regulation of protein modification process	1	1	0.00242969	XLOC_016013
GO:0032269	negative regulation of cellular protein metabolic process	1	1	0.00242969	XLOC_016013
GO:0032897	negative regulation of viral transcription	1	1	0.00242969	XLOC_016013
GO:0033554	cellular response to stress	1	1	0.00242969	XLOC_016013
GO:0034504	protein localization to nucleus	1	1	0.00242969	XLOC_016013
GO:0035821	modification of morphology or physiology of other organism	1	1	0.00242969	XLOC_016013
GO:0042116	macrophage activation	1	1	0.00242969	XLOC_016013
GO:0042325	regulation of phosphorylation	1	1	0.00242969	XLOC_016013
GO:0042326	negative regulation of phosphorylation	1	1	0.00242969	XLOC_016013
GO:0043066	negative regulation of apoptotic process	1	1	0.00242969	XLOC_016013
GO:0043069	negative regulation of programmed cell death	1	1	0.00242969	XLOC_016013
GO:0043087	regulation of GTPase activity	1	1	0.00242969	XLOC_016013
GO:0043900	regulation of multi-organism process	1	1	0.00242969	XLOC_016013
GO:0043901	negative regulation of multi-organism process	1	1	0.00242969	XLOC_016013
GO:0043903	regulation of symbiosis, encompassing mutualism through parasitism	1	1	0.00242969	XLOC_016013
GO:0043921	modulation by host of viral transcription	1	1	0.00242969	XLOC_016013
GO:0044744	protein targeting to nucleus	1	1	0.00242969	XLOC_016013
GO:0045934	negative regulation of nucleobase-containing compound metabolic process	1	1	0.00242969	XLOC_016013
GO:0045936	negative regulation of phosphate metabolic process	1	1	0.00242969	XLOC_016013
GO:0046782	regulation of viral transcription	1	1	0.00242969	XLOC_016013
GO:0048525	negative regulation of viral process	1	1	0.00242969	XLOC_016013
GO:0048534	hematopoietic or lymphoid organ development	1	1	0.00242969	XLOC_016013
GO:0050673	epithelial cell proliferation	1	1	0.00242969	XLOC_016013
GO:0050792	regulation of viral process	1	1	0.00242969	XLOC_016013
GO:0051098	regulation of binding	1	1	0.00242969	XLOC_016013
GO:0051100	negative regulation of binding	1	1	0.00242969	XLOC_016013
GO:0051170	nuclear import	1	1	0.00242969	XLOC_016013
GO:0051172	negative regulation of nitrogen compound metabolic process	1	1	0.00242969	XLOC_016013
GO:0051248	negative regulation of protein metabolic process	1	1	0.00242969	XLOC_016013
GO:0051253	negative regulation of RNA metabolic process	1	1	0.00242969	XLOC_016013
GO:0051702	interaction with symbiont	1	1	0.00242969	XLOC_016013
GO:0051817	modification of morphology or physiology of other organism involved in symbiotic interaction	1	1	0.00242969	XLOC_016013
GO:0051851	modification by host of symbiont morphology or physiology	1	1	0.00242969	XLOC_016013
GO:0052312	modulation of transcription in other organism involved in symbiotic interaction	1	1	0.00242969	XLOC_016013
GO:0052472	modulation by host of symbiont transcription	1	1	0.00242969	XLOC_016013
GO:0060548	negative regulation of cell death	1	1	0.00242969	XLOC_016013
GO:1902593	single-organism nuclear import	1	1	0.00242969	XLOC_016013
GO:1902679	negative regulation of RNA biosynthetic process	1	1	0.00242969	XLOC_016013
GO:1903900	regulation of viral life cycle	1	1	0.00242969	XLOC_016013
GO:1903901	negative regulation of viral life cycle	1	1	0.00242969	XLOC_016013
GO:0030154	cell differentiation	14	2693	0.00320738	ENSSSCG00000013599;ENSSSCG00000030681;ENSSSCG00000038500;ENSSSCG00000013735;ENSSSCG00000031262;XLOC_016013;ENSSSCG00000005437;ENSSSCG00000032795;ENSSSCG00000010222;ENSSSCG00000002383;ENSSSCG00000008230;ENSSSCG00000014336;ENSSSCG00000011364;ENSSSCG00000028056
GO:0009653	anatomical structure morphogenesis	9	1330	0.00393941	ENSSSCG00000013599;ENSSSCG00000030681;ENSSSCG00000013735;XLOC_016013;ENSSSCG00000033844;ENSSSCG00000000843;ENSSSCG00000005437;ENSSSCG00000010222;ENSSSCG00000008230
GO:0048869	cellular developmental process	14	2779	0.00431061	ENSSSCG00000013599;ENSSSCG00000030681;ENSSSCG00000038500;ENSSSCG00000013735;ENSSSCG00000031262;XLOC_016013;ENSSSCG00000005437;ENSSSCG00000032795;ENSSSCG00000010222;ENSSSCG00000002383;ENSSSCG00000008230;ENSSSCG00000014336;ENSSSCG00000011364;ENSSSCG00000028056
GO:0044767	single-organism developmental process	15	3128	0.00478894	ENSSSCG00000013599;ENSSSCG00000030681;ENSSSCG00000038500;ENSSSCG00000013735;ENSSSCG00000031262;XLOC_016013;ENSSSCG00000000843;ENSSSCG00000005437;ENSSSCG00000032795;ENSSSCG00000010222;ENSSSCG00000002383;ENSSSCG00000008230;ENSSSCG00000014336;ENSSSCG00000011364;ENSSSCG00000028056
GO:0007167	enzyme linked receptor protein signaling pathway	1	2	0.00485363	XLOC_016013
GO:0009889	regulation of biosynthetic process	1	2	0.00485363	XLOC_016013
GO:0009892	negative regulation of metabolic process	1	2	0.00485363	XLOC_016013
GO:0010035	response to inorganic substance	1	2	0.00485363	XLOC_016013
GO:0010038	response to metal ion	1	2	0.00485363	XLOC_016013
GO:0010468	regulation of gene expression	1	2	0.00485363	XLOC_016013
GO:0010556	regulation of macromolecule biosynthetic process	1	2	0.00485363	XLOC_016013
GO:0010941	regulation of cell death	1	2	0.00485363	XLOC_016013
GO:0019219	regulation of nucleobase-containing compound metabolic process	1	2	0.00485363	XLOC_016013
GO:0019220	regulation of phosphate metabolic process	1	2	0.00485363	XLOC_016013
GO:0031324	negative regulation of cellular metabolic process	1	2	0.00485363	XLOC_016013
GO:0031326	regulation of cellular biosynthetic process	1	2	0.00485363	XLOC_016013
GO:0031399	regulation of protein modification process	1	2	0.00485363	XLOC_016013
GO:0042127	regulation of cell proliferation	1	2	0.00485363	XLOC_016013
GO:0042981	regulation of apoptotic process	1	2	0.00485363	XLOC_016013
GO:0043067	regulation of programmed cell death	1	2	0.00485363	XLOC_016013
GO:0044092	negative regulation of molecular function	1	2	0.00485363	XLOC_016013
GO:0048522	positive regulation of cellular process	1	2	0.00485363	XLOC_016013
GO:0050790	regulation of catalytic activity	1	2	0.00485363	XLOC_016013
GO:0051171	regulation of nitrogen compound metabolic process	1	2	0.00485363	XLOC_016013
GO:0051174	regulation of phosphorus metabolic process	1	2	0.00485363	XLOC_016013
GO:0051252	regulation of RNA metabolic process	1	2	0.00485363	XLOC_016013
GO:0051336	regulation of hydrolase activity	1	2	0.00485363	XLOC_016013
GO:0051592	response to calcium ion	1	2	0.00485363	XLOC_016013
GO:0072358	cardiovascular system development	1	2	0.00485363	XLOC_016013
GO:0072359	circulatory system development	1	2	0.00485363	XLOC_016013
GO:0072594	establishment of protein localization to organelle	1	2	0.00485363	XLOC_016013
GO:2001141	regulation of RNA biosynthetic process	1	2	0.00485363	XLOC_016013
GO:0006629	lipid metabolic process	7	892	0.00520169	ENSSSCG00000013879;ENSSSCG00000010184;ENSSSCG00000012202;ENSSSCG00000004510;ENSSSCG00000033844;ENSSSCG00000014336;ENSSSCG00000022758

## Sheet: profile 24
GO ID	Description	GeneRatio (24)	BgRatio (16463)	p.adjust	geneID
GO:0032502	developmental process	12	4047	0.00619905	ENSSSCG00000017723;ENSSSCG00000038562;ENSSSCG00000007114;ENSSSCG00000011499;ENSSSCG00000037241;ENSSSCG00000038688;ENSSSCG00000014156;ENSSSCG00000007043;ENSSSCG00000040317;ENSSSCG00000015476;ENSSSCG00000040629;ENSSSCG00000023915
GO:0042592	homeostatic process	6	1208	0.00658189	ENSSSCG00000003805;ENSSSCG00000014156;ENSSSCG00000011361;ENSSSCG00000007043;ENSSSCG00000040317;ENSSSCG00000023915
GO:0002376	immune system process	7	1613	0.00663006	ENSSSCG00000017723;ENSSSCG00000003805;ENSSSCG00000038688;ENSSSCG00000039847;ENSSSCG00000011361;ENSSSCG00000040317;ENSSSCG00000040629
GO:0065008	regulation of biological quality	6	1213	0.00671466	ENSSSCG00000003805;ENSSSCG00000014156;ENSSSCG00000011361;ENSSSCG00000007043;ENSSSCG00000040317;ENSSSCG00000023915
GO:0003013	circulatory system process	3	285	0.00793885	ENSSSCG00000037241;ENSSSCG00000040317;ENSSSCG00000034192
GO:0006950	response to stress	8	2359	0.0152433	ENSSSCG00000017723;ENSSSCG00000007114;ENSSSCG00000020705;ENSSSCG00000038688;ENSSSCG00000011361;ENSSSCG00000040317;ENSSSCG00000015476;ENSSSCG00000023915
GO:0044767	single-organism developmental process	9	3128	0.0265687	ENSSSCG00000017723;ENSSSCG00000038562;ENSSSCG00000007114;ENSSSCG00000011499;ENSSSCG00000037241;ENSSSCG00000038688;ENSSSCG00000040317;ENSSSCG00000040629;ENSSSCG00000023915
GO:0050896	response to stimulus	15	6825	0.0304968	ENSSSCG00000017723;ENSSSCG00000038562;ENSSSCG00000001085;ENSSSCG00000007114;ENSSSCG00000033949;ENSSSCG00000020705;ENSSSCG00000003805;ENSSSCG00000037241;ENSSSCG00000038688;ENSSSCG00000014156;ENSSSCG00000011361;ENSSSCG00000040317;ENSSSCG00000015476;ENSSSCG00000023915;ENSSSCG00000034192
GO:0030154	cell differentiation	8	2693	0.031952	ENSSSCG00000017723;ENSSSCG00000038562;ENSSSCG00000007114;ENSSSCG00000037241;ENSSSCG00000038688;ENSSSCG00000040317;ENSSSCG00000040629;ENSSSCG00000023915
GO:0048856	anatomical structure development	10	3832	0.0348534	ENSSSCG00000017723;ENSSSCG00000038562;ENSSSCG00000007114;ENSSSCG00000011499;ENSSSCG00000038688;ENSSSCG00000014156;ENSSSCG00000007043;ENSSSCG00000040317;ENSSSCG00000015476;ENSSSCG00000040629
GO:0048869	cellular developmental process	8	2779	0.0378191	ENSSSCG00000017723;ENSSSCG00000038562;ENSSSCG00000007114;ENSSSCG00000037241;ENSSSCG00000038688;ENSSSCG00000040317;ENSSSCG00000040629;ENSSSCG00000023915
GO:0065007	biological regulation	14	6420	0.0430569	ENSSSCG00000017723;ENSSSCG00000038562;ENSSSCG00000001085;ENSSSCG00000033949;ENSSSCG00000020705;ENSSSCG00000003805;ENSSSCG00000037241;ENSSSCG00000014156;ENSSSCG00000011361;ENSSSCG00000007043;ENSSSCG00000040317;ENSSSCG00000015476;ENSSSCG00000023915;ENSSSCG00000034192
GO:0044699	single-organism process	20	10733	0.0438131	ENSSSCG00000017723;ENSSSCG00000038562;ENSSSCG00000001085;ENSSSCG00000007114;ENSSSCG00000011499;ENSSSCG00000033949;ENSSSCG00000020705;ENSSSCG00000003805;ENSSSCG00000037241;ENSSSCG00000038688;ENSSSCG00000014156;ENSSSCG00000011361;ENSSSCG00000007043;ENSSSCG00000022395;ENSSSCG00000040317;ENSSSCG00000015476;ENSSSCG00000040629;ENSSSCG00000035601;ENSSSCG00000023915;ENSSSCG00000034192
