# Supplementary material for: Transcriptome Analysis of Landrace Pig Subcutaneous Preadipocytes during Adipogenic Differentiation
Source: Genes (Basel). 2019 Jul 19;10(7):552. doi: 10.3390/genes10070552 (PMC6678843; doi:10.3390/genes10070552)
Supplement: Supplementary file 1 [file genes-10-00552-s001.zip › Table S1-primers+validdation.xlsx]

## Sheet: primers
	F	R	Efficiency
ACAA2	CTGCTCCGAGGTGTGTTTGT	TCAGGTGAGACTTTGCCAGC	0.9757
ANGPTL4	CTTGGGACCAGGATCACGAC	ACACACACGGCATGTAAGGA	0.9968
ALDH2	GGCTCGCGCTTTGTTTTCC	GAACGGAACCCCGAGAGTTG	0.9978
PLIN2	GCTGCAGTCCGTCGATTTCT	TCACACCGTTCTCTGCCATC	0.9795
SLC27A1	CTCTCTGCTTCCCCAGGATG	CAGCACAGAGAGACCGAAGA	0.9933
LPL	GCATTCCTCTTCACCCCATCA	AAGTCAGCAGAGACGCAGTAG	0.9927
CPT1A	TGACGTTGGACGAATCGGAG	GGCCATGACATACTCCCACA	0.9768
LIPA	TTTCAAGCCTTTGACTGGGGA	GCCAGAATCCTGATAGGCCAG	0.9902

## Sheet: validation
		RNA-seq						RT-qPCR（2^-△△ct）
Symbol	0d	2d	4d	8d		Symbol	0d	2d	4d	8d
ACAA2	1.05	1.75	1.95	2.48		ACAA2	10.23	12.35	12.89	14.67
ANGPTL4	31.39	103.86	89.87	161.27		ANGPTL4	35	89.45	91.45	110.87
ALDH2	81.94	118.51	100.43	172.8		ALDH2	70.33	90	92.12	120.55
PLIN2	8.15	24.98	20.35	24.31		PLIN2	6.65	26.35	25.88	30.12
SLC27A1	0.86	1.62	1.35	2.22		SLC27A1	8.45	11.35	11.23	15.78
LPL	4.16	14.89	22.91	21.8		LPL	15	40.36	58.89	49.99
CPT1A	9.05	17.66	19.36	18.04		CPT1A	20.65	27.44	28.66	27.96
LIPA	18.02	39.18	36.42	37.38		LIPA	13.56	35.45	36	36.32
